# Supplementary material for: Plant Identity Shaped Rhizospheric Microbial Communities More Strongly Than Bacterial Bioaugmentation in Petroleum Hydrocarbon-Polluted Sediments
Source: Front Microbiol. 2019 Sep 13;10:2144. doi: 10.3389/fmicb.2019.02144 (PMC6753587; doi:10.3389/fmicb.2019.02144)
Supplement: Supplementary file 2 [file Data_Sheet_2.xlsx]

## Sheet: Table S1
Table S1. Bacterial isolates selected for the bioaugmentation consortium
Isolate code	Closest match	GenBank accession	Identity
C10	Duganella nigrescens strain YIM H16	EF584756	0.99
C17	Comamonadaceae bacterium KACHI12	LC094532	0.99
C19	Pelomonas aquatica strain CCUG 52575	NR_042614	0.99
C25	Massilia sp. DC2a-55	AB552860	0.99
C26	Massilia sp. PO12	KC687079	0.99
C30	Duganella sp. 13-D4	KU647207	0.99
C45	Janthinobacterium sp. HP12G1	KM187404	0.99
C53	Duganella sp. T53	KC464857	0.99
C55	Janthinobacterium sp. HME1	HQ829835	0.99
C65	Methylibium sp. YIM 61602	FJ615290	0.99

## Sheet: Table S2
Table S4. Primers sequences
Primer	Sequence	Target
27f	5’-AGAGTTTGATCMTGGCTCAG-3’	Bacterial 16S rRNA
1492r	5’-TACGGYTACCTTGTTACGACTT-3'	Bacterial 16S rRNA
Bakt_341F	5’-CCTACGGGNGGCWGCAG-3’	Bacterial 16S rRNA V3-V4 region
Bakt_805R	5’-GACTACHVGGGTATCTAATCC-3’	Bacterial 16S rRNA V3-V4 region
ITS1F	5’-CTTGGTCATTTAGAGGAAGTAA-3’	Fungal ITS1 region
58A2R	5’-CTGCGTTCTTCATCGAT-3’	Fungal ITS1 region
Illumina Fwd adaptor	5’-TCGTCGGCAGCGTCAGATGTGTATAAGAGACAG-3’
Illumina Reverse adaptor	5’-GTCTCGTGGGCTCGGAGATGTGTATAAGAGACAG-3’

## Sheet: Table S3
Table S3. Fungal taxa of the ITS gene dataset after subsampling
	LEL Lycopus europaeus; LS: Lythrum salicaria; PL: Persicaria lapathifolia; PC: Panicum capillare; B1: Block 1; B2: Block 2; B3: Block 3; B4: Block 4
#OTU ID	B1LE1	B1LE2	B1LE3	B1LS1	B1LS2	B1LS3	B1PC1	B1PC2	B1PC3	B1PL1	B1PL2	B1PL3	B2LE1	B2LE2	B2LE3	B2LS1	B2LS2	B2LS3	B2PC2	B2PC3	B2PL1	B2PL2	B2PL3	B3LE1	B3LE2	B3LE3	B3LS1	B3LS2	B3LS3	B3PC1	B3PC2	B3PC3	B3PL1	B3PL2	B3PL3	B4LE2	B4LE3	B4LS1	B4LS3	B4PC1	B4PC2	B4PC3	B4PL1	B4PL2	B4PL3	D1LE1	D1LE2	D1LE3	D1LS2
OTU 346	293	1072	489	191	266	118	279	281	170	71	120	532	476	505	401	171	1046	313	1331	290	404	414	255	385	177	1237	423	397	298	216	193	501	275	345	303	117	343	350	354	490	1505	674	543	2053	202	443	675	1408	236
OTU 60	1317	1205	1342	716	1477	332	513	1198	507	10	45	14	817	777	395	250	718	739	313	532	24	23	22	1000	6	820	1197	1209	1208	449	89	441	65	2	199	11	1805	843	712	4	29	5	457	5	9	42	119	33	14
OTU 122	86	69	106	636	191	2778	801	186	148	165	116	341	311	535	337	493	332	808	836	549	1361	436	1413	97	232	24	110	224	274	122	83	256	166	209	424	186	115	483	222	99	737	474	366	180	195	429	46	117	267
OTU 129	1261	616	995	293	153	30	135	118	16	1	5	22	1041	1046	1395	31	24	77	90	61	33	28	3	1439	23	551	214	48	178	163	30	215	16	30	10	8	6	110	8	13	42	16	937	3	1	9	189	468	295
OTU 599	7	2	32	289	8	8	13	4	6	23	94	24	15	9	5	12	8	62	27	15	25	13	20	23	32	9	460	47	76	21	21	46	123	83	142	60	187	97	446	59	25	824	118	57	1288	510	27	94	351
OTU 155	57	12	56	52	98	6	30	88	38	27	16	9	342	94	100	57	64	185	105	31	5	5	13	170	14	49	405	154	168	124	30	60	12	12	13	4	13	51	2	11	3	1	58	5	15	418	677	144	36
OTU 35	14	25	49	27	80	28	19	52	49	97	472	43	42	49	29	23	21	47	46	71	92	156	68	57	51	78	39	70	93	319	82	128	215	285	160	207	44	74	37	61	25	54	64	58	24	7	46	77	9
OTU 301	10	6	19	42	100	23	37	71	56	409	504	460	11	15	24	24	48	94	30	24	232	302	536	14	246	12	40	38	33	15	40	23	190	473	296	47	22	172	41	90	10	6	5	80	45	8	53	98	185
OTU 80	3	2	3	15	9	7	17	400	19	38	18	29	6	19	7	22	130	33	110	29	131	61	26	14	50	13	6	25	123	120	101	118	25	93	66	47	166	77	514	84	61	113	61	106	35	48	33	115	85
OTU 306	35	81	129	118	291	35	104	87	182	18	69	8	64	95	131	89	160	299	99	66	72	13	28	97	14	20	162	233	236	149	68	84	57	7	42	0	3	64	1	0	5	0	64	3	9	186	45	32	8
OTU 337	6	31	17	82	30	28	30	20	66	64	8	28	28	20	43	181	27	143	17	28	127	60	76	29	12	9	36	214	33	105	19	17	99	18	76	8	9	38	107	8	4	25	30	46	2	107	36	36	105
OTU 625	22	35	37	8	4	3	8	2	13	6	28	18	48	44	17	9	5	81	25	37	22	68	38	46	54	386	1	18	145	167	24	36	45	53	23	411	28	71	18	84	7	28	36	54	12	58	198	176	63
OTU 56	0	0	1	50	0	2	4	4	36	0	1	9	92	18	120	73	19	4	6	18	19	1	1	3	0	0	4	0	0	3	0	12	0	3	10	0	1	2	0	1	2	0	46	0	1	77	3	5	20
OTU 48	29	45	7	160	434	33	92	13	20	28	4	39	0	25	51	0	0	24	0	73	5	3	0	5	15	3	1	18	4	0	16	65	1	0	98	34	2	5	83	187	166	71	0	34	211	1	1	0	0
OTU 29	14	309	67	24	11	77	40	21	84	7	58	9	194	32	31	1901	12	55	14	8	64	23	48	39	8	36	174	55	46	167	14	24	31	46	73	0	0	4	0	1	2	0	34	20	2	0	4	1	1
OTU 198	159	25	29	0	0	2	1	40	1	464	1221	144	21	39	8	1	0	1	0	1	1	144	143	36	24	104	7	0	0	0	2	3	1	172	263	0	1	1	0	0	1	0	15	120	0	0	1	0	0
OTU 327	2	0	2	1	1	0	0	8	1	11	49	290	1	1	0	0	0	1	0	0	0	127	66	1	0	2	0	1	1	0	1	1	2	36	6	0	0	0	0	6	1	0	0	2	3	126	1087	118	16
OTU 390	81	20	89	200	39	104	75	56	563	69	134	311	0	2	11	38	16	25	0	282	0	13	0	14	1	2	53	139	89	238	276	147	3	36	117	0	0	0	0	0	2	0	18	15	0	0	0	0	5
OTU 292	3	3	2	19	5	1	974	267	257	9	2	15	2	1	13	1	0	0	94	216	0	3	2	4	0	9	27	71	5	141	1501	6	1	92	0	22	0	2	0	5	2	0	6	0	0	8	2	0	24
OTU 604	9	1	1	61	8	6	13	6	9	12	7	14	7	18	2	15	0	16	4	4	9	9	1	2	18	2	9	10	11	5	7	24	8	12	30	13	18	43	29	12	282	155	8	98	38	76	43	29	30
OTU 691	1	0	0	0	0	0	0	0	1	0	0	0	2	1	122	0	0	0	0	0	0	0	0	0	2156	1	0	1	0	11	0	1	0	4	3	4	21	33	19	245	0	366	0	5	891	0	2	0	0
OTU 675	18	1	3	8	2	4	1	0	5	2	12	41	2	3	151	2	3	7	1	5	5	6	7	1	1	0	0	44	3	7	126	4	1599	0	1	10	8	16	2	108	713	16	0	14	69	115	0	4	1
OTU 171	1	1	0	1	1	1	0	0	1	2	0	2	3	1	28	3	0	17	2	3	5	12	107	35	6	3	28	54	38	29	25	7	112	106	46	8	5	31	23	1	2	36	11	16	45	165	40	16	100
OTU 457	52	15	45	131	43	70	77	61	408	42	121	203	0	1	5	40	7	22	0	221	0	7	0	14	0	1	36	108	57	194	203	133	3	12	93	0	0	2	0	0	0	0	10	20	0	0	1	0	5
OTU 601	0	3	2	8	4	1	87	58	84	1	12	8	12	0	1	14	5	13	59	8	7	12	5	4	14	2	8	9	32	244	154	58	12	74	53	8	20	23	103	159	119	149	9	13	12	22	5	46	12
OTU 618	3	9	5	23	90	8	1	3	5	15	106	21	8	21	14	31	408	203	17	29	75	15	23	2	30	32	22	32	15	6	8	4	44	31	12	249	59	39	7	5	1	2	11	6	6	5	12	10	14
OTU 295	1	0	5	2	0	0	0	9	1	0	0	0	1	0	0	0	4	0	0	0	0	0	0	20	0	3	22	243	22	4	6	800	2	0	10	3	30	0	2	2	7	56	27	6	15	26	2	14	191
OTU 204	8	4	2	23	13	1	7	8	6	9	5	3	3	2	8	2	74	1	2	0	1	1	3	11	6	1	9	5	14	3	10	23	48	20	43	1676	61	19	60	28	6	3	24	9	8	7	13	30	19
OTU 294	16	1	23	0	0	0	0	34	0	350	97	53	3	12	7	0	0	0	0	0	1	235	141	22	3	22	36	0	0	1	0	0	0	495	210	0	0	1	0	2	0	0	1	74	0	0	2	0	0
OTU 102	1	1	0	0	0	0	0	11	1	133	86	105	1	0	0	0	0	0	1	1	0	7	51	0	7	0	0	0	0	0	0	0	0	1	37	0	0	0	0	2	0	0	0	1	0	44	28	0	4
OTU 36	36	46	53	15	3	9	1	19	23	0	0	4	90	363	220	2	2	21	0	11	0	4	0	83	2	161	10	1	3	194	6	4	4	0	1	0	1	102	0	6	29	1	555	0	0	0	0	1	0
OTU 267	6	3	1	47	4	4	15	0	4	3	5	1	6	3	6	44	1	25	34	350	22	36	43	1	75	1	8	10	10	1	7	19	19	16	14	46	93	78	100	7	36	152	19	116	134	54	2	26	18
OTU 619	20	17	41	11	0	0	8	2	7	5	4	1	34	23	19	0	6	7	1	4	12	4	5	16	2	49	1	0	16	5	4	6	0	0	2	45	9	12	8	4	13	11	76	2	1	3	10	5	7
OTU 692	1	0	0	0	1	0	11	0	0	0	0	0	0	0	0	1	0	0	0	0	0	0	1	0	51	2	0	4	0	5	102	0	1	0	4	21	7	60	59	1715	2	159	0	9	205	3	0	0	0
OTU 6	12	43	28	5	7	2	29	5	19	72	0	1	40	31	24	0	4	5	22	1	40	10	0	36	3	21	22	4	9	6	18	15	3	0	0	4	19	4	70	17	4	2	39	4	3	0	0	0	7
OTU 250	58	55	24	0	1	0	0	42	0	366	88	57	2	14	5	0	0	2	5	0	1	24	11	23	53	8	9	1	0	1	0	0	3	58	71	0	0	0	0	0	0	0	15	5	0	1	0	0	0
OTU 226	5	0	5	134	11	5	30	8	27	3	3	2	0	0	3	2	31	59	8	260	9	6	20	2	22	1	2	2	32	13	5	45	17	3	37	8	45	12	12	31	8	36	10	7	3	47	19	10	12
OTU 215	1	3	1	6	5	3	2	9	1	24	29	18	4	4	4	1	2	12	3	11	3	9	19	15	1	2	19	26	3	14	11	13	37	35	171	5	19	13	3	3	1	3	23	42	1	4	2	3	2
OTU 620	1	3	0	4	13	2	1	0	1	5	9	12	4	1	1	0	0	16	1	1	6	16	28	7	158	3	10	6	12	23	11	0	16	39	47	5	35	29	58	62	13	84	3	7	134	14	24	2	8
OTU 128	1	26	0	40	10	6	2	5	8	15	2	1	1	3	1	14	113	29	1	1	0	5	9	11	3	3	5	20	9	318	16	19	71	26	9	12	23	5	37	5	1	17	2	10	3	9	2	51	28
OTU 543	0	0	0	1	1	0	0	1	2	2	4	2	0	0	0	2	0	3	1	2	1	1172	2	1	3	2	1	0	0	0	0	2	2	8	7	3	6	1	0	0	0	0	0	0	0	1	0	5	0
OTU 86	0	0	1	4	12	0	1	0	0	0	0	1	7	0	0	22	1	0	1	0	1	0	0	1	14	0	2	1	0	0	0	0	0	0	0	0	3	9	0	0	0	16	0	10	10	8	1	4	1183
OTU 166	1	6	15	98	12	34	157	118	192	1	2	19	1	0	5	20	8	47	267	36	121	14	4	1	2	0	0	0	3	19	17	0	0	1	0	4	7	4	1	2	0	0	2	3	9	5	29	12	40
OTU 74	0	1	1	19	19	3	7	9	4	3	2	2	6	7	14	13	3	23	10	4	8	8	8	3	3	2	15	22	18	9	6	16	13	14	18	5	1	11	51	3	0	14	11	2	5	51	12	17	43
OTU 10	39	10	36	2	13	4	2	9	12	121	12	10	59	16	9	0	2	10	4	78	2	3	3	4	1	24	6	2	31	1	1	24	4	13	10	3	22	18	7	3	1	7	9	13	2	6	0	0	2
OTU 266	0	0	0	0	0	0	0	0	0	0	0	0	0	0	0	0	0	0	0	0	0	0	0	0	0	0	0	0	0	0	0	0	0	0	0	0	0	0	0	0	0	0	0	0	0	0	0	0	0
OTU 300	0	0	0	0	0	1	0	0	0	0	0	0	0	0	0	0	0	0	0	0	0	0	0	0	0	0	0	0	0	0	1	0	0	0	0	0	0	0	0	0	0	0	0	0	0	132	96	44	2
OTU 181	0	0	0	1	1	0	10	6	0	4	0	0	1	0	0	1	0	1	1	3	2	0	1	0	6	2	9	1	1	0	0	9	2	4	0	3	316	8	11	0	0	2	2	1	6	5	5	3	0
OTU 131	4	8	2	20	7	7	7	7	1	23	31	13	4	3	2	24	5	22	39	16	12	35	26	8	14	4	13	28	3	3	1	29	11	17	32	5	3	15	13	0	0	42	20	2	2	25	4	4	5
OTU 275	0	1	0	0	0	0	16	1	0	1	0	0	0	0	0	21	0	0	3	13	0	1	1	1	0	0	1	6	0	2	9	1	0	1	3	0	0	0	2	0	0	0	1	0	0	161	2	306	2
OTU 109	1	13	0	1	10	1	0	3	5	9	18	25	1	3	1	2	0	28	0	0	11	19	39	5	12	11	25	14	15	14	51	4	38	116	183	1	16	12	3	4	1	11	10	7	11	0	2	2	0
OTU 115	1	1	0	7	1	0	1	0	1	0	5	1	3	0	1	0	0	0	2	0	0	0	0	3	0	2	6	34	5	13	6	7	11	55	8	3	5	5	6	2	0	13	2	2	5	11	1	4	5
OTU 59	39	8	18	52	50	22	2	17	51	27	23	79	1	3	9	14	11	55	9	14	5	22	8	5	2	2	13	25	32	7	13	14	9	13	19	8	4	5	2	4	3	6	2	6	1	0	5	3	1
OTU 223	0	0	1	0	1	1	3	0	0	0	2	0	0	0	0	0	0	0	10	0	186	2	0	1	8	0	0	1	9	2	3	0	16	5	2	72	13	170	39	39	5	7	4	2	5	8	17	30	130
OTU 203	0	0	0	0	0	0	1	51	0	357	0	0	0	0	0	1	0	9	60	125	16	7	0	0	0	2	0	18	8	27	30	37	11	3	0	0	1	12	1	8	2	0	5	0	0	100	0	8	15
OTU 40	1	1	0	0	1	0	1	3	2	24	79	619	1	0	0	0	0	0	18	0	13	12	2	2	8	0	0	1	1	0	0	0	1	22	13	1	0	1	1	1	0	0	4	6	3	1	1	4	2
OTU 197	1	0	0	2	3	6	0	9	3	5	4	0	1	1	0	8	1	0	14	3	232	10	1	4	44	1	5	3	9	3	4	25	45	133	13	2	7	4	3	3	1	5	6	3	22	19	7	21	10
OTU 145	0	16	1	24	103	7	0	0	6	5	0	12	0	0	0	0	0	0	0	1	0	0	1	2	0	1	3	6	0	0	9	18	0	0	3	12	0	0	21	1	15	3	0	1	31	1	0	54	23
OTU 17	0	2	13	59	19	20	48	184	19	24	15	0	10	15	36	29	17	18	64	158	56	9	39	1	0	1	1	4	0	0	9	1	10	11	0	1	0	0	0	0	0	0	0	0	1	0	0	3	4
OTU 470	1	0	0	0	0	0	10	1	609	0	0	1	0	0	0	0	0	1	31	12	0	0	0	0	0	0	0	1	77	14	5	0	10	0	0	0	0	0	0	76	15	7	0	0	0	0	0	0	0
OTU 542	0	0	2	3	57	1	0	0	0	0	0	0	2	0	11	14	1	0	0	0	0	7	0	2	4	51	35	57	40	0	2	4	6	1	16	170	0	99	2	0	6	15	40	3	43	0	0	0	0
OTU 72	3	2	14	13	6	2	4	15	9	1	8	9	3	0	0	1	8	10	3	1	1	1	0	0	0	0	5	0	0	1	3	1	23	0	2	4	2	5	12	13	0	3	0	136	15	11	4	5	2
OTU 34	0	0	1	0	0	1	10	1	0	3	1	0	0	2	0	2	2	0	2	1	6	3	2	5	20	0	0	1	7	1	2	7	3	1	3	8	6	9	12	0	7	14	2	5	14	6	2	2	3
OTU 385	2	34	7	9	20	1	0	3	1	32	5	0	1	0	0	2	0	0	1	0	3	0	0	20	1	1	36	7	16	2	18	8	143	181	25	0	0	3	0	0	3	0	16	1	0	2	0	6	3
OTU 168	0	1	1	34	28	11	1	0	0	0	0	0	7	4	45	121	41	117	1	13	0	27	1	0	0	0	5	21	126	2	0	6	4	3	8	2	0	5	1	0	0	0	0	0	0	0	0	0	0
OTU 213	0	0	0	0	0	0	0	7	4	67	26	14	0	0	0	0	0	1	0	0	0	48	81	0	0	0	0	0	0	1	1	0	0	1	6	0	1	17	0	0	0	0	0	180	0	3	6	1	0
OTU 432	0	0	0	8	41	0	0	0	0	0	0	0	0	0	8	20	0	1	0	0	0	2	2	2	9	25	42	28	33	0	0	0	5	2	11	146	0	40	2	4	3	5	18	2	26	0	0	1	0
OTU 487	0	0	0	5	1	2	1	0	1	6	2	2	1	9	1	3	0	5	1	1	3	6	1	2	2	0	10	5	1	1	0	2	4	12	8	4	3	11	0	6	1	1	0	6	1	0	9	6	3
OTU 684	0	0	0	0	0	0	0	0	0	0	0	0	0	0	0	0	0	0	0	0	0	0	0	0	0	0	0	1	0	0	3	0	16	0	0	0	0	0	0	3	0	0	0	0	1	0	217	70	0
OTU 288	0	0	0	1	0	0	0	0	1	1	0	0	0	0	0	0	0	0	0	0	2	1	0	0	4	0	0	1	2	0	0	0	0	0	2	7	27	29	13	0	0	18	0	5	13	4	1	2	3
OTU 179	17	39	25	5	4	3	7	4	0	0	0	0	26	25	37	1	1	2	2	3	0	0	0	31	1	28	2	3	3	2	1	13	0	0	0	0	2	0	0	0	3	0	21	0	0	0	2	8	1
OTU 82	0	0	0	1	0	0	0	0	0	0	0	0	0	0	0	0	0	0	0	0	0	0	0	0	0	0	0	0	0	0	0	0	0	0	0	1	2	55	365	0	0	6	0	2	2	0	0	0	0
OTU 293	0	0	0	0	0	0	0	15	0	0	1	0	0	0	0	0	0	0	0	0	0	0	0	0	0	3	1	1	2	9	17	230	0	1	8	0	0	0	0	0	0	0	0	0	0	0	0	0	0
OTU 554	3	5	4	3	0	3	10	0	1	0	1	0	4	3	1	4	5	11	3	0	15	2	2	0	26	0	0	1	3	0	0	9	0	1	1	5	0	5	27	3	2	16	1	0	2	15	4	20	6
OTU 190	0	0	0	0	0	0	0	0	0	0	0	0	0	0	0	0	0	0	0	0	0	0	0	0	0	0	0	3	0	0	0	19	0	72	0	0	0	6	0	0	0	0	0	0	0	1	0	0	30
OTU 66	24	0	1	0	0	0	0	6	0	24	8	10	15	0	0	0	0	4	1	0	0	78	1	3	1	0	0	1	0	0	0	0	0	0	75	0	0	2	0	0	0	1	0	65	0	2	3	6	0
OTU 57	0	0	1	9	1	4	0	0	3	0	0	2	0	0	1	6	0	14	0	6	1	1	0	0	0	0	2	5	1	77	2	3	19	19	2	0	1	1	0	0	0	1	2	1	1	0	0	0	0
OTU 16	0	0	0	0	0	1	0	5	0	38	1	35	0	0	1	0	0	0	0	0	0	0	4	0	0	0	0	0	0	0	0	0	0	9	8	0	0	0	0	0	0	0	19	0	0	1	0	0	1
OTU 26	5	0	0	0	5	2	0	0	0	0	0	0	1	0	0	0	0	0	0	0	0	0	0	1	1	0	0	0	0	0	0	0	1	0	0	0	9	0	1	0	0	0	0	0	1	13	28	7	3
OTU 417	1	0	1	4	1	2	3	4	1	2	1	0	1	0	0	1	1	2	4	4	3	5	3	3	1	0	4	3	3	1	0	9	6	6	11	3	7	9	10	2	0	9	1	3	4	13	5	0	1
OTU 253	1	0	0	8	16	19	0	2	1	5	0	1	0	1	0	6	24	46	0	0	0	3	1	3	0	12	6	16	35	9	7	3	3	4	3	4	1	0	0	1	0	0	1	11	2	0	1	1	0
OTU 69	0	0	0	4	23	8	5	6	2	2	1	2	0	1	2	9	7	16	2	4	1	1	3	1	2	1	7	24	15	0	1	2	5	7	1	3	2	14	17	3	0	0	2	1	0	1	4	10	0
OTU 95	0	0	0	0	0	1	0	1	0	0	0	0	0	1	0	0	337	3	0	0	2	0	0	3	0	0	0	0	0	0	0	0	0	1	0	0	0	0	0	0	1	0	1	0	0	0	0	0	0
OTU 178	0	0	1	0	0	1	10	0	0	0	0	0	1	1	0	2	0	1	1	2	20	6	3	0	0	0	1	0	0	1	0	1	0	0	1	0	3	2	4	0	0	0	1	0	0	10	1	1	2
OTU 485	1	0	0	2	5	3	6	12	9	99	1	0	3	3	11	2	0	0	0	0	1	4	14	1	0	0	0	0	0	0	0	1	0	0	1	11	0	0	0	0	0	0	1	0	0	0	0	0	0
OTU 331	0	0	0	0	0	0	7	0	0	0	0	0	0	0	0	0	0	0	0	0	0	0	1	0	0	0	0	0	0	0	0	0	0	0	0	0	3	23	4	1	0	0	0	3	1	1	0	0	0
OTU 62	1	2	0	0	1	0	0	0	2	0	2	2	0	0	0	0	0	1	3	0	33	0	0	0	1	0	2	1	0	0	15	6	3	2	0	0	1	1	5	3	11	4	3	8	0	15	4	16	15
OTU 490	0	0	2	1	4	5	5	16	18	143	1	0	4	3	0	5	0	0	0	0	1	8	11	0	0	0	0	0	0	1	0	1	0	0	0	0	0	0	0	0	0	0	0	0	0	4	0	0	0
OTU 635	0	1	0	1	5	0	26	97	41	0	0	1	3	0	1	0	0	0	27	44	2	1	0	0	0	0	0	0	0	3	78	7	0	0	0	0	0	1	0	0	0	0	0	0	0	1	0	0	0
OTU 577	0	0	0	0	0	0	0	0	4	0	0	0	0	0	0	0	0	0	0	0	0	0	0	0	0	0	0	0	10	0	0	0	0	0	0	0	0	12	5	0	0	0	0	0	0	1	0	0	0
OTU 319	1	0	0	1	0	0	0	5	0	8	1	1	0	0	1	0	0	1	3	0	0	0	0	0	1	1	4	3	0	1	0	2	0	1	5	9	1	22	3	7	0	2	2	1	2	4	0	12	2
OTU 324	1	0	0	4	7	0	0	0	0	0	0	0	0	0	1	0	0	0	3	0	30	5	0	1	119	3	0	0	0	0	3	0	35	3	1	0	0	0	0	0	0	0	0	3	0	6	2	49	0
OTU 146	0	0	0	1	3	1	0	0	0	0	0	1	0	2	4	2	0	9	3	1	3	1	2	1	0	0	1	2	0	0	0	0	0	1	0	1	1	0	5	10	0	5	1	14	3	6	4	3	1
OTU 610	0	1	0	1	0	0	22	27	48	0	0	9	0	0	0	12	0	2	2	9	6	8	0	0	0	0	0	0	0	0	79	3	0	0	0	0	0	0	0	0	0	0	0	0	0	0	2	0	0
OTU 46	0	0	0	0	0	0	0	7	1	9	5	0	1	0	0	0	0	1	0	0	0	0	1	3	0	0	2	15	3	7	1	0	3	3	13	0	0	0	2	1	0	0	3	2	1	0	1	0	0
OTU 458	141	0	84	0	0	0	9	0	0	0	0	0	0	1	12	2	39	3	0	0	0	0	0	0	0	0	0	0	0	0	0	0	0	0	0	0	0	0	0	0	0	0	0	0	0	0	0	0	0
OTU 136	0	0	0	5	0	0	0	0	0	2	6	0	1	0	3	0	2	1	1	0	4	1	1	1	7	0	1	1	2	0	0	0	4	0	2	53	10	9	0	0	0	0	0	1	7	0	0	2	0
OTU 111	0	0	0	0	0	0	0	0	0	0	0	0	0	0	0	0	0	0	0	0	0	0	245	0	0	0	0	0	0	0	0	0	0	0	0	0	0	0	0	0	0	0	0	0	0	0	0	7	0
OTU 189	1	2	0	13	1	6	0	0	3	1	0	6	1	0	2	0	3	1	5	1	2	2	6	0	1	0	0	5	29	1	0	3	4	6	19	2	1	0	4	0	0	1	0	0	0	14	2	0	3
OTU 255	0	1	0	0	7	3	0	0	1	0	23	4	0	0	0	0	0	1	0	0	0	0	0	0	1	0	0	0	23	1	0	0	0	0	0	0	0	0	2	0	0	0	1	0	2	0	1	0	0
OTU 217	0	0	0	1	0	0	0	0	0	0	0	0	0	0	0	0	0	0	0	0	0	0	0	0	0	0	1	1	0	0	2	0	0	0	0	0	0	0	0	0	0	0	0	0	0	0	0	0	0
OTU 154	4	0	0	2	0	0	4	0	0	0	0	1	0	1	0	1	1	0	3	0	29	2	3	0	1	0	2	1	4	0	4	0	87	0	5	6	1	3	1	0	2	6	3	1	5	2	0	0	2
OTU 212	0	0	0	0	0	0	1	0	0	0	0	0	0	0	0	0	0	0	0	0	0	0	0	1	0	0	0	0	0	93	26	1	1	5	1	0	0	0	0	10	0	0	0	0	0	0	0	0	0
OTU 299	0	0	0	0	0	1	0	6	0	41	46	8	0	0	0	0	10	4	0	0	0	9	15	0	7	18	0	1	1	0	0	0	0	30	14	0	0	0	0	0	0	0	0	1	0	0	0	0	0
OTU 138	0	0	0	3	1	0	0	2	2	15	15	26	0	0	0	1	4	7	2	2	2	10	6	0	1	0	3	4	2	0	0	0	1	20	35	0	0	2	1	2	0	0	0	12	0	0	0	0	3
OTU 322	0	0	0	4	0	0	1	0	0	4	1	5	0	0	0	2	0	1	0	0	0	0	11	0	2	0	1	5	3	0	2	8	9	1	5	0	1	18	1	1	0	0	2	0	0	2	1	2	0
OTU 483	0	0	0	0	0	0	0	0	0	0	2	2	0	1	1	0	0	0	0	0	0	0	0	8	0	54	0	0	0	12	0	0	1	18	2	1	49	3	29	0	0	0	5	0	4	0	0	0	0
OTU 14	0	0	0	5	3	4	3	0	3	3	2	2	0	0	0	8	2	4	14	2	2	2	0	0	0	0	3	7	6	1	3	15	4	5	8	0	1	1	0	0	0	2	1	1	1	1	0	2	1
OTU 553	0	0	0	0	0	0	0	0	0	0	0	0	0	0	0	0	0	0	0	0	0	0	0	0	0	0	15	0	0	0	0	0	0	0	0	0	28	0	0	0	0	37	0	0	0	85	0	0	0
OTU 182	0	0	0	0	0	0	0	0	0	0	0	0	0	0	0	0	0	0	5	0	198	0	0	0	0	0	0	0	0	0	1	0	26	0	0	0	0	0	0	0	0	0	0	0	0	0	0	0	0
OTU 615	0	2	0	5	2	1	0	2	0	1	0	0	0	1	1	1	3	3	0	2	0	0	2	0	6	0	1	3	0	0	1	0	0	2	2	5	2	3	0	1	0	3	0	3	2	4	0	0	7
OTU 455	0	0	0	0	0	0	0	0	0	0	0	0	0	0	0	0	0	0	0	0	0	1	1	0	1	0	0	0	0	0	0	0	0	0	0	0	0	39	20	0	0	0	0	2	0	0	0	0	0
OTU 423	0	0	1	38	0	27	0	3	0	15	0	0	0	0	0	0	7	0	3	106	7	1	0	0	0	0	0	0	0	0	0	0	0	0	0	0	0	0	0	0	0	0	0	0	0	0	0	0	0
OTU 229	0	0	0	0	0	1	10	2	0	1	1	15	4	0	0	0	51	0	2	0	0	3	0	0	0	11	0	0	2	1	5	0	1	0	8	0	0	0	1	0	1	0	1	2	0	1	0	2	0
OTU 163	0	0	0	0	3	0	32	41	37	0	0	0	0	0	0	0	0	0	5	21	0	2	1	5	2	0	0	0	0	0	14	0	0	3	0	1	1	0	1	1	0	3	1	0	3	1	0	0	1
OTU 345	1	0	0	2	0	0	6	1	0	0	0	0	0	0	0	0	0	0	0	0	0	0	0	0	0	0	5	0	0	1	7	3	0	23	0	0	0	0	0	0	0	0	0	0	0	2	0	0	0
OTU 241	0	0	0	0	0	0	0	0	0	0	0	0	0	0	0	0	0	0	0	0	0	0	0	0	1	2	0	0	0	0	0	0	0	0	0	7	5	34	7	1	0	8	0	33	0	0	0	0	1
OTU 187	0	0	0	0	1	1	0	1	0	0	0	1	0	0	0	0	0	0	0	0	0	0	0	0	0	0	3	0	1	0	0	0	0	0	1	67	0	0	0	0	0	0	0	0	0	16	0	0	0
OTU 313	0	0	0	0	0	0	1	0	0	0	0	0	1	0	0	0	0	0	0	0	0	1	7	1	2	0	0	0	1	0	0	0	0	2	1	3	2	0	3	0	0	13	0	4	1	2	0	0	5
OTU 308	0	1	0	2	0	0	0	1	0	0	0	3	0	0	1	0	20	0	0	0	0	0	0	1	0	0	4	1	2	1	6	7	27	0	8	0	0	0	0	0	1	0	5	0	1	1	0	0	0
OTU 156	0	0	0	2	0	2	1	6	1	78	1	0	0	3	1	6	5	0	0	3	3	1	0	0	0	0	0	0	1	0	0	1	0	0	0	5	2	2	0	4	0	0	0	0	0	4	0	0	0
OTU 170	0	0	0	1	0	0	1	1	0	0	0	0	0	0	0	0	1	0	0	0	0	0	0	0	2	0	0	0	0	0	0	1	1	2	15	18	5	13	6	4	1	6	0	13	3	1	1	1	1
OTU 272	0	0	0	0	6	0	10	12	14	3	0	6	0	0	0	0	0	0	4	2	0	0	0	0	0	0	0	0	3	1	6	3	3	1	0	0	0	0	0	0	0	0	0	3	2	4	0	0	4
OTU 152	0	0	0	0	0	0	1	0	0	0	0	0	11	0	0	2	0	0	0	0	0	0	0	0	0	0	0	0	0	0	0	0	1	0	1	1	1	2	0	0	0	0	0	0	0	2	0	2	0
OTU 525	0	0	0	0	0	0	0	9	1	131	7	1	0	0	0	0	0	0	0	0	0	0	6	0	6	0	0	0	0	0	0	0	0	1	0	0	0	0	0	0	0	0	0	0	0	0	0	0	0
OTU 134	0	0	0	0	0	0	0	0	0	0	0	0	0	0	0	0	0	18	0	0	0	0	0	0	0	0	0	1	2	0	0	0	0	0	2	0	9	5	0	0	0	0	1	8	0	1	4	0	0
OTU 389	1	0	1	0	0	0	0	0	0	0	0	0	0	0	0	0	0	0	0	0	0	0	0	0	0	0	0	0	0	0	0	0	0	0	0	0	25	69	2	10	0	1	0	0	0	0	0	0	0
OTU 239	0	0	0	1	0	2	0	0	0	0	0	0	0	0	0	0	0	0	0	0	0	0	0	0	1	0	0	0	0	0	0	2	0	0	0	12	1	1	1	0	31	1	0	0	0	6	4	0	0
OTU 23	0	0	0	2	1	1	0	0	0	1	2	0	0	1	0	1	7	0	1	0	2	0	3	0	0	0	0	0	3	0	0	0	0	3	0	1	0	1	1	0	0	1	2	2	1	1	0	0	4
OTU 416	0	0	0	0	0	0	0	0	0	0	0	0	0	0	0	0	2	0	0	0	0	0	0	0	0	9	0	1	0	0	0	0	0	0	0	0	0	0	0	0	0	0	0	0	0	0	0	0	0
OTU 589	0	0	1	1	0	1	0	1	1	1	2	0	1	2	0	3	0	0	0	0	2	5	13	0	2	1	0	1	1	1	1	2	2	0	2	1	3	0	0	0	0	0	0	0	0	0	2	0	0
OTU 354	0	3	0	0	0	0	0	5	0	1	0	0	0	0	0	0	0	0	0	0	0	0	0	0	0	0	0	0	0	0	4	2	0	0	0	0	0	1	1	62	0	2	0	0	0	0	17	0	1
OTU 607	1	10	17	0	3	0	3	0	0	0	0	0	34	7	0	0	0	0	0	0	0	0	0	29	0	0	0	0	0	0	0	2	0	0	0	0	0	1	0	0	0	0	0	0	0	0	0	0	0
OTU 173	0	1	0	1	0	0	0	1	0	0	0	0	0	0	0	0	4	1	0	0	0	0	0	0	0	1	0	1	0	0	2	1	0	0	2	0	1	1	0	0	0	0	1	0	0	0	0	0	12
OTU 4	0	0	0	0	0	0	0	0	0	0	0	0	0	0	0	0	0	0	6	0	0	0	0	0	0	0	0	0	0	0	4	0	0	0	0	0	0	0	0	0	0	0	0	0	0	0	0	0	117
OTU 665	0	0	0	0	0	0	0	2	0	0	0	0	0	0	0	0	0	0	0	0	0	0	0	0	0	0	2	0	0	0	0	0	0	0	0	0	0	0	0	0	0	0	0	22	0	0	0	0	0
OTU 349	0	0	0	0	0	0	0	0	0	0	0	0	0	1	0	0	6	0	0	0	0	0	0	0	0	0	0	0	0	0	0	0	0	0	0	1	0	0	0	0	0	0	0	0	0	0	0	0	4
OTU 508	0	3	0	1	0	0	3	1	0	2	2	4	1	0	3	1	0	0	0	0	0	2	0	3	1	0	0	2	0	2	5	0	1	3	0	0	1	5	0	2	0	0	1	1	0	0	0	1	1
OTU 538	0	0	0	0	1	0	0	0	0	0	0	0	0	0	0	0	0	0	0	0	0	0	0	0	0	0	0	0	0	0	0	0	1	0	1	1	0	69	0	0	0	0	0	0	0	0	0	0	0
OTU 175	0	0	0	1	0	0	0	0	0	0	0	0	0	1	0	1	0	0	0	0	0	0	3	0	0	1	1	0	0	0	0	8	2	0	0	1	0	0	0	2	0	0	2	0	0	4	1	14	0
OTU 631	1	0	3	0	0	0	0	4	0	0	0	15	0	2	0	0	0	0	0	0	1	0	1	0	0	0	0	0	0	0	0	0	5	10	9	0	0	0	0	0	0	0	2	0	0	0	0	0	0
OTU 30	1	0	1	1	2	10	1	1	0	1	1	1	3	4	4	1	1	1	2	2	1	0	5	1	0	0	0	1	4	0	0	1	0	0	1	0	0	2	0	0	0	2	1	2	0	2	0	1	0
OTU 49	0	0	0	0	0	0	0	0	0	0	0	0	0	0	0	0	0	0	0	0	0	0	102	0	0	0	0	0	0	0	0	0	0	0	0	0	0	0	0	0	0	0	0	0	0	0	0	0	3
OTU 486	0	0	0	0	7	0	0	0	0	0	0	0	3	0	0	1	4	0	0	0	0	0	0	0	22	0	3	0	0	0	1	0	3	0	0	0	1	0	3	6	0	7	0	2	1	0	0	0	0
OTU 297	0	0	0	2	5	0	0	0	2	4	1	2	0	1	0	0	0	2	2	2	1	2	3	1	3	2	0	0	1	1	1	5	1	6	0	0	1	1	1	1	0	0	3	4	0	0	1	3	1
OTU 90	0	0	0	0	0	0	0	0	0	0	0	0	0	0	0	0	0	0	0	0	0	0	0	1	0	0	2	0	1	0	0	0	0	7	0	0	0	1	1	7	0	0	0	0	1	3	1	1	0
OTU 234	1	0	0	0	0	1	0	0	0	0	0	0	0	0	0	0	0	1	0	0	0	0	0	0	0	1	0	0	0	0	0	0	1	0	0	0	3	3	1	0	3	54	0	0	0	2	0	0	0
OTU 20	0	0	0	0	0	0	0	0	0	0	0	0	0	0	0	1	0	0	0	0	0	0	0	0	0	0	0	0	0	0	97	0	0	0	0	0	0	0	0	0	0	0	0	0	0	0	0	0	0
OTU 127	0	0	0	0	0	1	0	0	0	0	0	0	0	0	0	0	0	0	0	0	0	0	0	0	0	0	1	6	0	0	0	0	0	0	0	0	0	1	0	0	0	0	0	0	0	0	0	0	81
OTU 316	0	0	3	0	0	1	0	3	1	1	2	1	1	3	1	0	2	0	2	2	0	0	6	4	3	0	9	5	0	2	0	2	0	10	4	0	0	1	0	0	0	0	3	0	0	0	0	0	0
OTU 92	0	0	0	0	0	0	0	0	0	0	0	0	0	0	0	0	0	0	0	0	0	0	0	0	0	0	0	0	0	0	0	0	0	0	0	0	76	10	0	0	0	0	0	7	0	0	0	0	0
OTU 650	1	0	0	0	0	0	0	0	0	0	0	0	0	0	0	0	0	0	6	0	80	0	0	0	0	0	2	2	0	0	0	0	0	0	0	0	0	0	0	0	0	0	0	0	0	0	0	0	0
OTU 50	0	0	0	0	0	0	0	0	0	0	0	0	0	0	1	1	0	1	0	0	0	1	1	2	0	0	3	0	0	3	2	1	1	4	9	0	1	0	0	0	0	1	1	0	0	1	0	10	0
OTU 310	9	2	14	0	0	0	0	0	0	0	0	0	11	10	8	0	0	0	0	0	0	0	0	6	0	6	0	0	0	0	0	0	0	0	0	0	0	0	0	0	0	0	5	0	0	0	0	0	0
OTU 280	0	0	0	0	0	0	0	0	0	0	0	0	0	0	0	0	0	0	0	0	0	0	0	0	0	0	0	0	0	0	0	0	0	0	0	0	0	1	0	0	0	0	0	0	0	0	0	0	0
OTU 242	0	1	0	0	0	0	0	0	0	0	0	0	0	0	0	0	0	0	0	0	0	0	0	0	2	0	0	0	0	0	0	0	1	0	0	2	0	2	3	1	0	6	0	0	1	0	0	0	0
OTU 534	0	0	0	1	0	2	2	1	0	0	0	0	0	0	1	0	1	0	1	1	0	0	0	0	0	0	0	0	7	1	0	1	1	2	4	0	3	0	0	0	0	1	1	0	0	4	0	0	0
OTU 277	0	0	0	0	0	0	0	0	0	9	0	0	1	0	0	0	0	0	0	0	2	10	0	0	0	0	0	0	0	0	0	0	0	0	0	2	0	0	0	37	6	0	0	0	1	2	0	0	0
OTU 396	1	9	0	0	0	0	0	0	0	0	0	0	0	0	0	0	0	0	0	0	0	0	0	0	0	1	0	0	0	0	0	0	0	0	0	0	27	0	0	0	0	0	0	0	0	0	0	0	0
OTU 621	0	1	0	12	0	3	0	0	2	0	0	0	0	0	0	0	0	0	0	0	0	0	0	0	0	0	0	0	0	3	0	0	1	2	0	0	0	0	0	0	0	0	0	0	0	0	0	0	0
OTU 438	1	0	0	1	0	0	1	0	0	0	2	0	0	0	0	0	0	0	0	0	0	0	0	1	2	0	2	2	2	2	0	1	0	0	1	0	2	0	2	0	0	1	3	0	1	6	0	0	1
OTU 188	0	0	0	0	0	0	0	0	0	0	0	0	0	0	0	0	0	0	0	0	0	0	0	0	0	0	0	0	0	0	0	0	0	0	0	0	0	0	0	0	0	0	0	0	0	1	14	0	0
OTU 2	0	0	0	0	0	0	0	0	0	0	0	0	0	0	0	0	0	0	0	0	0	0	0	0	0	0	0	0	0	0	36	0	0	0	0	0	0	0	0	0	0	0	0	0	0	0	0	0	0
OTU 130	3	4	1	1	1	0	1	0	0	0	0	0	0	0	1	0	0	0	0	0	0	2	0	1	0	13	0	0	1	4	0	0	0	0	0	0	0	0	0	0	0	0	0	0	0	1	0	0	0
OTU 674	0	0	0	0	0	0	0	0	0	0	0	0	0	0	0	0	0	2	0	0	0	0	0	0	0	0	0	0	0	0	0	0	0	0	0	0	1	0	0	0	0	0	0	4	0	2	0	4	0
OTU 151	0	0	0	3	0	2	1	0	0	1	0	0	0	0	0	0	0	0	0	0	2	0	0	0	0	0	0	0	1	0	0	13	0	1	7	1	0	1	1	0	0	1	1	0	0	2	0	0	0
OTU 55	0	0	0	2	4	0	0	0	0	0	0	0	0	0	0	1	1	7	4	1	0	0	0	0	0	0	4	1	3	0	0	0	0	14	0	0	0	1	0	0	0	0	0	0	0	0	0	0	0
OTU 192	0	0	0	0	0	0	0	1	0	0	0	0	0	0	0	0	0	0	3	0	0	2	0	0	0	0	0	0	0	3	7	3	0	1	0	1	3	0	1	0	1	0	0	0	0	2	0	1	0
OTU 260	0	0	0	0	0	0	0	0	0	0	0	0	0	0	0	0	0	0	0	0	0	0	0	0	3	0	0	0	0	0	0	0	0	0	0	2	1	6	5	0	0	3	0	2	7	0	0	0	0
OTU 689	0	0	0	0	1	0	0	0	0	0	0	0	8	0	0	0	0	0	0	0	0	1	0	0	0	0	0	0	0	0	0	0	0	0	0	0	0	1	16	0	0	3	0	0	14	0	0	0	1
OTU 232	0	0	0	0	0	0	0	0	0	5	0	0	0	0	0	0	0	0	0	0	0	0	0	0	0	0	0	0	0	0	0	0	0	63	0	0	0	0	0	0	0	0	0	0	0	0	0	0	0
OTU 576	1	4	0	0	0	0	0	0	1	2	0	0	0	0	0	3	0	0	0	0	1	0	0	0	0	1	0	0	0	1	0	0	0	0	5	0	1	1	3	0	0	3	3	0	3	1	0	0	1
OTU 202	1	2	5	0	0	0	6	0	0	0	0	0	1	1	2	1	0	0	0	1	0	2	0	1	0	0	1	1	0	0	0	0	0	0	0	4	0	3	1	0	0	0	0	3	1	4	0	0	0
OTU 311	0	0	0	0	0	0	0	0	0	0	0	18	0	0	0	0	0	0	0	0	0	0	3	1	0	0	0	0	0	0	0	0	0	0	3	0	0	0	0	0	0	0	0	0	0	0	0	0	0
OTU 54	0	2	0	0	0	0	0	0	0	0	0	0	0	0	0	0	0	0	0	0	0	4	0	0	0	0	0	0	0	0	0	0	0	0	0	0	0	0	0	0	0	0	0	0	0	0	0	0	0
OTU 194	1	0	0	0	0	0	0	0	0	1	0	0	0	0	0	2	0	0	0	1	1	1	0	0	0	0	0	0	0	0	0	0	0	0	4	0	0	0	0	0	0	0	0	0	0	0	0	0	0
OTU 18	0	0	0	0	0	0	0	0	0	0	0	0	0	0	0	0	0	0	0	0	0	0	0	0	0	0	0	0	0	0	0	0	0	0	0	0	0	0	0	0	0	0	0	0	0	0	0	0	0
OTU 561	0	0	0	1	0	0	0	0	0	0	1	0	1	0	0	5	0	0	0	0	0	1	2	0	1	0	2	0	1	1	0	1	1	1	2	1	0	0	0	0	0	1	4	0	0	4	0	0	0
OTU 634	0	0	0	0	3	1	4	15	6	0	0	0	1	0	0	0	0	0	8	4	0	0	0	0	0	0	0	0	0	1	11	2	0	0	0	0	0	0	0	0	0	0	0	0	0	0	0	0	0
OTU 323	0	0	0	0	0	0	3	10	8	0	0	1	0	0	0	0	0	0	1	16	0	2	0	0	1	0	0	0	0	0	2	1	0	0	0	0	0	0	0	4	0	0	0	0	0	0	1	0	0
OTU 574	0	0	0	1	0	0	0	0	0	0	0	0	0	0	0	0	0	0	0	0	0	0	0	0	0	0	0	0	0	0	0	0	0	0	0	5	0	0	34	0	0	0	0	0	8	0	0	0	0
OTU 211	0	0	0	0	0	0	1	0	0	0	0	0	0	0	6	0	3	1	1	2	0	2	0	2	1	0	3	0	3	0	0	0	0	0	0	0	0	0	0	0	0	0	0	0	0	2	0	0	0
OTU 673	0	0	0	0	0	0	1	0	1	0	0	2	0	0	0	0	0	0	0	0	0	7	0	0	0	0	0	0	0	0	1	0	0	0	0	2	1	7	0	0	0	0	0	3	0	4	0	1	0
OTU 32	0	0	0	0	0	0	11	0	0	0	0	33	0	0	0	0	0	0	0	0	0	0	0	0	0	0	0	0	0	0	0	0	0	0	2	0	0	1	0	0	0	1	1	0	0	0	0	0	0
OTU 210	0	0	0	0	0	0	0	0	0	1	3	9	0	0	0	0	0	0	0	0	0	0	4	0	1	0	0	0	0	0	0	0	0	4	0	0	0	0	0	0	0	0	0	1	0	0	1	0	0
OTU 207	0	0	0	0	4	0	0	0	0	0	3	1	2	0	0	0	0	0	0	0	0	0	0	0	0	0	0	0	0	2	1	0	0	28	0	0	0	0	0	0	0	0	0	0	0	0	0	0	0
OTU 501	0	0	0	0	0	0	0	0	0	0	0	0	0	0	0	0	0	0	0	0	0	0	0	0	0	0	0	0	0	0	0	0	0	0	0	0	0	0	0	0	0	0	0	0	0	20	0	2	0
OTU 515	0	0	0	0	0	0	0	0	1	1	0	0	0	0	1	0	0	0	0	0	0	0	1	0	0	0	0	0	0	0	0	0	0	1	3	0	0	1	0	0	0	0	1	0	0	3	0	1	2
OTU 491	0	0	0	3	0	1	0	0	0	0	0	0	0	0	0	2	11	0	6	0	0	0	1	0	0	0	0	0	0	7	0	0	0	0	0	0	0	0	0	0	0	0	0	0	0	1	0	0	1
OTU 627	0	0	0	0	18	0	0	0	0	0	0	0	0	0	0	14	0	4	0	0	0	0	0	0	0	0	7	0	1	0	0	0	0	0	0	0	0	0	0	0	0	0	0	0	0	0	0	0	0
OTU 104	0	0	0	0	0	0	0	2	0	1	0	0	0	0	0	0	0	0	0	1	0	0	0	0	0	0	0	0	3	0	0	1	0	0	0	0	0	0	1	0	0	0	0	0	0	10	0	0	0
OTU 167	0	0	0	1	0	0	0	0	0	0	0	0	0	4	0	0	0	0	0	3	0	0	0	0	0	0	0	0	0	0	0	0	0	0	0	0	0	8	0	0	0	0	0	0	0	0	0	0	0
OTU 608	0	1	0	0	0	0	0	0	0	1	0	2	1	5	0	3	0	0	0	0	0	9	0	0	0	0	0	0	0	0	0	0	1	0	4	0	0	3	0	0	0	0	0	0	0	1	0	0	0
OTU 348	1	0	0	0	0	0	0	1	0	6	1	0	0	0	0	0	0	1	0	0	0	1	0	0	0	0	0	0	0	0	0	0	0	9	1	0	0	0	1	0	0	0	0	0	0	0	0	0	0
OTU 268	0	0	0	2	6	0	0	0	0	0	3	0	0	0	0	0	0	0	0	0	0	0	0	0	0	0	0	0	0	0	0	1	0	0	0	0	0	6	0	0	0	0	0	0	0	0	0	0	0
OTU 39	0	0	0	0	1	0	0	1	0	0	0	0	0	0	0	0	0	0	0	0	0	0	0	3	0	0	0	0	0	0	1	0	3	0	0	0	0	0	0	0	0	0	0	0	0	0	0	0	0
OTU 228	0	0	0	2	0	0	1	0	0	0	0	0	0	3	1	2	1	0	0	0	1	0	0	0	0	0	4	0	0	0	0	0	0	0	0	0	0	0	2	0	0	0	0	0	0	0	0	0	0
OTU 373	1	1	1	0	0	0	0	1	3	0	2	0	0	0	0	0	0	0	0	0	0	0	1	0	0	0	0	0	0	1	0	0	3	0	1	0	0	0	0	0	2	0	0	2	0	0	0	0	0
OTU 653	24	0	0	0	0	0	0	0	0	0	0	1	0	0	0	0	3	0	0	0	0	0	0	0	0	0	0	0	0	0	0	0	0	0	0	0	10	0	0	0	0	0	0	0	0	0	0	0	1
OTU 282	0	2	0	0	0	0	0	0	0	0	0	0	0	1	0	1	0	0	0	0	0	0	0	0	0	0	0	0	0	0	0	1	0	0	0	0	0	3	0	0	0	9	0	0	0	0	0	0	4
OTU 340	0	1	0	0	0	0	0	1	0	0	0	30	0	0	0	0	0	0	0	0	0	0	0	0	0	0	0	4	0	0	0	0	0	0	0	0	0	0	0	0	0	0	0	0	0	0	0	0	0
OTU 597	0	0	0	0	0	0	0	0	0	0	0	0	0	0	0	0	0	0	0	0	0	0	5	1	0	0	0	0	31	0	0	0	0	0	0	0	0	0	0	0	0	0	0	0	0	0	0	0	0
OTU 666	0	0	0	0	0	0	0	0	0	0	0	0	0	0	0	0	0	0	0	0	0	0	0	0	0	9	0	0	0	0	0	0	0	0	4	0	0	0	0	0	0	0	18	0	0	0	0	0	0
OTU 588	0	2	0	0	0	0	0	0	0	0	0	0	0	0	0	4	0	3	0	1	0	0	0	0	0	0	0	0	0	0	0	0	0	0	0	0	2	4	0	0	0	1	0	0	0	1	2	1	0
OTU 447	0	0	0	0	0	0	0	0	0	0	0	0	0	0	0	0	0	0	0	0	0	34	0	0	0	0	0	0	0	0	0	0	0	0	0	0	0	0	0	0	0	0	0	0	0	0	0	0	0
OTU 99	0	0	0	0	0	0	0	0	0	0	0	1	0	0	0	0	0	0	0	0	0	0	0	0	0	0	0	0	0	0	0	0	0	0	0	0	0	0	0	0	0	1	0	0	0	0	0	0	0
OTU 318	0	0	0	1	1	0	0	0	0	1	1	1	0	0	0	0	0	0	0	0	4	1	0	0	1	0	0	0	0	0	0	0	1	0	0	0	0	2	1	0	1	0	0	0	1	1	0	0	0
OTU 283	0	0	0	0	0	0	0	1	0	2	5	9	0	0	0	0	0	0	0	0	0	4	0	0	0	0	0	0	0	0	0	0	0	3	0	0	0	0	0	0	0	0	0	0	0	0	0	0	0
OTU 578	0	0	0	0	0	1	1	0	1	0	0	0	2	0	0	0	0	0	0	0	0	0	0	0	0	0	0	0	3	2	0	2	0	0	0	0	1	0	0	0	0	0	0	0	0	0	0	0	0
OTU 139	0	0	0	0	0	0	0	0	0	0	0	2	0	0	0	1	0	1	5	0	1	2	0	0	0	0	0	0	0	0	0	0	0	1	3	0	0	0	0	0	0	1	0	0	0	0	0	0	0
OTU 289	0	0	0	0	0	0	0	1	0	0	0	0	0	1	0	0	0	0	0	0	0	0	0	0	0	0	0	1	0	0	0	1	0	0	0	0	0	0	0	0	0	0	0	0	0	0	0	0	0
OTU 150	0	0	0	0	0	0	0	0	0	0	0	0	0	0	0	0	0	0	0	0	0	0	0	0	0	1	0	0	0	0	0	0	0	0	0	0	0	0	0	0	0	0	0	0	0	0	0	0	0
OTU 356	0	0	0	0	0	0	0	0	0	0	0	0	0	0	0	0	0	0	0	0	0	0	0	0	0	0	0	0	0	0	0	0	0	0	0	0	0	0	0	0	0	0	0	0	0	0	0	0	0
OTU 273	0	0	0	0	0	0	0	0	0	0	0	0	0	0	0	0	0	0	0	0	0	0	0	0	0	0	0	0	0	0	0	0	0	0	0	0	0	0	24	0	0	0	0	0	1	0	0	0	0
OTU 37	0	0	0	0	0	0	0	1	2	2	1	0	0	0	0	0	0	0	0	0	0	0	0	0	0	1	0	0	0	0	0	0	0	1	0	1	0	5	0	0	0	0	0	0	0	0	0	0	0
OTU 411	0	0	0	0	0	0	0	0	0	0	0	0	0	0	0	0	0	0	0	0	0	0	0	1	0	0	0	0	0	1	0	0	0	1	2	0	1	0	0	0	0	0	0	0	0	0	0	0	0
OTU 616	0	0	0	1	0	0	0	0	0	0	0	0	0	0	0	0	0	0	0	0	0	0	0	0	3	0	0	0	0	0	0	0	0	0	0	1	0	0	1	0	1	4	0	0	0	0	0	0	0
OTU 581	0	0	0	0	0	0	0	0	0	0	1	0	0	0	0	0	0	0	0	0	0	0	0	0	0	0	0	0	0	0	0	0	0	0	0	0	0	3	0	0	0	0	0	2	0	0	0	0	0
OTU 371	0	0	0	0	0	0	0	0	0	0	0	0	0	0	0	0	0	0	0	0	0	0	0	0	10	0	0	0	0	0	0	0	0	0	0	0	0	0	2	0	0	5	0	0	8	0	0	0	0
OTU 600	0	0	0	1	1	0	0	0	1	1	0	0	0	1	0	0	0	0	0	2	2	0	0	0	0	0	0	2	0	0	0	0	0	2	1	0	0	0	0	0	0	0	0	1	0	0	0	0	0
OTU 570	0	0	0	0	0	0	0	0	0	0	0	0	0	0	0	0	0	0	0	0	0	0	0	0	0	0	0	0	0	1	0	0	1	1	0	0	0	1	0	0	0	0	0	0	2	0	0	0	1
OTU 624	0	0	0	1	7	0	0	0	0	0	0	0	0	1	0	2	0	0	0	0	0	0	0	1	0	0	0	3	0	0	0	0	0	0	0	0	0	0	0	0	0	0	0	0	0	0	0	0	0
OTU 98	0	0	0	0	0	0	0	0	0	0	0	0	1	0	0	0	0	0	0	0	0	0	0	0	0	0	0	0	1	0	0	0	0	0	0	0	0	0	0	0	0	0	0	0	0	1	0	0	0
OTU 559	0	0	0	1	0	0	0	0	0	0	0	0	0	0	0	0	0	0	0	0	0	1	0	0	0	0	0	0	0	0	0	0	0	0	0	0	0	0	0	0	0	0	0	0	0	2	4	5	0
OTU 668	0	0	0	0	0	0	19	0	0	0	0	0	0	0	0	0	0	0	0	0	0	0	0	0	0	0	2	0	0	0	0	0	0	0	0	0	0	0	0	0	0	0	0	0	0	0	0	0	0
OTU 274	0	0	0	3	0	0	0	0	0	0	0	0	0	0	0	0	0	0	0	1	2	1	0	2	0	0	0	0	0	0	0	0	0	1	0	0	1	0	0	1	0	0	0	0	0	0	0	0	0
OTU 303	0	0	0	0	0	0	0	0	0	0	0	0	0	0	0	0	0	0	0	1	0	5	0	0	0	0	0	0	0	0	0	0	0	0	0	0	0	0	0	0	0	0	0	0	0	0	0	0	0
OTU 5	0	0	0	0	0	0	0	0	0	0	0	0	0	0	0	0	0	0	0	0	0	0	0	0	0	0	0	0	0	0	0	0	0	0	2	0	0	0	0	0	0	0	0	0	0	0	0	0	0
OTU 595	0	0	0	0	0	0	0	0	0	1	6	0	0	1	0	0	0	1	0	0	0	0	0	0	0	1	0	0	0	0	0	0	0	0	0	0	0	1	0	0	0	0	0	0	0	0	0	0	1
OTU 186	0	0	0	0	0	0	0	0	0	0	0	0	0	0	0	0	0	0	0	0	0	0	0	0	0	0	0	0	0	0	0	0	0	0	21	0	0	0	0	0	0	0	0	0	0	0	0	0	0
OTU 505	0	0	0	0	0	0	0	0	0	0	0	0	0	0	0	0	0	0	0	0	0	0	0	0	0	0	0	0	0	0	0	0	0	0	0	0	0	0	0	0	0	0	0	0	0	0	0	0	0
OTU 121	1	0	3	0	0	0	0	0	0	0	0	0	0	2	1	0	0	0	0	0	0	0	0	3	0	0	0	0	0	0	0	0	0	0	0	0	0	0	0	0	0	0	0	0	0	0	0	0	0
OTU 330	0	0	0	0	0	0	0	0	0	0	0	0	0	0	0	0	0	0	0	0	0	0	0	0	2	0	0	0	0	0	0	0	0	0	0	0	0	0	1	0	0	0	0	0	12	0	0	0	0
OTU 669	0	0	0	0	0	1	0	0	0	0	0	0	0	0	0	0	0	0	0	0	0	1	0	0	0	0	0	0	0	0	0	1	0	0	1	0	0	1	4	0	0	0	0	0	0	1	0	1	1
OTU 67	0	0	0	0	0	0	0	0	0	0	1	0	0	0	0	0	0	0	0	0	0	0	0	0	0	0	0	0	0	0	0	0	0	0	0	0	0	1	0	0	0	0	0	0	1	2	0	0	0
OTU 258	0	0	0	0	0	0	0	0	0	0	0	0	0	0	0	0	0	0	0	0	0	0	0	0	0	0	0	0	0	0	12	0	0	0	0	0	0	0	0	0	0	0	0	0	0	0	0	0	0
OTU 38	0	0	0	0	0	0	0	0	0	0	0	0	0	0	0	0	0	0	0	0	0	0	0	0	0	0	0	0	0	0	0	0	0	0	0	0	0	0	0	0	0	0	0	0	0	0	1	0	0
OTU 137	0	0	0	0	0	0	0	0	0	0	0	0	0	0	0	0	0	0	0	7	0	0	0	0	1	0	0	0	0	0	0	0	0	0	0	0	0	0	0	1	0	0	0	0	0	0	0	0	0
OTU 271	0	0	0	0	0	0	0	0	0	0	0	0	0	0	0	0	4	0	0	0	0	0	0	0	0	0	0	0	0	0	0	0	0	0	0	0	0	0	0	0	0	0	0	0	0	0	0	0	0
OTU 3	0	0	5	0	0	0	0	1	0	0	0	0	3	0	0	0	0	0	0	0	0	0	0	0	2	0	0	0	0	0	0	0	0	0	0	0	0	0	0	0	0	0	0	3	0	0	0	0	0
OTU 552	1	0	0	1	0	0	0	0	0	0	0	0	1	0	2	0	0	0	0	0	0	0	2	0	0	0	0	0	0	0	0	0	0	0	0	0	0	0	0	0	0	0	0	0	0	1	0	0	0
OTU 661	0	0	0	0	0	0	0	0	0	0	1	0	0	0	0	0	0	0	0	0	0	1	2	3	2	0	0	0	0	1	1	0	0	1	0	0	0	0	0	0	0	0	1	0	0	0	0	0	0
OTU 172	0	0	0	0	0	0	0	1	0	13	4	0	0	0	0	0	0	0	0	0	0	0	0	0	0	0	0	0	0	0	0	0	0	0	0	0	0	0	0	0	0	0	0	0	0	0	0	0	0
OTU 233	0	0	0	0	0	0	0	0	0	0	0	0	0	0	0	0	0	0	0	0	0	0	0	1	0	0	3	0	0	0	0	0	0	0	1	0	0	0	0	0	0	0	1	0	0	0	0	0	0
OTU 640	0	0	0	0	0	0	0	0	0	0	0	0	0	0	0	0	0	1	0	0	1	0	2	0	0	0	0	0	0	0	0	0	0	0	0	0	0	0	0	1	0	0	1	0	0	0	0	0	0
OTU 454	0	0	0	0	0	0	0	0	0	0	0	0	0	0	0	0	0	1	0	0	0	0	1	0	0	0	0	0	3	0	1	0	0	0	2	0	0	0	0	0	0	0	0	0	0	0	0	0	0
OTU 571	0	0	0	0	0	0	0	0	0	0	0	0	0	0	0	0	0	0	0	0	2	0	3	0	2	0	0	0	0	0	0	0	0	0	0	0	0	0	0	2	1	1	0	0	0	0	0	0	0
OTU 144	0	0	0	0	0	0	0	0	0	0	0	0	0	0	0	0	0	0	0	0	0	0	0	0	0	0	0	0	0	0	2	0	0	0	1	0	0	1	0	0	0	0	0	0	0	0	0	0	0
OTU 161	0	0	0	0	0	0	0	0	0	0	0	0	0	0	0	0	0	0	0	0	0	0	1	0	0	0	0	0	0	0	0	0	0	0	0	0	0	0	0	0	0	0	0	0	0	1	0	0	0
OTU 218	0	0	0	0	0	0	0	0	0	0	0	0	0	0	0	0	0	0	3	0	0	0	0	0	0	0	0	0	0	0	9	0	0	4	0	0	0	0	0	0	0	0	0	0	0	0	0	0	0
OTU 569	0	0	0	0	0	0	6	0	0	0	0	0	0	0	0	0	0	0	1	1	3	0	0	0	0	3	0	0	0	0	0	0	0	0	0	0	0	0	0	0	0	0	0	0	0	0	0	0	0
OTU 657	0	0	0	0	0	0	0	0	0	0	0	0	0	0	0	0	0	0	0	0	0	0	2	0	0	0	0	0	15	0	0	0	0	0	0	0	0	0	0	0	0	0	0	0	0	0	0	0	0
OTU 575	0	0	0	0	0	0	0	0	0	0	0	0	0	0	0	0	0	0	0	0	0	0	0	0	0	0	0	0	0	0	0	0	0	0	0	0	0	0	0	0	0	4	0	0	4	3	0	0	0
OTU 446	0	0	0	0	0	0	0	0	0	0	0	0	0	0	0	0	0	0	0	0	0	0	1	0	0	0	1	0	0	0	0	1	0	0	0	0	0	0	0	0	0	0	0	0	0	0	0	0	0
OTU 533	0	0	0	0	0	0	0	0	0	0	0	0	0	0	0	0	0	0	0	0	0	0	4	0	0	0	0	0	1	0	0	0	0	0	0	0	0	0	0	0	0	0	0	0	0	0	0	0	0
OTU 52	0	0	0	0	0	0	0	0	0	0	1	0	0	0	0	0	0	0	0	0	0	0	0	0	0	0	0	0	15	0	0	0	0	0	0	0	0	0	0	0	0	0	0	0	0	0	0	0	0
OTU 96	0	0	0	0	0	0	0	0	0	0	0	0	0	0	0	0	0	0	0	0	0	0	0	1	0	0	0	1	0	0	0	0	0	0	0	0	0	0	0	0	0	0	0	0	0	0	0	0	0
OTU 642	0	0	0	0	0	0	0	0	0	0	1	0	0	0	0	0	0	0	0	0	0	0	0	0	0	0	0	0	0	0	0	0	0	0	0	1	0	0	0	0	0	0	0	0	0	0	0	6	0
OTU 633	2	0	1	0	0	0	0	0	0	0	2	2	0	1	0	0	0	0	0	0	1	1	0	0	0	0	0	1	1	0	0	0	0	0	0	0	0	3	0	0	0	0	0	0	0	0	0	0	0
OTU 33	0	0	0	0	0	0	0	0	0	0	0	0	0	0	0	0	0	0	0	0	0	0	0	0	0	0	0	0	0	0	0	0	0	0	1	0	0	0	0	0	0	1	0	0	0	1	0	0	0
OTU 681	0	0	0	0	0	0	0	0	0	0	0	0	0	0	0	0	4	0	0	0	0	0	0	0	0	0	0	9	0	0	0	0	0	0	0	2	0	0	0	0	0	0	0	0	0	0	0	0	0
OTU 142	0	0	0	0	0	0	0	0	0	0	0	0	0	0	0	0	0	0	0	0	0	0	0	0	0	0	0	2	0	0	0	0	0	0	0	0	0	0	0	1	0	1	0	0	1	0	0	1	0
OTU 638	0	0	0	0	0	0	0	0	0	0	0	0	0	0	0	1	0	0	0	1	7	0	0	0	0	0	0	0	1	0	0	1	0	0	1	0	0	1	0	0	0	0	0	0	0	0	0	0	0
OTU 61	0	0	0	0	0	0	0	0	0	0	0	0	0	0	0	0	0	0	0	0	0	0	0	0	0	0	0	0	0	0	0	0	0	0	0	0	0	0	0	0	1	14	0	0	0	0	0	0	0
OTU 302	0	0	0	0	0	0	0	0	0	1	2	0	0	0	0	0	0	0	0	0	0	2	2	0	0	0	0	0	0	0	0	0	0	1	1	0	0	0	0	0	0	0	0	1	0	0	0	0	0
OTU 421	0	0	0	0	0	0	0	0	0	0	0	0	0	0	0	0	0	0	0	0	0	0	0	0	0	0	0	0	0	0	0	0	0	0	0	0	2	0	1	0	0	0	0	0	0	1	1	0	0
OTU 641	0	0	0	0	0	0	0	0	0	0	0	0	0	0	0	0	0	0	0	0	0	0	0	0	0	0	0	0	0	0	0	0	0	0	0	0	0	0	0	0	0	0	0	0	0	0	0	0	0
OTU 649	0	0	0	2	2	0	0	0	0	0	0	0	0	0	0	1	0	2	0	0	0	0	0	1	0	0	1	0	0	0	0	0	0	0	0	0	0	0	0	0	0	0	0	0	0	0	0	0	0
OTU 270	0	0	0	1	0	0	0	1	0	0	0	0	0	1	0	0	0	1	0	0	0	0	0	0	0	0	0	0	0	0	0	0	0	0	0	0	0	0	0	0	0	1	0	0	0	0	0	2	0
OTU 252	0	0	0	0	0	10	0	0	0	0	0	0	0	0	0	0	0	0	0	0	0	0	0	0	0	0	0	0	1	0	0	0	0	0	0	0	0	0	0	0	0	0	0	0	0	2	0	0	0
OTU 384	0	0	0	2	0	0	3	0	0	0	0	1	0	0	0	0	0	0	0	0	0	0	0	0	0	0	0	0	0	0	0	1	0	0	0	0	0	0	0	0	0	0	0	2	0	0	0	0	0
OTU 141	0	0	0	0	0	0	0	0	0	0	0	0	0	0	0	0	0	0	0	0	0	0	0	0	0	0	0	0	0	0	1	0	0	0	0	0	0	0	0	0	0	0	0	0	0	0	0	0	0
OTU 89	0	0	0	0	0	0	0	0	0	2	0	0	0	0	0	0	0	0	0	0	0	0	2	0	0	0	0	0	0	0	0	0	0	0	0	0	0	0	0	0	0	0	0	0	0	0	0	0	0
OTU 116	0	0	0	0	0	0	0	0	0	8	0	0	0	0	0	0	0	0	0	0	0	0	0	0	0	0	0	0	0	0	0	0	0	0	0	0	1	0	0	0	0	0	0	0	0	0	0	0	0
OTU 185	0	0	0	1	0	0	0	0	0	0	0	0	0	0	0	0	0	0	0	1	0	1	0	0	0	0	0	0	0	0	0	0	1	0	0	0	0	0	0	0	0	0	0	0	0	0	0	0	0
OTU 206	0	0	0	0	0	0	0	0	0	0	0	0	0	0	0	0	0	0	0	0	0	0	0	0	0	0	0	0	0	0	0	0	0	0	0	0	0	0	0	0	0	1	0	0	0	7	0	0	0
OTU 410	0	0	0	0	0	0	0	0	0	0	0	0	0	0	0	0	0	0	0	0	0	0	0	1	0	0	0	0	0	6	0	0	0	2	0	0	5	0	0	0	0	0	0	0	0	0	0	0	0
OTU 648	0	0	0	0	0	0	0	0	0	0	0	0	0	0	0	0	3	0	0	0	0	0	0	0	0	0	0	0	0	0	0	0	0	0	2	0	0	0	2	1	0	0	0	0	0	0	0	0	0
OTU 450	0	0	0	0	0	0	0	0	0	0	0	0	0	0	0	0	0	0	0	0	0	0	0	0	0	0	0	0	0	0	0	0	0	0	0	0	0	0	0	0	0	3	0	0	0	0	0	0	0
OTU 464	0	0	0	0	0	0	0	0	0	0	0	1	0	0	0	0	0	0	0	0	0	0	0	0	0	0	0	0	0	0	0	0	0	0	0	0	2	0	0	0	0	0	0	0	3	0	0	0	0
OTU 414	0	0	0	0	0	0	0	0	0	0	0	0	0	0	0	0	0	0	0	0	0	0	1	0	0	0	1	0	0	0	0	0	1	0	1	0	0	1	1	0	0	0	0	1	0	0	0	0	0
OTU 494	0	0	0	0	0	0	0	0	0	0	0	0	0	0	0	0	13	0	0	0	0	0	0	0	0	0	0	0	0	0	0	0	0	0	0	0	0	0	0	0	0	0	0	0	0	0	0	0	0
OTU 636	0	0	0	0	0	0	0	0	0	0	8	0	0	0	0	0	0	0	0	0	0	1	0	0	0	0	0	0	1	0	0	0	0	1	0	0	0	0	0	0	0	0	0	1	0	0	0	0	0
OTU 628	0	0	0	3	0	0	0	0	0	0	0	0	0	0	0	0	0	0	0	0	0	0	0	0	0	0	0	0	0	0	0	0	0	0	0	0	0	0	0	0	0	1	0	0	0	1	0	0	0
OTU 380	0	0	0	0	0	0	0	0	0	2	0	0	0	0	0	0	0	0	0	0	0	0	0	0	1	0	0	1	0	0	0	0	0	2	0	0	0	0	0	0	0	0	1	1	0	0	0	0	0
OTU 560	0	0	0	0	0	0	0	0	0	0	0	0	0	0	0	0	0	0	0	0	0	0	0	0	0	0	0	0	0	0	0	0	0	0	0	0	0	0	0	2	0	0	0	0	6	0	0	0	0
OTU 162	0	0	0	0	0	0	0	0	0	0	0	0	0	0	0	0	0	0	0	0	0	0	0	0	0	0	0	0	0	0	0	0	0	0	0	0	0	0	0	0	0	0	0	0	12	0	0	0	0
OTU 97	0	0	0	0	0	1	0	0	0	0	0	0	0	0	0	0	0	0	0	0	0	0	0	0	0	0	2	0	0	0	0	0	0	3	0	0	0	0	0	0	0	0	1	0	0	0	0	0	0
OTU 31	0	0	0	0	0	0	0	0	0	0	0	0	0	0	0	0	0	0	0	0	0	0	0	0	0	0	0	0	0	0	0	0	0	0	0	0	0	0	8	1	0	0	0	0	0	0	0	0	0
OTU 143	0	0	0	0	0	0	0	0	0	0	0	0	0	0	0	0	0	0	0	0	0	0	0	0	0	0	0	0	0	0	0	0	0	0	0	0	0	0	0	0	0	0	0	0	0	0	0	0	0
OTU 157	0	0	0	0	0	0	0	0	0	0	0	0	0	0	0	0	0	0	0	0	0	0	0	0	1	0	0	0	0	0	1	0	0	0	0	0	0	0	0	0	0	0	0	0	0	0	0	0	0
OTU 566	0	0	0	0	0	0	0	0	0	0	0	0	0	0	0	0	0	0	0	0	0	0	0	0	0	0	2	1	0	0	0	0	0	0	0	0	0	0	0	0	0	0	0	0	1	0	0	0	0
OTU 110	0	0	0	0	0	0	0	0	0	2	0	0	0	0	0	0	0	2	0	0	0	0	0	0	0	0	0	0	0	0	0	0	0	0	0	0	0	0	0	0	0	0	0	5	0	0	0	0	0
OTU 605	0	0	0	0	0	0	0	0	0	0	0	0	0	0	0	0	0	0	0	0	0	0	0	0	1	0	0	0	0	0	0	0	0	1	0	0	0	0	0	1	0	1	0	0	1	0	0	0	0
OTU 646	1	0	0	0	0	0	0	0	0	0	0	0	0	0	0	0	0	0	0	0	0	0	0	0	1	0	0	0	0	0	0	0	0	0	0	0	0	0	0	0	0	0	0	0	0	0	0	0	0
OTU 45	0	0	0	0	0	0	0	0	0	0	0	0	0	0	0	1	0	0	0	0	0	0	0	1	1	0	0	0	0	0	0	0	0	0	0	0	0	0	0	0	0	0	0	0	0	0	0	0	0
OTU 227	0	1	0	0	0	0	0	0	0	0	0	7	0	0	0	0	0	0	0	0	0	0	0	0	0	0	0	0	0	0	0	0	0	0	0	0	0	0	0	0	0	0	0	0	0	0	0	0	0
OTU 580	0	0	0	0	0	0	0	0	0	0	0	0	0	0	0	0	0	1	1	0	0	0	0	0	0	0	0	0	0	0	0	0	0	0	0	0	0	0	0	1	0	0	0	0	0	0	0	0	2
OTU 682	0	0	0	0	0	0	0	0	0	0	0	0	0	0	0	0	2	2	0	0	0	0	0	0	0	0	0	0	0	0	0	0	0	0	0	0	0	0	0	0	0	0	0	0	0	0	0	0	0
OTU 58	0	0	0	0	0	0	5	0	0	0	0	0	0	0	0	0	0	0	1	0	0	0	0	0	0	0	0	0	0	0	0	0	0	0	0	0	0	0	0	0	0	0	0	0	0	0	0	0	0
OTU 77	0	0	0	0	0	0	0	0	0	0	0	0	0	0	0	0	0	0	0	0	0	0	0	0	0	0	0	0	0	0	1	1	1	0	3	0	0	0	0	0	0	0	0	0	0	0	0	0	0
OTU 191	0	0	0	0	0	0	0	0	0	0	0	0	0	0	0	0	0	0	0	0	0	0	0	0	0	0	0	1	0	0	0	0	0	0	0	0	0	0	0	0	0	0	0	0	0	1	1	0	1
OTU 587	0	0	0	0	0	0	0	0	0	0	0	0	0	0	0	0	0	0	0	0	0	0	0	0	0	0	0	3	0	0	0	0	0	0	0	0	0	0	0	0	0	0	0	4	0	0	0	0	0
OTU 140	0	0	0	1	0	0	0	0	0	0	0	0	0	0	0	0	0	0	0	0	0	0	0	0	0	0	0	0	0	0	0	0	0	0	0	0	0	0	0	0	0	1	0	0	1	1	0	0	0
OTU 549	0	0	0	0	0	0	0	0	0	0	0	0	0	0	0	0	0	0	0	0	0	0	0	0	0	0	0	0	0	0	0	0	0	0	0	0	0	1	2	0	0	0	0	0	0	1	0	0	1
OTU 382	0	0	0	0	0	0	0	0	0	0	0	0	0	0	0	0	0	0	0	0	2	0	0	0	0	1	0	0	0	0	0	0	0	0	0	0	0	0	0	0	0	0	0	0	0	0	0	0	0
OTU 431	0	1	0	0	0	0	0	0	0	0	0	0	0	2	0	0	0	0	0	0	1	0	0	0	1	0	2	0	1	0	0	0	0	0	0	0	1	0	0	0	0	0	0	0	0	0	0	0	0
OTU 83	0	0	0	0	0	0	0	0	0	0	0	0	0	0	0	0	0	9	0	0	0	0	0	0	0	0	0	0	0	0	0	0	0	0	0	0	0	0	0	0	0	0	0	0	0	0	0	0	1
OTU 427	0	0	0	0	0	0	0	0	0	0	0	0	0	0	0	0	0	0	0	0	0	0	0	0	0	0	0	0	0	0	0	0	0	0	0	0	0	1	0	5	1	0	0	0	0	0	0	0	1
OTU 670	0	0	0	0	0	0	0	0	0	0	0	0	0	0	0	0	0	0	0	0	0	0	0	0	0	0	0	0	0	0	0	0	0	0	0	0	0	0	0	0	0	0	0	10	0	0	0	0	0
OTU 307	0	0	0	0	0	0	0	0	1	0	0	0	0	0	0	0	2	0	0	0	0	0	0	0	1	0	1	0	0	1	0	0	0	0	0	0	0	1	0	1	0	0	0	0	0	0	0	0	0
OTU 362	0	0	0	0	0	0	0	0	0	0	0	0	0	0	0	0	0	0	0	1	0	0	0	0	0	0	0	0	0	0	0	0	0	0	0	2	0	0	0	0	0	0	0	0	0	0	0	0	1
OTU 78	0	0	0	0	0	0	0	0	0	0	0	0	0	0	0	0	0	0	0	0	0	0	0	0	1	0	0	0	0	0	0	0	0	0	1	0	1	0	0	0	0	0	0	0	0	0	0	0	0
OTU 558	0	0	0	0	0	0	0	0	0	0	0	0	0	0	0	0	0	0	0	0	0	5	0	0	0	0	0	0	0	0	0	0	0	0	0	0	0	0	0	0	0	0	0	0	0	0	0	2	0
OTU 148	0	0	0	0	0	0	0	0	0	0	0	0	0	0	0	0	0	0	0	0	0	0	0	0	0	0	0	0	0	0	0	0	0	0	0	0	0	0	0	0	0	0	0	0	0	0	0	0	0
OTU 251	0	0	0	0	0	0	2	1	1	0	0	0	0	0	1	0	0	0	0	0	2	0	0	0	0	0	0	0	0	0	0	0	0	0	0	0	0	0	0	0	0	0	0	0	0	0	0	0	0
OTU 315	0	0	0	0	0	0	0	0	0	0	0	0	0	0	0	0	0	0	0	0	0	0	0	0	0	0	0	0	0	0	0	0	0	0	0	0	0	0	0	0	0	0	0	0	0	0	0	0	0
OTU 584	0	0	0	0	0	0	0	0	0	0	6	0	0	0	0	0	0	0	0	0	0	0	0	0	0	0	0	0	0	0	0	0	0	0	0	0	0	0	0	2	0	0	0	0	0	0	0	0	0
OTU 606	0	0	0	0	0	0	0	0	0	0	0	0	0	0	0	0	0	0	0	0	0	0	0	0	0	0	0	0	0	0	7	1	0	0	0	0	0	0	0	0	0	0	0	0	0	0	0	0	0
OTU 688	0	0	0	0	0	0	0	0	0	0	0	0	0	0	0	0	0	0	0	0	0	0	0	0	0	0	0	0	0	0	0	2	0	0	0	0	0	0	0	0	0	0	0	0	0	0	0	0	0
OTU 333	0	0	0	0	0	0	0	0	0	0	0	0	0	0	0	0	0	0	0	0	0	0	0	0	0	0	0	0	0	0	0	0	0	0	0	0	0	4	0	0	0	0	0	0	1	0	0	0	0
OTU 334	0	0	0	0	0	0	0	0	0	0	0	0	0	0	1	0	0	0	0	0	0	2	0	0	0	0	0	3	0	0	1	0	0	0	0	0	0	0	0	0	0	0	0	0	0	0	0	0	0
OTU 662	0	0	0	0	0	0	0	0	0	0	0	0	0	0	0	0	0	0	0	0	0	0	0	0	0	0	0	0	0	0	0	0	0	1	0	0	0	0	0	0	0	0	0	0	0	0	0	0	0
OTU 247	0	0	0	0	0	0	0	0	0	0	0	2	0	0	0	0	0	0	0	0	0	0	0	0	0	0	0	0	0	0	0	1	0	0	0	0	0	0	0	0	0	0	0	0	0	0	0	0	0
OTU 53	0	0	0	0	0	0	0	0	0	0	0	0	0	0	0	0	0	0	0	0	0	0	2	0	0	0	0	0	0	0	0	0	0	0	2	0	0	0	0	0	0	0	0	0	0	0	0	0	0
OTU 184	0	0	0	0	0	0	0	0	0	2	0	0	0	0	0	0	0	0	0	0	0	0	0	0	0	0	0	0	0	0	0	0	0	0	0	0	2	0	0	0	0	0	0	2	0	0	0	0	0
OTU 338	0	0	0	0	3	0	0	0	0	0	0	0	0	1	0	0	0	0	0	2	0	0	0	0	0	0	0	0	0	0	0	0	0	0	0	0	0	0	0	0	0	0	0	0	0	0	0	0	0
OTU 368	0	0	0	0	0	0	0	2	0	0	0	0	0	0	0	0	0	0	0	0	0	0	0	0	0	0	0	1	0	0	0	0	0	0	0	0	0	0	0	0	0	0	0	0	0	0	0	0	0
OTU 388	0	0	0	0	0	0	0	0	0	0	0	0	0	0	0	0	4	0	0	0	0	0	0	0	0	0	0	0	0	0	0	0	0	0	1	0	0	0	0	0	0	0	0	0	0	1	0	0	0
OTU 460	0	0	0	0	0	0	0	0	0	0	0	0	0	0	0	0	0	0	0	1	0	0	0	0	0	0	0	0	0	0	0	0	0	0	0	0	0	0	0	0	0	0	1	0	0	0	0	0	0
OTU 632	0	0	0	0	0	0	0	0	0	0	8	0	0	0	0	0	0	0	0	0	0	0	0	0	0	0	0	0	0	0	0	0	0	0	0	0	0	0	0	0	0	0	0	0	0	0	0	0	0
OTU 645	0	0	0	0	0	0	0	0	0	0	0	0	0	0	0	0	0	0	0	0	0	0	0	0	0	0	0	0	0	0	0	0	0	0	0	0	0	1	0	0	0	0	0	0	0	0	2	0	0
OTU 158	0	0	0	2	0	0	0	1	0	0	0	0	0	0	2	0	0	0	0	0	0	0	0	0	0	0	0	0	0	0	0	0	0	0	0	0	0	0	0	0	0	0	0	0	0	0	0	0	0
OTU 482	0	0	0	0	0	0	0	0	0	0	0	0	1	0	0	0	0	0	0	0	0	0	0	0	0	0	0	1	0	0	0	0	0	0	0	0	0	0	0	0	0	0	0	0	1	0	0	0	0
OTU 290	0	0	0	0	0	0	0	0	0	0	0	0	0	0	0	0	0	0	0	0	0	0	0	0	0	0	0	0	0	0	0	2	0	0	0	0	0	0	0	0	0	1	0	0	0	0	0	0	0
OTU 107	0	0	0	0	0	0	0	0	0	0	0	0	0	0	0	0	0	0	0	0	0	0	0	0	0	0	0	0	0	0	0	0	0	0	0	2	0	0	1	0	0	1	0	3	0	0	0	0	0
OTU 147	0	0	0	0	0	0	0	0	0	0	0	0	0	0	0	0	0	0	0	0	5	0	0	0	0	0	0	0	0	0	0	0	0	0	0	0	0	0	0	0	0	1	0	0	0	0	0	0	0
OTU 513	0	0	0	0	0	0	0	0	0	0	0	0	0	0	0	0	0	0	0	0	0	0	0	0	0	0	3	0	0	0	0	0	0	0	0	0	0	0	0	1	0	0	0	0	0	0	1	0	0
OTU 183	0	0	0	0	0	0	1	0	0	0	0	0	0	0	0	0	1	0	0	0	0	0	0	0	0	0	0	0	0	0	0	0	0	0	1	0	0	0	0	0	0	0	0	0	0	1	0	0	0
OTU 230	0	0	0	0	0	0	0	0	0	0	0	0	0	0	0	0	0	0	0	0	0	0	0	0	0	0	0	0	0	0	1	0	0	0	0	0	0	0	0	0	0	0	0	0	0	0	0	0	0
OTU 510	0	0	0	0	0	0	0	0	0	0	0	0	0	0	0	0	0	0	0	0	2	0	0	0	0	0	0	0	0	0	0	0	0	0	0	0	0	2	0	0	0	0	0	0	0	0	0	0	0
OTU 564	0	0	0	0	0	0	0	0	0	0	0	0	0	0	0	0	0	0	0	0	0	0	0	0	0	0	0	0	0	0	0	0	0	0	0	0	0	0	0	0	0	0	0	0	0	0	0	0	0
OTU 51	0	0	0	0	0	0	0	0	0	0	0	0	0	0	0	0	0	0	0	0	0	0	0	0	0	0	0	0	0	0	0	0	0	0	0	0	0	0	0	0	0	0	0	0	0	0	0	0	0
OTU 149	0	0	0	0	0	0	0	0	0	0	0	0	0	0	0	0	0	0	0	0	0	0	2	0	0	0	0	0	1	0	0	0	0	0	0	0	0	0	0	0	0	0	0	0	0	0	0	0	2
OTU 195	0	0	0	0	0	0	0	0	0	0	0	0	0	0	0	0	0	0	0	0	0	0	0	0	0	0	0	0	0	0	0	0	0	0	0	0	0	0	0	0	0	0	0	0	0	0	0	0	0
OTU 205	0	0	0	0	0	0	0	0	0	0	0	0	0	0	0	0	0	0	0	0	0	0	0	0	0	0	0	0	0	0	0	0	0	0	0	0	0	0	0	0	0	0	0	0	0	0	0	0	0
OTU 243	0	0	0	0	0	0	0	0	0	0	0	0	0	0	0	0	0	0	0	1	0	0	0	0	0	0	0	0	1	0	0	0	0	0	0	0	0	1	0	0	0	0	0	0	0	0	0	2	0
OTU 524	0	0	0	1	0	0	0	0	0	0	0	0	0	0	0	0	0	0	0	0	0	0	0	0	0	0	0	0	0	0	0	0	0	0	0	0	0	0	0	0	0	0	1	0	0	0	0	0	0
OTU 647	0	0	0	0	0	0	0	0	0	0	0	0	0	0	0	0	0	0	0	0	0	0	0	0	0	0	0	0	0	0	0	0	0	0	0	0	0	0	0	0	0	0	0	2	0	0	0	0	0
OTU 685	0	0	0	0	0	0	0	0	0	0	0	0	0	0	0	0	0	0	0	0	0	0	0	0	0	0	0	0	0	0	0	0	0	0	0	0	0	0	0	0	0	0	0	0	0	0	0	0	0
OTU 680	0	0	0	0	0	0	0	0	0	0	0	0	0	0	0	0	0	0	0	0	0	0	2	0	0	0	0	0	0	0	0	0	0	0	0	0	0	0	0	0	0	0	0	0	0	0	0	0	0
OTU 249	0	0	0	0	0	0	0	0	0	0	0	0	0	0	0	0	0	0	0	0	0	0	0	0	0	0	0	0	0	0	0	0	0	0	0	0	0	1	0	0	0	0	0	0	0	0	0	0	0
OTU 164	0	0	0	0	0	0	0	0	0	0	0	0	0	0	0	0	0	0	0	0	2	0	1	0	1	0	0	1	0	0	0	0	0	0	0	0	0	0	0	0	0	0	0	0	0	0	0	0	0
OTU 126	0	0	1	0	0	0	0	0	4	0	0	0	0	0	0	0	0	0	0	0	0	0	0	0	0	0	0	0	0	0	0	0	0	0	0	0	0	0	0	0	0	0	0	0	0	0	0	0	0
OTU 676	0	0	0	0	0	0	0	0	0	0	0	0	0	0	0	0	0	0	0	0	0	0	0	0	0	0	0	0	0	0	0	0	1	0	0	0	0	0	0	0	0	0	0	2	0	0	0	0	0
OTU 415	0	0	0	0	0	0	0	0	1	0	0	0	0	1	0	0	0	1	0	0	0	0	0	0	0	0	0	0	0	0	0	1	0	0	0	0	0	0	0	0	0	0	0	0	0	0	0	0	0
OTU 523	0	0	0	0	0	0	0	0	0	0	0	0	0	0	0	0	0	0	0	0	0	0	0	0	0	0	0	1	0	0	0	0	0	0	0	0	0	0	0	0	0	1	0	1	0	1	0	0	0
OTU 240	0	0	0	0	0	0	0	0	0	1	0	0	0	0	0	0	0	0	0	1	1	0	0	0	0	0	0	0	0	2	0	0	0	0	0	0	0	0	0	0	0	0	0	0	0	0	0	0	0
OTU 237	0	0	0	0	0	0	0	0	0	0	0	0	0	3	0	0	0	0	0	0	0	0	0	0	0	0	0	0	0	0	0	1	0	0	0	0	0	0	0	0	0	0	0	0	0	1	0	0	0
OTU 535	0	0	0	0	0	0	0	0	0	0	0	0	0	0	0	0	0	0	0	0	0	0	0	0	0	0	0	0	0	0	0	0	0	0	0	0	0	0	0	0	0	0	2	0	0	0	0	0	0
OTU 690	0	0	0	0	0	0	0	0	0	0	0	0	0	0	0	0	0	0	0	0	0	0	0	0	1	0	3	0	0	0	0	0	0	0	0	0	0	0	0	2	0	0	0	0	0	0	0	0	0
OTU 236	0	0	0	0	0	0	0	0	0	0	0	0	0	0	0	0	0	0	0	0	0	0	0	0	0	0	0	0	0	0	0	0	0	0	0	0	0	0	0	0	0	0	0	0	0	0	1	0	0
OTU 383	0	0	0	0	0	0	0	0	0	0	0	3	0	0	0	0	0	0	0	0	0	0	0	0	0	0	0	0	0	0	0	0	0	2	0	0	0	0	0	0	0	0	0	0	0	0	1	0	0
OTU 406	0	0	0	0	0	0	0	0	0	1	3	0	0	0	0	0	0	0	0	0	0	0	0	0	0	0	0	0	0	0	0	0	0	0	0	0	0	0	0	0	0	0	0	0	0	0	0	0	0
OTU 623	0	0	0	0	0	0	0	0	0	0	0	0	0	0	0	0	0	0	0	0	0	0	0	0	0	0	0	0	0	0	0	0	0	0	0	0	0	0	0	0	0	0	0	0	0	0	0	0	0
OTU 11	0	0	0	0	0	0	0	0	0	0	0	0	0	0	0	0	0	0	0	0	0	0	0	0	0	0	0	0	0	0	0	0	0	0	0	0	0	0	0	0	0	0	0	0	0	2	0	0	0
OTU 284	0	0	0	0	0	0	0	0	0	0	0	0	0	0	0	0	0	0	0	1	0	0	0	0	0	0	0	0	0	0	0	0	0	0	0	0	0	0	0	0	0	0	0	0	0	0	0	0	0
OTU 375	0	0	0	0	0	0	0	0	0	0	0	0	0	0	0	0	0	0	0	0	0	0	0	0	0	0	1	0	0	0	0	0	0	0	0	0	0	0	0	0	0	0	0	0	0	0	1	1	0
OTU 556	0	0	0	0	0	0	0	0	0	0	0	0	0	0	0	0	0	0	0	0	0	0	0	0	1	0	0	0	0	0	0	0	0	0	0	0	0	0	0	0	0	0	0	0	0	0	0	0	0
OTU 594	0	0	0	0	0	0	0	0	0	0	0	0	0	0	0	0	0	0	0	0	0	0	0	0	1	0	0	0	0	0	0	0	0	0	0	0	0	0	0	0	0	0	0	0	0	0	0	0	0
OTU 609	0	0	0	0	0	0	0	0	0	0	0	0	0	0	0	0	0	0	0	0	0	0	2	0	0	0	0	0	0	0	0	0	0	0	0	0	0	0	0	0	0	0	0	0	0	0	0	0	0
OTU 664	0	0	0	0	0	0	0	0	0	0	0	0	0	0	2	2	0	0	1	0	0	0	0	0	0	0	0	0	0	0	0	0	0	0	0	0	0	0	0	0	0	0	0	0	0	0	0	0	0
OTU 358	0	0	0	0	0	0	0	0	0	0	0	0	0	0	0	0	1	0	0	0	0	0	0	0	0	0	0	0	0	0	2	0	0	0	0	0	0	0	0	0	0	0	0	0	0	0	0	0	0
OTU 413	0	0	0	0	0	0	0	0	0	0	0	0	0	0	0	0	0	0	0	0	0	0	0	0	0	0	0	0	0	0	0	0	0	1	2	0	0	0	0	0	0	0	0	0	0	0	0	0	0
OTU 522	0	0	0	0	0	0	0	0	0	0	0	0	0	0	0	0	0	0	0	0	0	0	0	0	0	0	0	1	0	0	0	0	0	0	0	0	0	0	0	0	0	0	0	0	0	0	0	0	0
OTU 159	0	0	0	0	0	0	0	0	0	0	0	0	0	0	0	0	0	0	0	0	0	0	0	0	0	0	0	0	0	0	0	0	0	0	0	0	0	0	0	0	0	2	0	0	0	0	0	0	0
OTU 325	0	0	0	0	0	0	0	0	0	0	0	0	0	0	0	0	0	0	0	0	0	0	0	0	0	0	0	0	0	0	0	0	0	0	0	0	0	0	0	0	0	0	0	0	0	0	0	0	0
OTU 326	0	0	0	0	0	0	0	1	0	2	0	0	0	0	0	0	0	0	0	0	0	0	0	0	0	0	0	0	0	0	0	0	0	0	0	0	0	0	0	0	0	0	0	0	0	0	0	0	0
OTU 365	0	0	0	0	0	0	0	0	0	0	0	0	0	0	0	0	0	0	0	0	0	0	0	0	0	0	4	0	0	0	0	0	0	0	0	0	0	0	0	0	0	0	0	0	0	0	1	0	0
OTU 498	0	0	0	0	0	0	0	0	0	0	0	0	0	0	0	1	4	0	0	0	0	0	0	0	0	0	0	0	0	0	0	0	0	0	0	0	0	0	0	0	0	0	0	0	0	0	0	0	0
OTU 544	0	0	0	0	0	0	0	0	0	0	3	0	0	0	0	0	0	0	0	0	0	0	0	0	0	0	0	0	0	0	0	0	0	0	0	0	0	0	0	0	0	0	0	0	0	0	0	0	0
OTU 613	0	0	0	0	0	0	0	0	0	0	0	1	0	0	0	0	0	0	0	1	1	0	2	0	0	0	0	0	0	0	0	0	0	0	0	0	0	0	0	0	0	0	0	0	0	0	0	0	0
OTU 630	0	0	0	0	0	0	0	0	0	0	0	0	0	0	0	0	0	0	0	0	1	0	0	0	0	0	0	0	0	0	0	1	0	0	0	0	0	0	0	0	1	0	0	0	0	0	0	0	0
OTU 113	0	0	0	0	0	0	0	0	0	0	0	0	0	0	0	0	1	0	0	0	0	0	0	0	0	0	1	0	0	0	0	0	0	0	0	0	0	0	0	0	0	0	0	0	0	0	0	0	0
OTU 449	0	0	0	0	0	0	0	0	0	0	0	0	0	0	0	0	0	0	0	0	0	0	0	0	0	0	0	0	0	0	0	0	0	0	0	0	0	0	0	0	0	0	0	0	0	0	0	0	0
OTU 208	0	0	0	0	0	0	1	0	0	0	0	0	0	0	0	0	0	0	0	0	0	0	0	0	0	0	0	0	0	0	0	0	0	0	0	0	0	0	0	0	0	0	0	0	0	0	0	0	0
OTU 64	0	0	0	0	0	0	0	0	0	0	0	0	0	0	0	0	1	0	0	0	0	0	0	0	0	0	0	0	0	1	0	0	0	0	0	0	0	0	0	0	0	0	0	0	0	0	0	0	0
OTU 407	0	0	0	0	0	0	0	0	0	0	0	0	0	0	0	0	0	0	0	0	0	0	0	0	0	0	0	0	0	0	0	0	0	0	0	0	0	0	0	0	0	0	0	0	0	0	0	0	0
OTU 429	0	0	0	0	0	0	0	0	0	0	0	0	0	0	0	0	0	0	0	0	0	0	0	0	0	0	0	0	0	0	0	0	0	0	0	0	0	0	0	0	0	0	0	0	0	0	0	0	0
OTU 557	0	0	0	0	0	0	0	0	0	0	0	0	0	0	0	0	0	0	0	0	0	0	0	0	0	0	0	0	0	0	0	0	0	0	0	0	0	0	0	0	0	0	0	0	4	0	0	0	0
OTU 440	0	0	0	0	0	0	0	0	0	0	0	0	0	0	0	0	0	0	0	0	0	0	0	0	0	0	0	0	0	0	0	0	0	0	0	0	0	0	0	0	0	0	0	0	0	0	0	0	0
OTU 456	0	0	0	0	0	0	0	0	0	0	0	0	0	0	0	0	0	0	0	0	0	0	0	0	0	0	0	0	0	0	0	0	0	0	0	0	0	0	0	0	0	0	0	1	0	1	0	0	0
OTU 492	0	0	0	0	0	0	0	0	0	0	0	0	0	0	0	0	0	0	0	0	2	0	0	0	0	0	0	0	0	0	0	0	0	0	0	0	0	0	0	0	0	0	0	0	0	0	0	0	0
OTU 519	0	0	0	0	0	0	0	0	0	0	0	0	0	0	0	0	0	0	0	0	0	0	0	0	0	0	0	0	0	0	0	0	0	0	0	0	0	0	0	0	0	0	0	0	0	1	0	0	1
OTU 528	0	0	0	0	0	0	0	0	0	0	0	0	0	0	0	0	0	0	0	0	0	0	0	0	0	0	0	1	0	0	0	0	0	0	0	0	0	0	0	0	0	0	0	0	0	0	0	0	0
OTU 579	0	0	0	0	0	0	0	0	0	0	0	0	0	0	0	0	0	0	0	0	0	0	0	4	0	0	0	0	0	0	0	0	0	0	0	0	0	0	0	0	0	0	0	0	0	0	0	0	0
OTU 1	0	0	0	0	0	0	0	0	0	0	0	0	0	0	0	0	0	0	0	0	0	0	0	0	0	0	0	0	0	0	0	0	0	0	0	0	0	0	0	0	0	0	0	0	0	0	0	0	0
OTU 43	0	0	0	0	0	0	0	0	0	0	0	0	0	0	0	0	0	0	0	0	0	0	0	0	0	0	0	0	0	0	0	0	0	0	0	0	1	0	1	0	0	0	0	0	0	0	0	0	0
OTU 103	0	0	0	0	0	0	0	0	0	0	0	0	0	0	0	0	0	0	0	0	0	0	0	0	0	0	0	0	0	0	0	0	0	1	0	0	0	0	0	0	0	0	1	0	0	0	0	0	0
OTU 180	0	0	0	0	0	0	0	0	0	0	0	0	0	0	0	0	0	0	0	0	0	0	0	0	0	0	0	0	0	0	0	0	0	0	0	0	0	0	0	0	0	0	0	0	0	0	0	0	0
OTU 216	0	0	0	0	0	0	0	0	0	0	0	0	0	0	0	1	0	0	0	0	0	0	2	0	0	0	0	0	0	0	0	0	0	0	0	0	0	0	0	0	0	0	0	0	0	0	0	0	0
OTU 392	0	0	0	0	0	0	0	0	0	0	0	0	0	0	0	0	0	0	0	1	0	0	0	0	0	0	0	0	0	0	0	0	0	0	0	0	0	1	0	0	0	1	0	0	0	0	0	0	0
OTU 398	0	0	0	0	0	0	0	0	0	0	0	0	0	0	0	0	0	0	0	2	0	0	0	0	0	0	0	0	0	0	0	0	0	0	2	0	0	0	0	0	0	0	0	0	0	0	0	0	0
OTU 452	0	0	0	1	0	0	0	0	0	0	0	0	0	0	0	0	0	0	0	0	0	0	0	0	0	0	0	0	0	0	0	0	0	0	3	0	0	0	0	0	0	0	0	0	0	0	0	0	0
OTU 479	0	0	0	0	0	1	0	0	0	0	0	0	0	0	0	0	0	0	0	0	0	0	0	0	0	0	0	0	0	0	0	0	0	0	0	0	0	0	0	0	0	0	0	0	0	0	0	0	0
OTU 514	0	0	0	0	0	0	0	0	0	0	0	0	0	0	0	0	0	0	0	0	0	0	0	0	0	0	0	0	0	0	0	0	0	0	0	0	0	0	0	0	0	0	0	0	0	0	0	0	0
OTU 518	0	0	0	0	0	0	0	0	0	0	0	0	0	0	0	0	0	0	0	0	0	0	0	0	0	0	0	0	0	0	0	0	0	0	0	0	0	0	0	0	0	0	0	0	0	0	0	0	0
OTU 521	0	0	0	0	0	0	0	0	0	0	0	0	0	0	0	0	0	0	0	0	0	0	0	0	0	0	0	0	0	0	0	0	0	0	0	0	1	0	0	0	0	0	0	0	0	0	0	0	0
OTU 531	0	0	0	0	0	0	0	0	0	0	1	1	0	0	0	0	0	0	0	0	0	0	0	0	0	0	0	0	0	0	0	0	0	0	0	0	0	0	0	0	0	0	0	0	0	0	0	0	0
OTU 563	0	0	0	0	0	0	0	0	0	0	0	0	0	0	0	0	0	0	0	0	0	0	0	0	0	0	0	0	0	0	0	0	0	1	0	3	0	0	0	0	0	0	0	0	0	0	0	0	0
OTU 582	0	0	0	0	0	0	0	0	0	0	0	0	0	0	0	0	0	0	0	0	0	0	0	0	0	0	0	0	0	0	0	0	0	0	0	0	0	0	0	0	0	0	0	0	0	0	0	0	0
OTU 586	0	0	0	0	0	0	0	0	0	0	0	0	0	0	0	0	0	0	0	0	0	0	0	0	0	0	0	0	0	0	0	0	0	0	0	0	0	0	0	0	0	0	0	0	0	0	0	0	0
OTU 285	0	0	0	0	0	0	0	0	0	0	0	0	0	0	0	0	0	0	0	0	0	0	0	0	0	0	0	0	0	0	0	0	0	0	0	0	0	0	1	0	0	0	0	0	0	0	0	0	0
OTU 231	0	0	0	0	0	0	0	0	0	0	0	0	0	0	0	0	0	0	0	0	0	0	0	0	0	0	0	0	0	0	0	0	0	0	0	0	0	0	0	0	0	0	0	0	0	0	0	0	0
OTU 85	0	0	0	0	0	0	0	0	0	0	0	0	0	0	0	0	0	0	0	0	0	0	0	0	0	0	0	0	0	0	0	0	0	0	0	0	0	0	0	0	0	0	0	0	0	0	0	0	0
OTU 395	0	0	0	0	0	0	0	0	0	0	2	0	0	0	0	0	0	0	0	0	0	0	0	0	0	0	0	0	0	0	0	0	0	0	0	0	0	0	0	0	0	0	0	0	0	1	0	0	0
OTU 502	0	0	0	0	0	0	0	0	0	0	0	0	0	2	0	0	0	0	0	0	0	0	0	0	0	0	0	0	0	0	0	0	0	0	0	0	0	0	0	0	0	0	0	0	0	0	0	0	0
OTU 550	0	0	0	0	0	0	0	0	0	0	0	0	0	0	0	0	0	0	0	0	0	0	0	0	0	0	0	0	0	0	0	0	0	0	0	0	0	0	0	0	0	0	0	0	0	0	0	0	0
OTU 367	0	0	0	0	0	0	0	0	0	0	0	0	0	0	0	0	0	0	0	0	0	0	0	0	0	0	0	0	0	0	0	1	0	0	0	0	0	0	0	0	0	0	0	0	0	0	0	0	0
OTU 369	0	0	0	0	0	0	0	0	0	0	0	0	0	0	0	0	0	0	0	0	0	0	0	0	1	0	0	0	0	0	0	0	0	0	0	0	0	0	0	0	0	0	0	0	0	0	0	0	0
OTU 585	0	0	0	0	0	0	0	0	0	0	0	0	0	0	0	0	0	0	0	0	0	0	0	3	0	0	0	0	0	0	0	0	0	0	0	0	0	0	0	0	0	0	0	0	0	0	0	0	0
OTU 238	0	0	0	0	0	0	0	0	0	0	0	0	0	0	0	0	0	0	0	0	0	0	0	0	0	0	0	0	0	0	0	0	0	0	0	0	0	0	0	0	0	0	0	0	0	0	0	0	0
OTU 530	0	0	0	0	0	0	0	0	0	0	0	1	0	0	0	0	0	0	0	1	0	0	0	0	0	0	0	0	0	0	0	0	0	0	0	0	0	0	0	0	0	0	0	0	0	0	0	0	0
OTU 87	0	0	0	0	3	0	0	0	0	0	0	0	0	0	0	0	0	0	0	0	0	0	0	0	0	0	0	0	0	0	0	0	0	0	0	0	0	0	0	0	0	0	0	0	0	0	0	0	0
OTU 112	0	0	0	0	0	0	0	0	0	0	0	0	0	0	0	0	0	0	0	0	0	0	0	0	0	0	0	0	0	0	0	0	0	0	0	1	0	0	0	0	0	0	0	0	0	1	0	0	0
OTU 246	0	0	0	0	0	0	0	0	0	0	0	0	0	0	0	0	0	0	0	0	0	0	0	0	0	0	0	0	0	0	0	0	0	0	0	0	0	2	0	0	0	0	0	1	0	0	0	0	0
OTU 309	0	0	0	0	0	0	0	0	0	0	0	0	0	0	0	0	0	0	0	0	0	0	0	0	0	0	0	0	0	0	0	0	0	0	0	0	0	0	0	0	0	0	0	0	0	0	0	0	0
OTU 355	0	0	0	0	0	0	0	0	0	0	0	0	2	0	0	0	0	1	0	0	0	0	0	0	0	0	0	0	0	0	0	0	0	0	0	0	0	0	0	0	0	0	0	0	0	0	0	0	0
OTU 357	0	0	0	0	0	0	0	1	0	1	0	1	0	0	0	0	0	0	0	0	0	0	0	0	0	0	0	0	0	0	0	0	0	0	0	0	0	0	0	0	0	0	0	0	0	0	0	0	0
OTU 422	0	0	0	0	0	0	0	0	0	0	0	0	0	0	0	0	0	0	0	0	0	0	0	0	0	0	0	0	0	0	0	0	0	0	0	0	1	0	0	0	0	0	0	0	0	0	0	0	0
OTU 424	0	0	0	0	0	0	0	0	0	0	0	0	0	0	0	0	0	0	0	0	0	0	0	0	0	0	0	0	0	0	0	0	0	0	0	0	0	0	0	0	0	0	0	0	0	2	0	0	0
OTU 425	0	0	0	0	0	0	0	0	0	0	0	0	0	0	0	0	0	0	0	0	0	0	0	0	0	0	0	0	0	0	0	0	2	0	0	0	0	0	0	0	0	0	0	0	0	0	0	0	0
OTU 437	0	0	0	0	0	0	0	0	0	0	0	0	0	0	0	0	0	0	0	0	0	0	0	0	0	0	0	0	0	0	0	0	0	0	0	0	0	0	0	0	0	0	0	1	0	0	0	0	0
OTU 511	0	0	0	2	0	0	0	0	0	0	0	0	1	0	0	0	0	0	0	0	0	0	0	0	0	0	0	0	0	0	0	0	0	0	0	0	0	0	0	0	0	0	0	0	0	0	0	0	0
OTU 679	0	0	0	0	0	0	0	0	0	0	0	0	0	0	0	0	0	0	0	0	0	0	0	0	0	0	0	0	0	0	0	0	0	0	0	0	0	0	0	0	0	0	0	0	0	0	2	0	0
OTU 15	0	0	0	0	0	0	0	0	0	0	0	0	0	0	0	0	0	0	0	0	0	0	0	0	0	0	0	0	0	0	0	0	0	0	0	0	0	0	0	0	0	0	0	0	0	0	0	0	0
OTU 41	0	0	0	0	0	0	0	0	0	0	0	0	0	0	0	0	0	0	0	0	0	0	0	0	0	0	0	0	0	0	0	0	0	0	0	0	0	0	0	0	0	0	0	0	0	0	0	0	0
OTU 42	0	0	0	0	0	0	0	0	0	0	0	0	0	0	0	0	0	0	0	0	0	0	0	0	0	0	0	0	0	0	0	0	0	0	0	0	0	0	0	0	0	0	0	0	0	0	0	0	0
OTU 47	0	0	0	0	0	0	0	0	0	0	0	0	0	0	0	0	0	0	0	0	0	0	0	0	0	0	0	0	0	0	0	0	0	0	0	0	0	0	0	0	0	0	0	0	0	0	0	0	0
OTU 63	0	0	0	0	0	0	0	0	0	0	0	0	0	0	0	0	0	0	0	0	0	0	0	0	0	0	0	0	0	0	0	0	0	0	0	0	0	0	0	0	0	0	0	0	0	0	0	0	0
OTU 91	0	0	0	0	0	0	0	0	0	0	0	0	0	0	0	0	0	0	0	0	0	0	0	0	0	0	0	0	0	0	0	1	0	0	0	0	0	0	0	0	0	0	0	0	0	0	0	0	0
OTU 106	0	0	0	0	0	0	0	0	0	0	0	0	0	0	0	0	0	0	0	0	0	2	0	0	0	0	0	0	0	0	0	0	0	0	0	0	0	0	0	0	0	0	0	0	0	0	0	0	0
OTU 108	0	0	0	0	0	0	0	0	0	0	0	2	0	0	0	0	0	0	0	0	0	0	0	0	0	0	0	0	0	0	0	0	0	0	0	0	0	0	0	0	0	0	0	0	0	0	0	0	0
OTU 119	0	0	0	0	0	0	0	0	0	0	1	0	0	0	0	0	0	0	0	0	0	0	0	0	0	0	0	0	0	0	0	0	0	0	0	0	0	0	0	0	0	0	0	0	0	0	0	0	2
OTU 120	0	0	0	0	0	0	0	0	0	0	0	0	0	0	0	0	0	0	0	0	0	0	0	0	0	0	0	0	0	0	0	0	0	2	0	0	0	0	0	0	0	0	0	0	1	0	0	0	0
OTU 222	0	0	0	0	0	0	0	0	0	0	0	0	0	0	0	0	0	0	0	0	0	0	0	0	0	0	0	0	0	0	0	0	0	0	0	0	0	0	0	0	0	0	0	0	0	0	0	0	0
OTU 261	0	0	0	0	0	0	0	0	0	0	0	0	0	0	0	0	0	0	0	0	0	0	0	0	0	1	0	1	0	0	0	0	0	0	0	0	0	1	0	0	0	0	0	0	0	0	0	0	0
OTU 265	0	0	0	0	0	0	0	0	0	0	0	0	0	0	0	0	0	0	0	0	0	0	0	0	0	0	0	0	0	0	0	0	0	0	1	0	0	0	0	0	0	0	0	0	0	0	0	0	0
OTU 279	0	0	0	0	0	0	0	0	0	0	0	0	0	0	0	0	0	0	0	0	0	0	0	0	0	0	2	0	0	0	0	0	0	0	0	0	0	0	0	0	0	0	0	0	0	0	0	0	0
OTU 359	0	0	0	0	0	0	0	0	0	0	0	0	0	0	0	0	0	0	0	0	0	0	0	0	0	0	0	0	0	0	0	0	0	0	3	0	0	0	0	0	0	0	0	0	0	0	0	0	0
OTU 442	0	0	0	0	0	0	0	0	0	0	0	0	0	0	0	0	0	0	0	0	0	0	0	0	0	0	0	0	0	0	0	0	0	0	0	0	0	0	0	0	0	0	0	0	0	0	0	0	0
OTU 467	0	0	0	0	3	0	0	0	0	0	0	0	0	0	0	0	0	0	0	0	0	0	0	0	0	0	0	0	0	0	0	0	0	0	0	0	0	0	0	0	0	0	0	0	0	0	0	0	0
OTU 506	0	0	0	0	0	0	0	0	0	0	0	0	0	0	0	0	0	0	0	0	0	0	0	0	0	0	0	0	0	0	0	0	0	0	0	0	0	0	0	0	0	0	0	0	0	0	0	0	0
OTU 509	0	0	0	0	0	0	0	0	0	0	0	0	0	0	0	0	0	0	0	0	3	0	0	0	0	0	0	0	0	0	0	0	0	0	0	0	0	0	0	0	0	0	0	0	0	0	0	0	0
OTU 551	0	0	0	0	0	0	0	0	0	0	0	0	0	0	0	0	0	0	0	0	0	0	0	0	0	0	0	0	0	0	0	0	0	0	0	0	0	0	0	0	0	0	0	0	0	0	0	0	0
OTU 583	0	0	0	0	0	0	0	0	0	0	0	0	0	0	0	0	0	0	0	0	0	0	2	0	0	0	0	0	1	0	0	0	0	0	0	0	0	0	0	0	0	0	0	0	0	0	0	0	0
OTU 614	0	0	0	0	0	0	0	0	0	0	0	0	0	0	0	0	0	0	0	0	0	0	0	0	0	0	0	0	0	0	0	0	0	0	0	0	0	0	0	0	0	0	0	0	0	0	0	0	0
OTU 643	0	0	0	0	0	0	0	0	0	0	0	0	0	0	0	0	0	0	0	0	0	0	0	0	0	0	0	0	0	0	0	0	0	0	2	0	0	0	0	0	0	0	0	0	0	0	0	0	0
OTU 28	0	0	0	0	0	0	0	0	0	0	0	0	0	0	0	0	0	0	0	0	0	0	0	0	0	0	0	0	0	0	0	0	0	0	0	0	0	0	0	0	0	0	0	0	0	0	0	0	0
OTU 25	0	0	0	0	0	0	0	0	0	0	0	0	0	0	0	0	0	0	0	1	0	0	0	0	0	0	0	0	0	1	0	0	0	0	0	0	0	0	0	0	0	0	0	0	0	0	0	0	0
OTU 88	0	0	0	0	0	0	0	0	0	0	0	0	0	0	0	0	0	0	0	0	0	0	0	0	0	0	0	0	0	0	0	0	0	0	0	0	0	0	0	0	0	0	0	0	0	0	0	0	0
OTU 160	0	0	0	0	0	0	0	0	0	0	0	0	0	0	0	0	0	0	0	0	0	0	0	0	0	0	0	0	0	1	0	0	0	0	0	0	0	0	0	0	0	0	0	0	0	0	0	0	0
OTU 174	0	0	0	0	0	0	0	0	0	0	0	0	0	0	0	0	0	0	1	0	0	0	0	0	0	0	0	0	0	0	0	0	0	0	0	1	0	0	0	0	0	0	0	0	0	0	0	0	0
OTU 339	0	0	0	0	2	0	0	0	0	0	0	0	0	0	0	0	0	0	0	0	0	0	0	0	0	0	0	0	0	0	0	0	0	0	0	0	0	0	0	0	0	0	0	0	0	0	0	0	0
OTU 125	0	0	0	0	0	0	0	0	0	0	0	0	0	0	0	0	0	0	0	0	0	0	0	0	0	0	0	0	0	0	0	0	0	0	0	0	0	0	0	0	0	0	0	0	0	0	0	0	0
OTU 259	0	0	0	0	0	0	0	0	0	0	0	0	0	0	0	0	0	0	0	0	0	0	0	0	0	0	0	0	0	0	0	0	0	0	0	0	0	0	0	0	0	0	0	0	0	0	0	0	0
OTU 426	0	0	0	0	0	0	0	0	0	0	0	0	0	0	0	0	0	0	0	0	0	0	0	0	0	0	0	0	0	0	0	1	0	0	0	0	0	0	0	0	0	0	1	0	0	0	0	0	0
OTU 428	0	0	0	0	1	0	0	0	0	0	0	0	0	0	0	0	0	0	0	0	0	0	0	0	0	0	0	0	0	0	0	0	0	0	0	0	0	0	0	0	0	0	0	0	0	0	0	0	0
OTU 444	0	0	0	0	0	0	0	0	0	0	0	0	0	0	0	0	0	0	0	0	0	0	0	0	0	0	0	0	0	0	0	0	0	0	1	0	0	0	0	0	0	1	0	0	0	0	0	0	0
OTU 602	0	0	0	0	0	0	0	0	0	0	0	0	0	0	0	0	0	0	0	0	0	0	0	0	0	0	0	0	0	0	0	0	0	0	0	0	0	0	0	0	0	0	0	0	0	0	0	0	0
OTU 9	0	0	0	0	0	0	0	0	0	0	0	0	0	0	0	0	0	0	0	0	0	1	1	0	0	0	0	0	0	0	0	0	0	0	0	0	0	0	0	0	0	0	0	0	0	0	0	0	0
OTU 13	0	0	0	0	0	0	0	0	0	0	0	0	0	0	0	0	0	0	0	0	0	0	0	0	0	0	0	0	0	0	0	0	0	0	0	0	0	0	0	0	0	0	0	0	0	0	0	0	0
OTU 21	0	0	0	0	0	0	0	0	0	0	0	0	0	0	0	0	0	0	0	0	0	0	0	0	0	0	0	0	0	0	0	0	0	0	0	0	0	0	0	0	0	0	0	0	0	0	0	0	0
OTU 65	0	0	0	0	0	0	0	0	0	0	0	0	0	0	0	0	0	0	0	0	0	0	0	0	0	0	0	0	0	0	0	0	0	2	0	0	0	0	0	0	0	0	0	0	0	0	0	0	0
OTU 71	0	0	0	0	0	0	0	0	0	0	0	0	0	0	0	0	0	0	0	0	0	0	0	0	0	0	1	0	0	0	0	0	0	0	0	0	0	0	0	0	0	0	0	0	0	0	0	0	0
OTU 75	0	0	0	0	0	0	0	0	0	0	0	0	0	0	0	0	0	0	0	0	0	0	0	0	0	0	0	0	0	0	0	0	0	0	0	0	0	0	0	0	0	0	0	0	0	0	0	0	0
OTU 114	0	0	0	0	0	0	0	0	0	0	0	0	0	0	0	0	0	0	0	0	0	0	0	0	0	0	0	0	0	0	0	0	2	0	0	0	0	0	0	0	0	0	0	0	0	0	0	0	0
OTU 153	0	0	0	0	0	0	0	0	0	0	0	0	0	0	0	0	0	0	0	0	0	0	0	0	0	0	0	0	0	0	0	0	0	0	0	0	0	0	0	0	0	0	0	0	0	0	0	0	0
OTU 200	0	0	0	0	0	0	0	1	0	0	0	0	0	0	0	0	0	0	0	0	0	0	0	0	0	0	0	0	0	0	0	0	0	0	0	0	0	0	0	0	0	0	0	0	0	0	0	0	0
OTU 214	0	0	0	0	0	0	0	0	0	0	0	0	0	0	0	0	0	0	0	0	0	0	0	0	0	0	0	0	0	0	0	2	0	0	0	0	0	0	0	0	0	0	0	0	0	0	0	0	0
OTU 244	0	0	0	0	2	0	0	0	0	0	0	0	0	0	0	0	0	0	0	0	0	0	0	0	0	0	0	0	0	0	0	0	0	0	0	0	0	0	0	0	0	0	0	0	0	0	0	0	0
OTU 256	0	0	0	0	0	0	0	0	0	0	0	0	0	0	0	0	0	0	0	0	0	0	0	0	0	0	0	0	0	0	0	0	0	0	0	0	0	0	0	0	0	0	0	0	0	0	0	0	0
OTU 257	0	0	0	0	0	0	0	0	0	0	0	0	0	0	0	0	0	0	0	0	0	0	0	0	0	0	0	0	0	0	0	0	0	0	0	0	0	0	0	0	0	0	0	0	0	0	0	0	0
OTU 320	0	0	0	0	0	0	0	0	0	0	0	0	0	0	0	0	0	0	0	1	0	0	0	0	0	0	0	0	0	0	0	0	0	0	0	0	0	0	0	0	0	0	0	0	0	0	0	0	0
OTU 332	0	0	0	0	0	0	0	0	0	0	0	0	0	0	0	0	0	0	0	0	0	0	0	0	0	0	0	0	0	0	0	0	0	0	0	0	0	0	0	0	0	0	0	0	0	0	0	0	0
OTU 335	0	0	0	0	0	0	0	0	0	0	0	0	0	0	0	0	0	0	0	0	0	0	0	0	0	0	0	0	0	0	0	0	0	0	0	0	0	0	0	0	0	0	0	0	0	0	0	0	0
OTU 347	0	0	0	0	0	0	0	0	0	0	0	0	0	0	0	0	0	0	0	0	0	0	0	0	0	0	0	0	0	0	0	0	0	0	0	0	2	0	0	0	0	0	0	0	0	0	0	0	0
OTU 370	0	0	0	0	0	0	0	0	0	0	0	0	0	0	0	0	0	0	0	0	0	0	0	0	0	0	2	0	0	0	0	0	0	0	0	0	0	0	0	0	0	0	0	0	0	0	0	0	0
OTU 378	0	0	0	0	0	0	0	0	0	0	0	0	0	0	0	0	0	0	0	0	0	0	0	0	0	0	0	0	0	0	0	0	0	0	0	0	0	0	0	0	0	0	0	0	0	0	0	0	1
OTU 386	0	0	0	0	0	0	2	0	0	0	0	0	0	0	0	0	0	0	0	0	0	0	0	0	0	0	0	0	0	0	0	0	0	0	0	0	0	0	0	0	0	0	0	0	0	0	0	0	0
OTU 394	0	0	0	0	0	0	0	0	2	0	0	0	0	0	0	0	0	0	0	0	0	0	0	0	0	0	0	0	0	0	0	0	0	0	0	0	0	0	0	0	0	0	0	0	0	0	0	0	0
OTU 408	0	0	0	0	0	0	0	0	0	0	0	0	0	0	0	0	0	0	0	0	0	0	0	0	1	0	0	0	0	0	0	0	0	0	0	0	0	0	0	0	0	0	1	0	0	0	0	0	0
OTU 409	0	0	0	0	0	0	0	0	0	0	0	0	0	0	0	0	0	0	0	0	0	0	0	0	0	0	0	0	0	0	0	0	0	0	0	0	0	0	0	0	0	0	0	0	0	0	0	0	0
OTU 451	0	0	0	0	0	0	0	0	0	1	0	0	0	0	0	0	0	0	0	0	0	0	0	0	0	0	0	0	0	0	0	0	0	0	0	0	0	0	0	0	0	0	0	0	0	0	0	0	0
OTU 453	0	0	0	0	0	0	0	0	0	0	0	0	0	0	0	0	0	0	0	0	0	0	0	1	0	0	0	0	0	0	0	0	0	0	0	0	0	0	0	0	0	0	0	0	0	0	0	0	0
OTU 465	0	0	0	0	0	0	0	0	0	0	0	0	0	0	0	0	0	0	0	0	0	0	0	0	0	0	0	0	0	0	0	0	0	0	0	0	0	0	0	0	0	0	0	0	0	0	0	0	0
OTU 472	0	0	0	0	0	0	0	0	0	0	0	0	0	0	0	0	0	0	0	0	0	0	0	0	0	0	0	0	0	0	0	0	0	1	0	0	0	0	1	0	0	0	0	0	0	0	0	0	0
OTU 495	0	0	0	0	0	0	0	0	0	0	0	0	0	0	0	0	0	0	0	0	0	0	0	0	0	0	0	0	0	0	0	0	0	0	0	0	0	0	0	0	0	1	0	0	0	0	0	0	0
OTU 565	0	0	0	0	0	0	0	0	0	0	0	0	0	0	0	0	0	0	0	0	0	0	0	0	0	0	0	0	0	0	0	0	0	2	0	0	0	0	0	0	0	0	0	0	0	0	0	0	0
OTU 568	0	0	0	0	0	0	0	0	0	0	0	0	0	0	0	0	0	0	0	0	0	0	0	0	0	0	0	0	0	0	0	0	0	0	0	0	0	0	2	0	0	0	0	0	0	0	0	0	0
OTU 572	0	0	0	0	0	0	0	0	0	0	0	0	0	0	0	0	0	0	0	0	0	0	0	0	0	0	0	0	0	0	0	0	0	0	0	0	0	0	0	0	0	0	0	2	0	0	0	0	0
OTU 611	0	0	0	0	0	0	0	0	0	0	0	0	0	0	0	0	0	0	0	0	0	0	0	0	0	0	0	0	0	0	0	0	0	0	0	0	0	0	0	0	0	0	0	0	0	0	0	0	0
OTU 617	0	0	0	0	0	0	0	0	0	0	0	0	0	0	0	0	0	0	0	0	0	0	0	0	0	0	0	0	0	0	0	0	0	0	0	0	0	0	1	0	0	0	0	0	0	0	0	0	0
OTU 637	0	0	0	0	0	0	0	0	0	0	0	0	0	0	0	0	0	0	0	0	0	0	0	0	0	0	0	0	0	0	0	0	2	0	0	0	0	0	0	0	0	0	0	0	0	0	0	0	0
OTU 654	0	0	0	0	0	0	0	0	0	0	0	0	0	0	0	0	0	0	0	0	0	0	0	0	0	0	0	0	0	0	0	0	0	0	0	0	2	0	0	0	0	0	0	0	0	0	0	0	0
OTU 660	1	0	0	0	0	0	0	0	0	0	0	0	0	0	0	0	0	0	0	0	0	0	0	0	0	0	0	0	0	0	0	0	0	0	0	0	0	0	0	0	0	0	1	0	0	0	0	0	0
OTU 94	0	0	0	0	0	0	0	0	0	0	0	0	0	0	0	0	0	0	0	0	0	0	0	0	0	0	1	0	0	0	0	0	0	0	0	0	0	0	0	0	0	0	0	0	0	0	0	0	0
OTU 596	0	0	0	0	0	0	0	0	0	0	0	0	0	0	0	0	0	0	0	0	0	0	0	0	0	0	0	0	0	0	0	0	0	0	0	0	0	0	0	0	0	0	0	0	0	0	0	0	0
OTU 8	0	0	0	0	0	0	0	0	0	0	0	0	0	0	0	0	0	0	0	0	0	0	0	0	0	0	1	0	0	0	0	0	0	0	0	0	0	0	0	0	0	0	0	0	0	0	0	0	0
OTU 278	0	0	0	0	0	0	0	0	0	0	0	0	0	0	0	0	0	0	0	0	0	0	0	0	0	0	0	0	0	0	0	0	1	0	0	0	0	0	0	0	0	0	0	0	0	0	0	0	0
OTU 478	0	0	0	0	0	0	0	0	0	0	0	0	0	0	0	0	0	0	0	0	1	0	0	0	0	0	0	0	0	0	0	0	0	0	0	0	0	0	0	0	0	0	0	0	0	0	0	0	0
OTU 304	0	0	0	0	0	0	0	0	0	0	0	0	0	0	0	0	0	0	0	0	0	0	0	0	0	0	0	0	0	0	0	0	0	0	0	0	0	0	0	0	0	0	0	0	0	0	0	0	0
OTU 305	0	0	0	0	0	0	0	0	0	0	0	0	0	0	0	0	0	0	0	0	0	0	0	0	0	0	0	0	0	0	0	0	0	0	0	0	0	0	0	0	0	0	0	0	0	0	0	1	0
OTU 360	0	0	0	0	0	0	0	0	0	0	0	0	0	0	0	0	0	0	0	0	0	0	0	0	0	0	0	0	0	0	0	0	0	0	0	0	0	0	0	0	0	0	0	0	0	0	0	0	0
OTU 44	0	0	0	0	0	0	0	0	0	0	0	0	0	0	0	0	0	0	0	0	0	0	1	0	0	0	0	0	0	0	0	0	0	0	0	0	0	0	0	0	0	0	0	0	0	0	0	0	0
OTU 70	0	0	0	0	0	0	0	0	0	0	0	0	0	0	0	0	0	0	0	0	0	0	0	0	0	0	0	0	0	0	0	0	0	0	0	0	0	1	0	0	0	0	0	0	0	0	0	0	0
OTU 132	0	0	0	0	0	0	0	0	0	0	0	0	0	0	0	0	0	0	0	0	0	0	0	0	0	0	0	0	0	0	0	0	0	0	0	0	0	0	0	0	0	0	0	0	0	0	0	0	0
OTU 169	0	0	0	0	0	0	0	0	0	0	0	0	0	0	0	0	0	0	0	0	0	0	0	0	0	0	0	0	0	0	0	0	0	0	0	0	0	0	0	0	0	0	0	0	0	0	0	0	0
OTU 196	0	0	0	0	0	0	0	0	0	0	0	0	0	0	0	0	0	0	0	0	0	0	0	0	0	1	0	0	0	0	0	0	0	0	0	0	0	0	0	0	0	0	0	0	0	0	0	0	0
OTU 402	0	0	0	0	0	0	0	0	0	0	0	0	0	0	0	0	0	0	0	0	0	0	0	0	0	0	0	0	0	0	0	0	0	0	0	0	0	0	0	0	0	0	0	0	0	0	0	0	0
OTU 405	0	0	0	0	0	0	0	0	0	0	0	0	0	0	0	0	0	0	0	0	0	0	0	0	0	0	0	0	0	0	0	0	0	0	0	0	0	0	0	0	0	0	0	0	0	0	0	0	0
OTU 476	0	0	0	0	0	0	0	0	0	0	0	0	0	0	0	0	0	0	0	0	0	0	0	0	0	0	0	0	0	0	0	0	0	0	1	0	0	0	0	0	0	0	0	0	0	0	0	0	0
OTU 540	0	0	0	0	0	0	0	0	0	0	0	0	0	0	0	0	0	0	0	0	0	0	0	0	0	0	0	0	0	0	0	0	0	0	0	0	0	0	0	0	0	0	0	0	0	0	0	0	0
OTU 591	0	0	0	0	0	0	0	0	0	0	0	0	0	0	0	0	0	0	0	0	0	0	0	0	0	0	0	0	0	0	0	0	0	0	0	0	0	0	0	0	0	0	0	0	0	0	0	0	0
OTU 593	0	0	0	0	0	0	0	0	0	0	0	0	0	0	0	0	0	0	0	0	0	0	0	0	0	0	0	0	0	0	0	0	0	0	0	0	0	0	0	0	0	0	0	0	0	0	0	0	0
OTU 622	0	0	0	0	0	0	0	0	0	0	0	0	0	0	0	0	0	0	0	0	0	0	0	0	0	0	0	0	0	0	0	0	0	0	0	0	0	0	0	0	0	0	0	0	0	0	0	0	0
OTU 677	0	0	0	0	0	0	0	0	0	0	0	0	0	0	0	0	0	0	0	0	0	0	0	0	0	0	0	0	0	0	0	0	0	0	0	0	0	0	0	0	0	0	0	0	0	1	0	0	0
OTU 12	0	0	0	0	0	0	0	0	0	0	0	0	0	0	0	0	0	0	0	0	0	0	0	0	0	0	0	0	0	0	1	0	0	0	0	0	0	0	0	0	0	0	0	0	0	0	0	0	0
OTU 24	0	0	0	0	0	0	0	0	0	0	0	0	0	0	0	0	0	0	0	0	0	0	0	0	0	0	0	0	0	0	0	0	0	0	0	0	0	0	0	0	0	0	0	0	0	0	0	0	0
OTU 73	0	0	0	0	0	0	0	0	0	0	0	0	0	0	0	0	0	0	0	0	0	0	0	0	0	0	0	0	0	0	0	0	0	0	0	0	0	0	0	0	0	0	0	0	0	0	0	0	0
OTU 76	0	0	0	0	0	0	0	0	0	0	0	0	0	0	0	0	0	0	0	0	0	0	0	0	0	0	0	0	0	0	0	0	0	0	0	0	0	0	0	0	0	0	0	0	0	0	0	0	0
OTU 79	0	0	0	0	0	0	0	0	0	0	0	0	0	0	0	0	0	0	0	0	0	0	0	0	0	0	1	0	0	0	0	0	0	0	0	0	0	0	0	0	0	0	0	0	0	0	0	0	0
OTU 93	0	0	0	0	0	0	0	0	0	0	0	0	0	0	0	0	0	0	0	0	0	0	0	0	0	0	0	0	0	0	0	0	0	0	0	0	0	0	0	0	0	0	0	0	0	0	0	0	0
OTU 100	0	0	0	0	0	0	0	0	0	0	0	0	0	0	0	0	0	0	0	0	0	0	0	0	0	0	0	0	0	0	0	1	0	0	0	0	0	0	0	0	0	0	0	0	0	0	0	0	0
OTU 105	0	0	0	0	0	0	0	0	0	0	0	0	0	0	0	0	0	0	0	0	0	0	0	0	0	0	0	0	0	0	0	0	0	0	0	0	0	0	0	0	0	0	0	0	0	0	0	0	0
OTU 123	0	0	0	0	0	0	0	0	0	0	0	0	0	0	0	0	0	0	0	0	0	0	0	0	0	0	0	0	0	0	0	0	0	0	0	0	0	0	0	0	0	0	0	0	0	0	0	0	0
OTU 133	0	0	0	0	0	0	0	0	0	1	0	0	0	0	0	0	0	0	0	0	0	0	0	0	0	0	0	0	0	0	0	0	0	0	0	0	0	0	0	0	0	0	0	0	0	0	0	0	0
OTU 176	0	0	0	0	0	0	0	0	0	0	0	0	0	0	0	0	0	0	0	0	0	0	0	0	0	0	0	0	0	0	0	0	0	0	0	0	0	0	0	0	0	0	0	0	0	0	0	0	0
OTU 199	0	0	0	0	0	0	0	0	0	0	0	0	0	0	0	0	0	0	0	0	0	0	0	0	0	0	0	0	0	0	0	0	0	0	0	0	0	0	0	0	0	0	0	0	0	0	0	0	0
OTU 219	0	0	0	0	0	0	0	0	1	0	0	0	0	0	0	0	0	0	0	0	0	0	0	0	0	0	0	0	0	0	0	0	0	0	0	0	0	0	0	0	0	0	0	0	0	0	0	0	0
OTU 220	0	0	0	0	0	0	0	0	0	0	0	0	0	0	0	0	0	0	0	0	0	0	0	0	0	0	0	0	0	0	0	0	0	0	0	0	0	0	0	0	0	0	0	0	0	0	0	0	0
OTU 224	0	0	0	0	0	0	0	0	0	0	0	0	0	0	0	0	0	0	0	0	0	0	0	0	0	0	0	0	0	0	0	0	0	0	0	0	0	0	0	0	0	0	0	0	0	0	0	0	0
OTU 225	0	0	0	1	0	0	0	0	0	0	0	0	0	0	0	0	0	0	0	0	0	0	0	0	0	0	0	0	0	0	0	0	0	0	0	0	0	0	0	0	0	0	0	0	0	0	0	0	0
OTU 248	0	0	0	0	0	0	0	0	0	0	0	0	0	0	0	0	0	0	0	0	0	0	0	0	0	0	0	0	0	0	0	0	0	0	0	0	0	0	0	0	0	0	0	0	0	0	0	0	0
OTU 262	0	0	0	0	0	0	0	0	0	0	0	0	0	0	0	1	0	0	0	0	0	0	0	0	0	0	0	0	0	0	0	0	0	0	0	0	0	0	0	0	0	0	0	0	0	0	0	0	0
OTU 264	0	0	0	0	0	0	0	0	0	0	0	0	0	0	0	0	0	0	0	0	0	0	0	0	0	0	0	0	0	0	0	0	0	0	0	0	0	0	0	0	0	0	0	0	0	0	0	0	0
OTU 298	0	1	0	0	0	0	0	0	0	0	0	0	0	0	0	0	0	0	0	0	0	0	0	0	0	0	0	0	0	0	0	0	0	0	0	0	0	0	0	0	0	0	0	0	0	0	0	0	0
OTU 344	0	0	0	0	0	0	1	0	0	0	0	0	0	0	0	0	0	0	0	0	0	0	0	0	0	0	0	0	0	0	0	0	0	0	0	0	0	0	0	0	0	0	0	0	0	0	0	0	0
OTU 351	0	0	0	0	0	0	0	0	0	0	0	0	0	0	0	0	0	0	0	0	0	0	0	0	0	0	0	0	0	0	0	0	0	0	0	0	0	0	0	0	0	0	0	0	0	0	0	1	0
OTU 363	0	0	0	0	0	0	0	0	0	0	0	0	0	0	0	0	0	0	0	0	0	0	0	0	0	0	0	0	0	0	0	0	0	0	0	0	0	0	0	0	0	0	0	0	0	0	0	1	0
OTU 366	0	0	0	0	0	0	0	0	0	0	0	0	0	0	0	0	0	0	0	1	0	0	0	0	0	0	0	0	0	0	0	0	0	0	0	0	0	0	0	0	0	0	0	0	0	0	0	0	0
OTU 372	0	0	0	0	0	0	0	0	0	0	0	0	0	0	0	0	0	0	0	0	0	0	0	0	0	0	0	0	0	0	0	0	0	0	0	0	0	0	0	0	0	0	0	0	0	0	0	0	0
OTU 377	0	0	0	0	0	0	0	0	0	0	0	0	0	0	0	0	0	0	0	0	0	0	0	0	0	0	0	0	0	0	0	0	0	0	0	0	0	0	0	0	0	0	0	0	0	0	0	0	0
OTU 379	0	0	0	0	0	0	0	0	0	0	0	0	0	0	0	0	0	0	0	0	0	0	0	0	0	0	0	0	0	0	0	0	0	0	0	0	0	0	0	0	0	0	0	0	0	0	0	0	0
OTU 381	0	0	0	0	0	0	0	0	0	0	0	0	0	0	0	0	0	0	0	0	0	0	0	0	0	0	0	0	0	0	0	0	0	0	0	0	0	0	0	0	0	0	0	0	0	0	0	0	0
OTU 387	0	0	0	0	0	0	0	0	0	0	0	0	0	0	0	0	0	0	0	0	0	0	0	0	0	0	0	0	0	0	0	0	0	0	0	0	0	1	0	0	0	0	0	0	0	0	0	0	0
OTU 391	0	0	0	0	0	0	0	0	0	0	0	0	0	0	0	0	0	0	0	0	0	0	1	0	0	0	0	0	0	0	0	0	0	0	0	0	0	0	0	0	0	0	0	0	0	0	0	0	0
OTU 393	0	0	0	0	0	0	0	0	1	0	0	0	0	0	0	0	0	0	0	0	0	0	0	0	0	0	0	0	0	0	0	0	0	0	0	0	0	0	0	0	0	0	0	0	0	0	0	0	0
OTU 397	0	0	0	0	0	0	0	0	0	0	0	0	0	0	0	0	0	0	0	0	0	0	0	0	0	0	0	0	0	0	0	0	0	0	0	0	0	0	0	0	0	0	0	0	0	0	0	0	0
OTU 399	0	0	0	1	0	0	0	0	0	0	0	0	0	0	0	0	0	0	0	0	0	0	0	0	0	0	0	0	0	0	0	0	0	0	0	0	0	0	0	0	0	0	0	0	0	0	0	0	0
OTU 400	0	0	0	0	0	0	0	0	0	0	0	0	0	0	0	0	0	0	0	0	0	0	0	0	0	0	0	0	0	0	0	0	0	0	0	0	0	0	0	0	0	0	0	0	0	0	0	0	0
OTU 401	0	0	0	0	0	0	0	0	0	0	0	0	0	0	0	0	0	0	0	0	0	0	0	0	0	0	0	0	0	0	0	0	1	0	0	0	0	0	0	0	0	0	0	0	0	0	0	0	0
OTU 404	0	0	0	0	0	0	0	0	0	0	0	0	0	0	0	0	0	0	0	0	0	0	0	0	0	0	0	0	0	0	0	0	0	0	0	0	0	0	0	0	0	0	0	0	0	0	0	0	0
OTU 412	0	0	0	0	0	0	0	0	0	0	0	0	0	0	0	0	1	0	0	0	0	0	0	0	0	0	0	0	0	0	0	0	0	0	0	0	0	0	0	0	0	0	0	0	0	0	0	0	0
OTU 418	0	0	0	0	0	0	0	0	0	0	0	0	0	0	0	0	0	0	0	0	0	0	0	0	0	0	0	0	0	0	0	0	0	0	0	0	0	0	0	0	0	0	0	0	0	0	0	0	0
OTU 420	0	0	0	0	0	0	0	0	0	0	0	0	0	0	0	0	0	0	0	0	0	0	0	0	0	0	0	0	0	0	0	0	0	0	0	0	0	0	0	0	0	0	0	0	0	0	0	0	0
OTU 430	0	0	0	0	0	0	0	0	0	0	0	0	0	0	0	0	0	0	0	0	0	0	0	0	0	0	0	0	0	0	0	0	0	0	0	0	0	0	0	0	0	0	0	0	0	0	0	0	0
OTU 433	0	0	0	0	0	0	0	0	0	0	0	0	0	0	0	0	0	0	0	0	0	0	0	0	0	0	0	0	0	0	0	0	0	0	0	0	0	0	0	0	0	0	0	0	0	0	0	0	0
OTU 435	0	0	0	0	0	0	0	0	0	0	0	0	0	0	0	0	0	0	0	0	0	0	0	0	0	0	0	0	0	0	0	0	0	0	0	0	0	0	0	0	0	0	0	0	0	0	0	0	0
OTU 441	0	0	0	0	0	0	0	0	0	0	0	0	0	0	0	0	0	0	0	0	0	0	0	0	0	0	0	0	0	0	0	0	0	0	0	0	0	0	0	0	0	0	0	0	0	0	0	0	0
OTU 459	0	0	0	0	0	0	0	0	0	0	0	0	0	0	0	0	0	0	0	0	0	0	0	0	0	0	0	0	0	0	0	0	0	0	0	0	0	0	0	0	0	0	0	0	0	0	0	0	0
OTU 461	0	0	0	0	0	0	0	0	0	0	0	0	0	0	0	0	0	0	0	0	0	0	0	0	0	0	0	0	0	0	0	0	0	0	0	0	0	0	0	0	0	1	0	0	0	0	0	0	0
OTU 462	0	0	0	0	0	0	0	0	0	0	0	0	0	0	0	0	0	0	0	0	0	0	0	0	0	0	0	0	0	0	0	0	0	0	0	0	0	0	0	0	0	0	0	0	0	0	0	0	0
OTU 463	0	0	0	0	0	0	0	0	0	0	0	0	0	0	0	0	0	0	0	0	0	0	0	0	0	0	0	0	0	0	0	0	0	0	0	0	0	0	0	0	0	0	0	0	0	0	0	0	0
OTU 466	0	0	0	0	0	0	0	0	0	0	0	0	0	0	0	0	0	0	0	0	0	0	0	0	0	0	0	0	0	0	0	0	0	0	0	0	0	0	0	0	0	0	0	0	0	0	0	0	0
OTU 468	0	0	0	0	0	0	0	0	0	0	0	0	0	0	0	1	0	0	0	0	0	0	0	0	0	0	0	0	0	0	0	0	0	0	0	0	0	0	0	0	0	0	0	0	0	0	0	0	0
OTU 469	0	0	0	0	0	0	0	0	0	0	0	0	0	0	0	0	0	0	0	0	0	0	1	0	0	0	0	0	0	0	0	0	0	0	0	0	0	0	0	0	0	0	0	0	0	0	0	0	0
OTU 471	0	0	0	0	0	0	0	0	0	0	0	0	0	0	0	0	0	0	0	0	0	0	0	0	0	0	0	0	0	0	0	0	0	0	0	0	0	0	0	0	0	0	0	0	1	0	0	0	0
OTU 473	0	0	0	0	0	0	0	0	0	0	0	0	0	0	0	0	0	0	0	0	0	0	0	1	0	0	0	0	0	0	0	0	0	0	0	0	0	0	0	0	0	0	0	0	0	0	0	0	0
OTU 474	0	0	0	0	0	0	0	0	0	0	0	0	0	0	0	0	0	0	0	0	0	0	0	0	0	0	0	0	0	0	0	0	0	0	0	0	0	0	0	0	0	0	0	0	0	0	0	0	0
OTU 475	0	0	0	0	0	0	0	0	0	0	0	0	0	0	0	0	0	0	0	0	0	1	0	0	0	0	0	0	0	0	0	0	0	0	0	0	0	0	0	0	0	0	0	0	0	0	0	0	0
OTU 488	0	0	0	0	0	0	0	0	0	0	0	0	0	0	0	0	0	0	0	0	0	0	0	0	0	0	0	0	0	0	0	0	0	0	0	0	0	0	0	0	0	0	0	0	0	0	0	0	0
OTU 493	0	0	0	0	0	0	0	0	0	0	0	0	0	0	0	0	0	0	0	0	0	0	0	0	0	0	0	0	0	0	0	1	0	0	0	0	0	0	0	0	0	0	0	0	0	0	0	0	0
OTU 496	0	0	0	0	0	0	0	0	0	0	0	0	0	0	0	0	0	0	0	0	0	0	0	0	0	0	0	0	0	0	0	0	0	0	0	0	0	0	0	0	0	0	0	0	1	0	0	0	0
OTU 497	0	0	0	0	0	0	0	0	0	0	0	0	0	0	0	0	0	0	0	0	0	0	0	0	0	0	0	0	0	0	0	0	0	0	0	0	0	0	0	0	0	0	0	0	0	0	0	0	0
OTU 499	0	0	0	0	0	0	0	0	0	0	0	0	0	0	0	0	0	0	0	0	0	0	0	0	0	0	0	0	0	0	0	0	0	0	0	0	0	0	0	1	0	0	0	0	0	0	0	0	0
OTU 507	0	0	0	0	0	0	0	0	0	0	0	0	0	0	0	0	0	0	0	0	0	0	0	0	0	0	0	0	0	0	0	0	0	0	0	0	0	0	0	0	0	0	0	0	0	0	0	0	0
OTU 512	0	0	0	0	0	0	0	0	0	0	0	0	0	0	0	0	0	0	0	0	0	0	0	0	0	0	0	0	0	0	0	0	0	0	0	0	0	0	0	0	0	0	0	0	0	0	0	0	0
OTU 516	0	0	0	0	0	0	0	0	0	0	0	0	0	0	0	0	0	0	0	0	0	0	0	0	0	0	0	0	0	0	0	0	0	0	0	0	0	0	0	0	0	0	0	0	0	0	0	0	0
OTU 520	0	0	0	0	0	0	0	0	0	0	0	0	0	0	0	0	0	0	0	0	0	0	0	0	0	0	0	0	0	0	0	0	0	0	0	0	0	0	0	0	0	0	0	0	0	0	0	0	0
OTU 526	0	0	0	0	0	0	0	1	0	0	0	0	0	0	0	0	0	0	0	0	0	0	0	0	0	0	0	0	0	0	0	0	0	0	0	0	0	0	0	0	0	0	0	0	0	0	0	0	0
OTU 529	0	0	0	0	0	0	0	0	0	0	0	0	0	0	0	0	0	0	0	0	0	0	0	0	0	0	0	0	0	0	0	0	0	0	0	0	0	0	1	0	0	0	0	0	0	0	0	0	0
OTU 532	0	0	0	0	0	0	0	0	0	0	0	0	0	0	0	0	0	0	0	0	0	0	0	0	0	0	0	0	1	0	0	0	0	0	0	0	0	0	0	0	0	0	0	0	0	0	0	0	0
OTU 536	0	0	0	0	0	0	0	0	0	0	0	0	0	0	0	0	0	0	0	0	0	0	0	0	0	0	0	0	0	0	0	0	0	0	1	0	0	0	0	0	0	0	0	0	0	0	0	0	0
OTU 539	0	0	0	0	0	0	0	0	0	0	0	0	0	0	0	0	0	0	0	0	0	0	0	0	0	0	0	0	0	0	0	0	0	0	0	0	0	0	0	0	0	0	0	0	0	1	0	0	0
OTU 541	0	0	0	0	0	0	0	0	0	0	0	0	0	0	0	0	0	0	0	0	0	0	0	0	0	0	0	0	0	0	0	0	0	0	0	0	0	0	0	0	0	0	0	0	0	0	0	0	0
OTU 547	0	0	0	0	0	0	0	0	0	0	1	0	0	0	0	0	0	0	0	0	0	0	0	0	0	0	0	0	0	0	0	0	0	0	0	0	0	0	0	0	0	0	0	0	0	0	0	0	0
OTU 548	0	0	0	0	0	0	0	0	0	0	0	0	0	0	0	0	0	0	0	0	0	1	0	0	0	0	0	0	0	0	0	0	0	0	0	0	0	0	0	0	0	0	0	0	0	0	0	0	0
OTU 555	0	0	0	0	0	0	0	0	0	0	0	0	0	0	0	0	0	0	0	0	0	0	0	0	0	0	0	0	0	0	0	0	0	0	0	0	0	0	0	0	0	0	0	0	0	0	0	0	0
OTU 567	0	0	0	0	0	0	0	0	0	0	0	0	0	0	0	0	0	0	0	0	0	0	0	0	0	0	0	0	0	0	0	0	0	0	0	0	0	0	0	0	0	0	0	0	0	0	0	0	0
OTU 590	0	0	0	0	0	0	0	0	0	0	0	0	0	0	0	0	0	0	0	0	1	0	0	0	0	0	0	0	0	0	0	0	0	0	0	0	0	0	0	0	0	0	0	0	0	0	0	0	0
OTU 598	0	0	0	0	0	0	0	0	0	0	0	0	0	0	0	0	0	0	0	0	0	1	0	0	0	0	0	0	0	0	0	0	0	0	0	0	0	0	0	0	0	0	0	0	0	0	0	0	0
OTU 612	0	0	0	0	0	0	0	0	0	0	0	0	0	0	0	0	0	0	0	0	0	0	0	0	0	0	0	0	0	0	0	0	0	0	0	0	0	0	0	0	0	0	0	0	0	0	0	0	0
OTU 626	0	0	0	0	0	0	0	0	0	0	0	0	0	0	0	0	0	0	0	0	0	0	0	0	0	0	0	1	0	0	0	0	0	0	0	0	0	0	0	0	0	0	0	0	0	0	0	0	0
OTU 652	0	0	0	0	0	0	0	0	0	0	0	0	0	0	0	0	0	0	0	0	0	0	0	0	0	0	0	0	0	0	0	0	0	0	0	0	0	0	0	0	0	0	0	0	0	0	0	0	0
OTU 656	0	0	0	0	0	0	0	0	0	0	0	0	0	0	0	0	0	0	0	0	0	0	0	0	0	0	0	0	0	0	0	0	0	0	1	0	0	0	0	0	0	0	0	0	0	0	0	0	0
OTU 659	0	0	0	0	0	0	0	0	0	0	0	0	0	0	0	0	0	0	0	0	0	0	0	0	0	0	0	0	0	0	0	0	0	0	0	0	0	0	0	0	0	0	0	0	0	0	0	0	0
OTU 686	0	0	0	0	0	0	0	0	0	0	0	0	0	0	0	0	0	0	0	0	0	0	0	0	0	0	0	0	0	0	0	1	0	0	0	0	0	0	0	0	0	0	0	0	0	0	0	0	0
OTU 651	0	0	0	0	0	0	0	0	0	0	0	0	0	0	0	0	0	0	0	0	0	0	0	0	0	0	0	0	0	0	0	0	0	0	0	0	0	0	0	0	0	0	0	0	0	0	0	0	0
OTU 221	0	0	0	0	0	0	0	0	0	0	0	0	0	0	0	0	0	0	0	0	0	0	0	0	0	0	0	0	0	0	0	0	0	0	0	0	0	0	0	0	0	0	0	0	0	0	0	0	0
OTU 644	0	0	0	0	0	0	0	0	0	0	0	0	0	0	0	0	0	0	0	0	0	0	0	0	0	0	0	0	0	0	0	0	0	0	0	0	0	0	0	0	0	0	0	0	0	0	0	0	0
OTU 655	0	0	0	0	0	0	0	0	0	0	0	0	0	0	0	0	0	0	0	0	0	0	0	0	0	0	0	0	0	0	0	0	0	0	0	0	0	0	0	0	0	0	0	0	0	0	0	0	0
OTU 678	0	0	0	0	0	0	0	0	0	0	0	0	0	0	0	0	0	0	0	0	0	0	0	0	0	0	0	0	0	0	0	0	0	0	0	0	0	0	0	0	0	0	0	0	0	0	0	0	0
OTU 663	0	0	0	0	0	0	0	0	0	0	0	0	0	0	0	0	0	0	0	0	0	0	0	0	0	0	0	0	0	0	0	0	0	0	0	0	0	0	0	0	0	0	0	0	0	0	0	0	0
OTU 124	0	0	0	0	0	0	0	0	0	0	0	0	0	0	0	0	0	0	0	0	0	0	0	0	0	0	0	0	0	0	0	0	0	0	0	0	0	0	0	0	0	0	0	0	0	0	0	0	0
OTU 27	0	0	0	0	0	0	0	0	0	0	0	0	0	0	0	0	0	0	0	0	0	0	0	0	0	0	0	0	0	0	0	0	0	0	0	0	0	0	0	0	0	0	0	0	0	0	0	0	0
OTU 445	0	0	0	0	0	0	0	0	0	0	0	0	0	0	0	0	0	0	0	0	0	0	0	0	0	0	0	0	0	0	0	0	0	0	0	0	0	0	0	0	0	0	0	0	0	0	0	0	0
OTU 245	0	0	0	0	0	0	0	0	0	0	0	0	0	0	0	0	0	0	0	0	0	0	0	0	0	0	0	0	0	0	0	0	0	0	0	0	0	0	0	0	0	0	0	0	0	0	0	0	0
OTU 603	0	0	0	0	0	0	0	0	0	0	0	0	0	0	0	0	0	0	0	0	0	0	0	0	0	0	0	0	0	0	0	0	0	0	0	0	0	0	0	0	0	0	0	0	0	0	0	0	0
OTU 263	0	0	0	0	0	0	0	0	0	0	0	0	0	0	0	0	0	0	0	0	0	0	0	0	0	0	0	0	0	0	0	0	0	0	0	0	0	0	0	0	0	0	0	0	0	0	0	0	0
OTU 177	0	0	0	0	0	0	0	0	0	0	0	0	0	0	0	0	0	0	0	0	0	0	0	0	0	0	0	0	0	0	0	0	0	0	0	0	0	0	0	0	0	0	0	0	0	0	0	0	0
OTU 286	0	0	0	0	0	0	0	0	0	0	0	0	0	0	0	0	0	0	0	0	0	0	0	0	0	0	0	0	0	0	0	0	0	0	0	0	0	0	0	0	0	0	0	0	0	0	0	0	0
OTU 328	0	0	0	0	0	0	0	0	0	0	0	0	0	0	0	0	0	0	0	0	0	0	0	0	0	0	0	0	0	0	0	0	0	0	0	0	0	0	0	0	0	0	0	0	0	0	0	0	0
OTU 352	0	0	0	0	0	0	0	0	0	0	0	0	0	0	0	0	0	0	0	0	0	0	0	0	0	0	0	0	0	0	0	0	0	0	0	0	0	0	0	0	0	0	0	0	0	0	0	0	0
OTU 517	0	0	0	0	0	0	0	0	0	0	0	0	0	0	0	0	0	0	0	0	0	0	0	0	0	0	0	0	0	0	0	0	0	0	0	0	0	0	0	0	0	0	0	0	0	0	0	0	0
OTU 117	0	0	0	0	0	0	0	0	0	0	0	0	0	0	0	0	0	0	0	0	0	0	0	0	0	0	0	0	0	0	0	0	0	0	0	0	0	0	0	0	0	0	0	0	0	0	0	0	0
OTU 193	0	0	0	0	0	0	0	0	0	0	0	0	0	0	0	0	0	0	0	0	0	0	0	0	0	0	0	0	0	0	0	0	0	0	0	0	0	0	0	0	0	0	0	0	0	0	0	0	0
OTU 312	0	0	0	0	0	0	0	0	0	0	0	0	0	0	0	0	0	0	0	0	0	0	0	0	0	0	0	0	0	0	0	0	0	0	0	0	0	0	0	0	0	0	0	0	0	0	0	0	0
OTU 658	0	0	0	0	0	0	0	0	0	0	0	0	0	0	0	0	0	0	0	0	0	0	0	0	0	0	0	0	0	0	0	0	0	0	0	0	0	0	0	0	0	0	0	0	0	0	0	0	0
OTU 118	0	0	0	0	0	0	0	0	0	0	0	0	0	0	0	0	0	0	0	0	0	0	0	0	0	0	0	0	0	0	0	0	0	0	0	0	0	0	0	0	0	0	0	0	0	0	0	0	0
OTU 287	0	0	0	0	0	0	0	0	0	0	0	0	0	0	0	0	0	0	0	0	0	0	0	0	0	0	0	0	0	0	0	0	0	0	0	0	0	0	0	0	0	0	0	0	0	0	0	0	0
OTU 343	0	0	0	0	0	0	0	0	0	0	0	0	0	0	0	0	0	0	0	0	0	0	0	0	0	0	0	0	0	0	0	0	0	0	0	0	0	0	0	0	0	0	0	0	0	0	0	0	0
OTU 436	0	0	0	0	0	0	0	0	0	0	0	0	0	0	0	0	0	0	0	0	0	0	0	0	0	0	0	0	0	0	0	0	0	0	0	0	0	0	0	0	0	0	0	0	0	0	0	0	0
OTU 545	0	0	0	0	0	0	0	0	0	0	0	0	0	0	0	0	0	0	0	0	0	0	0	0	0	0	0	0	0	0	0	0	0	0	0	0	0	0	0	0	0	0	0	0	0	0	0	0	0
OTU 81	0	0	0	0	0	0	0	0	0	0	0	0	0	0	0	0	0	0	0	0	0	0	0	0	0	0	0	0	0	0	0	0	0	0	0	0	0	0	0	0	0	0	0	0	0	0	0	0	0
OTU 201	0	0	0	0	0	0	0	0	0	0	0	0	0	0	0	0	0	0	0	0	0	0	0	0	0	0	0	0	0	0	0	0	0	0	0	0	0	0	0	0	0	0	0	0	0	0	0	0	0
OTU 235	0	0	0	0	0	0	0	0	0	0	0	0	0	0	0	0	0	0	0	0	0	0	0	0	0	0	0	0	0	0	0	0	0	0	0	0	0	0	0	0	0	0	0	0	0	0	0	0	0
OTU 342	0	0	0	0	0	0	0	0	0	0	0	0	0	0	0	0	0	0	0	0	0	0	0	0	0	0	0	0	0	0	0	0	0	0	0	0	0	0	0	0	0	0	0	0	0	0	0	0	0
OTU 403	0	0	0	0	0	0	0	0	0	0	0	0	0	0	0	0	0	0	0	0	0	0	0	0	0	0	0	0	0	0	0	0	0	0	0	0	0	0	0	0	0	0	0	0	0	0	0	0	0
OTU 439	0	0	0	0	0	0	0	0	0	0	0	0	0	0	0	0	0	0	0	0	0	0	0	0	0	0	0	0	0	0	0	0	0	0	0	0	0	0	0	0	0	0	0	0	0	0	0	0	0
OTU 484	0	0	0	0	0	0	0	0	0	0	0	0	0	0	0	0	0	0	0	0	0	0	0	0	0	0	0	0	0	0	0	0	0	0	0	0	0	0	0	0	0	0	0	0	0	0	0	0	0
OTU 503	0	0	0	0	0	0	0	0	0	0	0	0	0	0	0	0	0	0	0	0	0	0	0	0	0	0	0	0	0	0	0	0	0	0	0	0	0	0	0	0	0	0	0	0	0	0	0	0	0
OTU 537	0	0	0	0	0	0	0	0	0	0	0	0	0	0	0	0	0	0	0	0	0	0	0	0	0	0	0	0	0	0	0	0	0	0	0	0	0	0	0	0	0	0	0	0	0	0	0	0	0
OTU 592	0	0	0	0	0	0	0	0	0	0	0	0	0	0	0	0	0	0	0	0	0	0	0	0	0	0	0	0	0	0	0	0	0	0	0	0	0	0	0	0	0	0	0	0	0	0	0	0	0
OTU 687	0	0	0	0	0	0	0	0	0	0	0	0	0	0	0	0	0	0	0	0	0	0	0	0	0	0	0	0	0	0	0	0	0	0	0	0	0	0	0	0	0	0	0	0	0	0	0	0	0
OTU 7	0	0	0	0	0	0	0	0	0	0	0	0	0	0	0	0	0	0	0	0	0	0	0	0	0	0	0	0	0	0	0	0	0	0	0	0	0	0	0	0	0	0	0	0	0	0	0	0	0
OTU 19	0	0	0	0	0	0	0	0	0	0	0	0	0	0	0	0	0	0	0	0	0	0	0	0	0	0	0	0	0	0	0	0	0	0	0	0	0	0	0	0	0	0	0	0	0	0	0	0	0
OTU 22	0	0	0	0	0	0	0	0	0	0	0	0	0	0	0	0	0	0	0	0	0	0	0	0	0	0	0	0	0	0	0	0	0	0	0	0	0	0	0	0	0	0	0	0	0	0	0	0	0
OTU 68	0	0	0	0	0	0	0	0	0	0	0	0	0	0	0	0	0	0	0	0	0	0	0	0	0	0	0	0	0	0	0	0	0	0	0	0	0	0	0	0	0	0	0	0	0	0	0	0	0
OTU 101	0	0	0	0	0	0	0	0	0	0	0	0	0	0	0	0	0	0	0	0	0	0	0	0	0	0	0	0	0	0	0	0	0	0	0	0	0	0	0	0	0	0	0	0	0	0	0	0	0
OTU 269	0	0	0	0	0	0	0	0	0	0	0	0	0	0	0	0	0	0	0	0	0	0	0	0	0	0	0	0	0	0	0	0	0	0	0	0	0	0	0	0	0	0	0	0	0	0	0	0	0
OTU 281	0	0	0	0	0	0	0	0	0	0	0	0	0	0	0	0	0	0	0	0	0	0	0	0	0	0	0	0	0	0	0	0	0	0	0	0	0	0	0	0	0	0	0	0	0	0	0	0	0
OTU 291	0	0	0	0	0	0	0	0	0	0	0	0	0	0	0	0	0	0	0	0	0	0	0	0	0	0	0	0	0	0	0	0	0	0	0	0	0	0	0	0	0	0	0	0	0	0	0	0	0
OTU 296	0	0	0	0	0	0	0	0	0	0	0	0	0	0	0	0	0	0	0	0	0	0	0	0	0	0	0	0	0	0	0	0	0	0	0	0	0	0	0	0	0	0	0	0	0	0	0	0	0
OTU 314	0	0	0	0	0	0	0	0	0	0	0	0	0	0	0	0	0	0	0	0	0	0	0	0	0	0	0	0	0	0	0	0	0	0	0	0	0	0	0	0	0	0	0	0	0	0	0	0	0
OTU 317	0	0	0	0	0	0	0	0	0	0	0	0	0	0	0	0	0	0	0	0	0	0	0	0	0	0	0	0	0	0	0	0	0	0	0	0	0	0	0	0	0	0	0	0	0	0	0	0	0
OTU 350	0	0	0	0	0	0	0	0	0	0	0	0	0	0	0	0	0	0	0	0	0	0	0	0	0	0	0	0	0	0	0	0	0	0	0	0	0	0	0	0	0	0	0	0	0	0	0	0	0
OTU 353	0	0	0	0	0	0	0	0	0	0	0	0	0	0	0	0	0	0	0	0	0	0	0	0	0	0	0	0	0	0	0	0	0	0	0	0	0	0	0	0	0	0	0	0	0	0	0	0	0
OTU 364	0	0	0	0	0	0	0	0	0	0	0	0	0	0	0	0	0	0	0	0	0	0	0	0	0	0	0	0	0	0	0	0	0	0	0	0	0	0	0	0	0	0	0	0	0	0	0	0	0
OTU 374	0	0	0	0	0	0	0	0	0	0	0	0	0	0	0	0	0	0	0	0	0	0	0	0	0	0	0	0	0	0	0	0	0	0	0	0	0	0	0	0	0	0	0	0	0	0	0	0	0
OTU 434	0	0	0	0	0	0	0	0	0	0	0	0	0	0	0	0	0	0	0	0	0	0	0	0	0	0	0	0	0	0	0	0	0	0	0	0	0	0	0	0	0	0	0	0	0	0	0	0	0
OTU 443	0	0	0	0	0	0	0	0	0	0	0	0	0	0	0	0	0	0	0	0	0	0	0	0	0	0	0	0	0	0	0	0	0	0	0	0	0	0	0	0	0	0	0	0	0	0	0	0	0
OTU 448	0	0	0	0	0	0	0	0	0	0	0	0	0	0	0	0	0	0	0	0	0	0	0	0	0	0	0	0	0	0	0	0	0	0	0	0	0	0	0	0	0	0	0	0	0	0	0	0	0
OTU 477	0	0	0	0	0	0	0	0	0	0	0	0	0	0	0	0	0	0	0	0	0	0	0	0	0	0	0	0	0	0	0	0	0	0	0	0	0	0	0	0	0	0	0	0	0	0	0	0	0
OTU 481	0	0	0	0	0	0	0	0	0	0	0	0	0	0	0	0	0	0	0	0	0	0	0	0	0	0	0	0	0	0	0	0	0	0	0	0	0	0	0	0	0	0	0	0	0	0	0	0	0
OTU 489	0	0	0	0	0	0	0	0	0	0	0	0	0	0	0	0	0	0	0	0	0	0	0	0	0	0	0	0	0	0	0	0	0	0	0	0	0	0	0	0	0	0	0	0	0	0	0	0	0
OTU 500	0	0	0	0	0	0	0	0	0	0	0	0	0	0	0	0	0	0	0	0	0	0	0	0	0	0	0	0	0	0	0	0	0	0	0	0	0	0	0	0	0	0	0	0	0	0	0	0	0
OTU 527	0	0	0	0	0	0	0	0	0	0	0	0	0	0	0	0	0	0	0	0	0	0	0	0	0	0	0	0	0	0	0	0	0	0	0	0	0	0	0	0	0	0	0	0	0	0	0	0	0
OTU 546	0	0	0	0	0	0	0	0	0	0	0	0	0	0	0	0	0	0	0	0	0	0	0	0	0	0	0	0	0	0	0	0	0	0	0	0	0	0	0	0	0	0	0	0	0	0	0	0	0
OTU 562	0	0	0	0	0	0	0	0	0	0	0	0	0	0	0	0	0	0	0	0	0	0	0	0	0	0	0	0	0	0	0	0	0	0	0	0	0	0	0	0	0	0	0	0	0	0	0	0	0
OTU 573	0	0	0	0	0	0	0	0	0	0	0	0	0	0	0	0	0	0	0	0	0	0	0	0	0	0	0	0	0	0	0	0	0	0	0	0	0	0	0	0	0	0	0	0	0	0	0	0	0
OTU 667	0	0	0	0	0	0	0	0	0	0	0	0	0	0	0	0	0	0	0	0	0	0	0	0	0	0	0	0	0	0	0	0	0	0	0	0	0	0	0	0	0	0	0	0	0	0	0	0	0
OTU 672	0	0	0	0	0	0	0	0	0	0	0	0	0	0	0	0	0	0	0	0	0	0	0	0	0	0	0	0	0	0	0	0	0	0	0	0	0	0	0	0	0	0	0	0	0	0	0	0	0
OTU 683	0	0	0	0	0	0	0	0	0	0	0	0	0	0	0	0	0	0	0	0	0	0	0	0	0	0	0	0	0	0	0	0	0	0	0	0	0	0	0	0	0	0	0	0	0	0	0	0	0
Total	4000	4000	4000	4000	4000	4000	4000	4000	4000	4000	4000	4000	4000	4000	4000	4000	4000	4000	4000	4000	4000	4000	4000	4000	4000	4000	4000	4000	4000	4000	4000	4000	4000	4000	4000	4000	4000	4000	4000	4000	4000	4000	4000	4000	4000	4000	4000	4000	4000
[truncated: 48 more columns]

## Sheet: Table S4
Table S2. Bacterial taxa of the 16S rRNA gene dataset after subsampling
	LEL Lycopus europaeus; LS: Lythrum salicaria; PL: Persicaria lapathifolia; PC: Panicum capillare; B1: Block 1; B2: Block 2; B3: Block 3; B4: Block 4
OTU Number	B1LE1	B1LE2	B1LE3	B1LS1	B1LS2	B1LS3	B1PC1	B1PC2	B1PC3	B1PL1	B1PL2	B1PL3	B2LE1	B2LE2	B2LE3	B2LS1	B2LS2	B2LS3	B2PC2	B2PC3	B2PL1	B2PL2	B2PL3	B3LE1	B3LE2	B3LE3	B3LS1	B3LS2	B3LS3	B3PC1	B3PC2	B3PC3	B3PL1	B3PL2	B3PL3	B4LE1	B4LE2	B4LE3	B4LS1	B4LS2	B4LS3	B4PC1	B4PC2	B4PC3	B4PL1	B4PL2	B4PL3	D1LE1	D1LE2
OTU4193	16	11	9	59	7	20	33	12	3	5	5	7	25	24	14	39	34	40	18	12	5	18	12	14	23	10	7	22	18	6	1	15	5	9	10	82	49	95	16	7	71	15	45	211	25	31	30	72	9
OTU3278	18	24	27	31	10	28	19	15	14	31	5	11	28	32	30	35	19	16	14	27	13	19	27	29	45	20	25	47	42	25	5	28	23	23	41	105	39	51	37	15	60	12	51	57	35	26	43	140	39
OTU317	52	38	37	37	59	20	84	10	72	38	65	24	29	69	55	20	46	23	28	22	31	32	62	132	103	93	116	76	52	76	83	17	36	68	86	35	30	28	21	8	16	65	50	18	81	43	39	40	64
OTU2080	30	9	16	13	48	108	199	295	39	24	22	9	32	168	50	85	30	91	114	130	73	59	45	8	38	133	50	31	38	83	42	38	111	22	28	4	21	14	38	24	13	33	18	2	40	17	14	0	50
OTU2953	75	95	98	46	64	53	29	72	50	33	31	29	84	79	82	55	60	40	33	94	52	28	21	48	8	53	46	26	60	52	59	25	27	36	20	7	19	14	31	18	12	32	12	0	56	12	8	4	17
OTU3416	12	2	5	34	5	7	9	8	3	6	5	3	10	3	7	13	5	18	13	9	5	5	2	3	8	2	6	17	13	4	4	13	2	4	10	25	24	3	5	1	17	0	44	26	7	6	11	31	1
OTU2928	42	16	49	21	16	20	26	35	40	36	41	58	23	23	18	15	19	16	29	31	33	31	18	16	17	30	19	25	25	37	63	29	37	32	32	7	28	22	27	27	19	28	14	5	27	30	17	10	25
OTU2955	14	12	10	17	46	33	31	19	18	20	26	18	28	23	20	17	43	25	30	13	25	44	38	22	32	21	31	28	21	35	49	16	35	45	34	3	24	8	44	40	18	37	10	0	15	42	24	5	40
OTU2940	26	31	59	14	17	19	15	25	31	22	10	30	19	23	20	24	17	29	27	27	25	32	11	28	25	27	23	23	29	24	26	30	18	7	18	10	27	11	35	40	24	43	18	5	28	20	33	5	19
OTU22	22	8	12	25	7	9	6	9	6	7	7	3	8	15	14	23	15	8	4	14	9	5	12	16	16	6	9	18	11	10	3	14	9	5	11	38	19	9	16	18	14	13	10	14	12	19	14	48	17
OTU3074	5	2	1	14	3	5	6	1	0	2	3	0	8	4	2	14	7	8	2	15	1	1	2	3	12	6	1	12	5	2	2	12	4	1	5	27	44	28	10	9	25	8	56	81	6	13	21	33	7
OTU2893	9	2	6	2	6	8	7	30	36	52	99	50	31	30	15	7	11	14	11	2	35	32	68	19	9	26	53	10	4	69	24	28	7	65	18	3	4	5	19	12	2	34	7	3	33	26	10	4	6
OTU173	42	41	39	15	38	22	31	44	40	35	33	54	47	51	42	24	20	23	39	41	13	25	26	38	10	19	12	24	26	33	15	21	27	31	23	2	11	4	19	8	9	27	8	2	27	31	10	1	13
OTU2957	8	16	23	7	12	10	24	30	25	42	73	32	9	11	20	18	12	13	46	20	18	27	26	7	22	28	51	13	17	52	9	23	5	22	14	10	17	22	25	46	12	11	4	9	13	20	17	13	3
OTU349	16	14	13	17	21	22	16	19	18	26	27	15	6	16	12	17	26	24	16	16	19	7	7	21	24	11	18	31	14	24	38	12	24	15	24	18	17	18	30	34	18	23	14	4	14	11	34	10	26
OTU3183	8	9	2	11	5	13	3	0	3	8	4	1	6	4	3	11	5	4	11	10	3	5	6	11	6	6	21	5	16	14	1	13	11	2	13	19	9	11	0	0	11	4	3	9	15	7	6	27	8
OTU3672	9	2	60	0	2	0	6	8	1	53	94	116	25	37	19	32	2	31	56	2	8	88	57	20	2	7	5	0	2	78	0	20	14	103	55	0	14	0	20	3	0	3	4	0	0	36	0	0	0
OTU3309	41	15	30	15	20	21	10	15	19	13	7	11	35	26	39	18	38	33	16	12	23	15	8	25	16	18	12	19	11	18	7	6	31	10	6	6	27	5	26	24	15	28	8	0	25	19	8	6	41
OTU3289	6	10	4	15	8	16	5	4	4	5	5	5	11	9	4	19	5	14	12	15	5	2	9	11	6	8	7	10	19	5	1	15	6	8	12	17	8	7	8	6	4	5	6	7	12	12	8	40	12
OTU3270	5	12	9	13	9	7	10	4	12	13	6	13	15	18	6	12	13	15	5	11	10	6	9	12	20	12	5	9	15	19	3	9	8	6	62	33	16	17	15	6	15	13	15	16	17	20	24	26	14
OTU3434	5	3	2	17	3	5	7	5	1	6	2	7	5	1	3	13	4	10	3	6	4	9	1	7	14	4	2	9	8	2	3	6	5	2	2	26	24	19	20	8	27	10	29	34	6	14	25	19	5
OTU2575	16	1	0	6	1	3	1	7	3	2	21	84	2	1	3	2	1	3	32	0	4	9	19	2	0	0	5	16	11	0	21	0	3	0	1	0	3	0	6	0	0	0	1	0	0	4	13	29	50
OTU3007	18	5	5	13	6	11	13	26	59	10	20	21	14	12	10	9	9	45	28	27	27	25	10	7	14	5	5	6	8	17	19	15	15	10	6	10	12	15	11	20	20	43	13	8	11	4	15	4	20
OTU3084	2	2	0	1	2	3	2	2	1	1	2	0	13	2	10	6	5	9	4	10	0	1	2	20	6	0	4	15	13	3	2	21	4	3	23	38	24	5	3	6	19	2	43	22	10	10	12	31	5
OTU23	15	14	18	7	6	10	1	1	4	6	4	6	7	5	12	17	7	7	0	8	13	9	6	14	13	14	8	14	15	9	0	18	9	9	9	26	25	14	13	14	11	6	19	12	17	12	14	32	14
OTU4848	7	14	12	6	15	7	13	11	10	9	16	14	13	8	7	16	11	17	14	24	18	15	3	7	7	13	6	13	10	7	11	9	4	9	8	3	8	11	10	9	6	7	1	6	9	5	7	14	4
OTU3000	14	14	22	3	8	6	20	12	7	32	35	23	19	15	18	3	8	14	12	11	28	22	27	37	10	21	25	19	8	26	26	8	27	23	17	1	9	6	22	20	13	27	18	1	21	20	12	2	17
OTU2988	32	15	38	11	13	15	6	8	6	21	22	13	29	31	19	11	15	9	6	7	15	15	14	28	11	49	11	15	23	31	12	14	15	18	16	3	9	8	11	3	4	15	13	2	12	23	8	4	17
OTU3002	8	10	8	7	27	31	12	7	22	9	13	3	5	4	11	23	23	56	6	1	13	15	9	4	4	10	17	23	39	0	5	8	26	11	14	5	10	14	12	30	17	13	4	0	5	10	6	0	15
OTU4663	13	12	30	15	20	5	3	3	6	10	5	4	18	26	8	6	9	5	4	2	7	9	15	4	21	13	4	4	14	1	3	2	23	5	28	7	14	10	30	7	9	10	12	8	6	11	32	14	37
OTU251	7	40	17	17	29	8	0	14	1	14	5	17	12	20	9	2	7	3	3	0	12	3	3	35	32	24	9	6	9	11	1	17	33	28	9	6	8	6	17	19	14	47	17	5	39	9	17	9	66
OTU2084	4	0	1	14	2	2	6	0	0	1	0	2	1	2	2	0	4	5	1	3	1	0	1	0	2	3	0	5	0	1	0	8	1	2	0	13	8	11	2	2	5	1	11	28	2	2	6	7	4
OTU1617	17	15	11	7	32	32	10	10	11	18	23	17	19	36	38	17	8	24	19	18	16	40	13	19	6	29	17	17	9	12	16	8	16	10	14	3	8	10	14	9	9	15	8	1	17	22	8	2	14
OTU4847	9	6	8	12	10	6	10	3	10	11	5	12	4	5	11	21	14	9	11	12	15	10	5	8	4	5	5	8	3	3	3	7	5	3	6	7	6	7	4	7	7	6	3	12	0	4	3	5	4
OTU3310	30	12	30	20	35	26	15	10	17	16	9	29	28	32	17	22	17	15	29	25	23	24	17	20	8	11	8	11	19	12	8	3	10	16	10	2	9	10	24	9	6	12	16	0	32	22	10	3	11
OTU3923	3	3	2	9	1	4	4	3	0	2	1	4	6	2	5	11	4	6	2	4	2	2	2	4	7	1	0	5	8	1	0	5	0	0	2	24	5	8	6	2	7	2	5	24	5	4	13	34	5
OTU3417	2	1	3	18	3	2	4	4	3	7	3	2	10	5	6	6	8	12	5	6	2	7	4	4	20	4	2	6	4	2	1	17	2	2	7	12	12	15	9	6	13	6	16	8	4	7	16	23	6
OTU1429	0	1	0	0	0	1	0	0	0	131	87	55	0	0	0	0	0	0	0	0	0	47	78	0	19	0	0	0	0	0	0	0	0	62	67	0	0	0	0	0	0	0	0	0	0	39	0	0	0
OTU2892	9	11	35	3	7	10	6	5	10	11	19	27	2	19	18	26	18	17	13	12	15	27	27	11	12	22	11	12	10	36	13	12	15	21	8	5	7	4	22	20	8	24	26	1	11	14	8	6	16
OTU4215	8	3	2	18	1	4	5	2	0	2	2	1	9	7	2	3	0	2	2	5	2	4	1	6	6	1	2	8	5	2	0	6	0	2	3	21	9	10	11	3	15	4	11	13	8	7	8	12	6
OTU4543	5	8	2	15	39	14	3	11	3	5	6	4	0	5	4	2	13	9	9	12	8	2	7	4	55	1	11	28	1	23	12	8	44	1	3	15	5	6	8	40	25	34	27	2	2	12	27	3	9
OTU2082	5	0	3	7	3	6	8	5	5	2	7	1	7	3	9	4	6	7	4	8	5	2	1	4	10	3	6	7	2	3	2	2	7	4	4	20	12	2	7	3	13	2	9	26	3	5	9	13	14
OTU2989	10	5	6	13	23	19	13	16	17	13	9	12	10	5	7	12	13	10	21	50	14	9	10	8	8	9	6	8	7	10	27	9	8	9	2	6	12	11	20	18	7	18	12	2	5	10	6	8	21
OTU122	1	15	6	0	3	3	4	104	86	7	27	33	2	6	1	1	3	4	2	55	15	12	13	5	4	11	13	2	2	43	40	8	0	10	15	1	2	0	16	1	0	11	3	0	10	9	2	0	4
OTU2087	4	2	4	16	38	36	3	9	13	3	9	1	1	4	8	17	23	24	6	4	5	13	8	4	12	32	8	5	63	20	7	7	17	21	10	1	2	1	4	9	7	8	2	2	19	14	13	3	6
OTU147	8	1	1	8	1	7	2	2	3	0	1	0	4	3	4	11	6	5	2	2	2	1	2	2	5	0	3	5	6	1	1	6	0	1	2	18	4	2	3	1	6	0	6	13	12	2	3	21	2
OTU4752	2	3	1	10	20	18	33	28	36	4	4	4	6	7	6	12	11	10	21	22	18	16	0	9	2	14	12	6	12	20	24	14	22	3	3	11	8	11	12	34	5	18	8	0	9	3	10	6	32
OTU2868	8	8	5	18	10	13	16	4	5	6	9	8	14	10	10	10	7	9	8	2	4	5	8	15	11	4	9	7	13	11	9	8	5	8	11	15	9	18	8	7	7	7	11	10	6	14	5	6	6
OTU3673	6	3	7	5	17	11	7	17	14	5	8	2	7	5	6	11	7	8	6	16	18	10	4	7	6	32	37	17	7	17	15	12	9	10	4	5	10	9	12	10	7	33	13	2	25	5	8	2	14
OTU3262	3	7	5	3	1	5	9	3	3	3	5	3	3	7	6	8	3	5	1	3	3	0	2	6	8	5	3	6	1	2	2	6	5	4	4	10	8	3	5	6	8	8	11	1	6	10	9	17	8
OTU4185	9	4	9	5	3	11	16	15	18	0	0	1	8	6	23	6	3	1	15	9	18	6	0	16	13	12	12	2	13	13	17	4	18	2	0	11	9	25	18	15	13	20	13	9	13	1	6	1	17
OTU1164	12	8	7	16	2	5	1	2	0	3	1	0	5	7	0	7	7	2	1	3	1	2	6	7	5	6	5	9	8	3	2	8	3	4	11	9	7	2	5	1	6	3	24	17	9	4	9	18	3
OTU3267	25	17	22	9	10	10	13	12	14	11	10	7	10	14	22	4	4	8	5	6	15	12	8	9	15	10	12	6	11	9	13	5	11	13	13	8	8	3	6	20	7	22	10	0	17	4	7	7	11
OTU432	5	4	4	8	0	3	3	3	3	3	3	2	2	5	2	3	3	0	4	2	4	2	1	3	12	3	6	14	6	3	1	6	9	1	8	18	12	6	4	7	9	5	20	15	12	4	21	30	6
OTU176	3	2	1	13	0	2	4	1	0	0	1	0	4	4	2	1	4	7	1	1	0	1	1	1	4	1	0	4	1	0	0	1	1	0	2	19	9	44	3	3	7	1	14	45	2	6	4	10	4
OTU1156	4	6	6	11	6	8	8	4	2	6	6	1	4	3	3	7	8	4	5	5	4	3	2	7	4	2	4	17	9	5	3	12	5	4	13	2	4	1	2	1	3	3	10	6	12	4	3	19	4
OTU3388	11	2	10	10	5	5	8	7	4	7	13	6	6	9	6	7	6	11	9	5	2	8	14	15	4	5	10	11	5	3	4	4	2	8	11	10	9	6	8	5	5	3	3	6	12	7	10	8	7
OTU1297	31	12	22	5	12	6	5	5	2	28	27	34	27	17	24	4	9	9	1	13	6	15	11	25	5	28	6	5	15	2	9	0	1	47	11	0	1	1	4	1	0	4	5	1	18	22	3	0	1
OTU2203	15	14	27	5	12	3	17	22	25	14	27	10	23	37	18	12	8	21	19	32	15	20	26	8	2	22	16	16	23	25	16	4	13	28	8	0	7	8	7	8	0	9	3	0	6	19	2	0	10
OTU1153	11	11	5	4	6	3	5	5	8	5	9	5	14	7	9	8	5	3	7	3	7	4	6	8	3	1	3	12	9	7	3	9	7	2	6	7	4	6	7	5	3	2	5	7	10	3	2	16	8
OTU649	0	1	0	23	38	27	20	8	6	0	6	5	3	1	1	14	28	33	10	15	4	4	0	1	7	0	30	10	11	1	8	3	4	2	1	7	0	5	7	2	15	11	13	3	4	0	7	8	10
OTU296	5	15	7	2	9	10	6	7	5	3	2	8	11	6	8	18	8	12	6	7	4	11	8	4	4	7	4	9	7	4	7	10	8	14	11	11	5	5	12	9	7	4	3	3	8	8	2	13	4
OTU4849	5	0	8	1	7	16	57	36	53	0	4	1	6	5	4	5	7	5	49	23	76	13	0	5	1	4	2	16	15	19	37	4	17	1	1	4	18	11	24	21	3	33	20	1	3	1	7	0	0
OTU723	14	8	7	9	15	9	2	3	5	8	16	6	18	16	22	24	10	10	3	0	14	7	2	18	15	19	7	6	1	5	3	3	15	3	5	0	4	10	9	14	4	2	2	0	20	3	7	5	54
OTU3393	1	5	6	4	6	8	5	6	2	13	4	35	13	5	5	8	5	8	3	3	9	8	5	15	3	9	9	4	4	16	5	9	6	16	6	5	2	10	4	6	5	9	9	8	6	10	8	6	13
OTU295	8	4	5	4	14	8	4	11	14	8	13	8	6	8	2	12	11	9	18	1	13	3	13	4	7	6	5	12	1	11	9	6	10	5	3	0	6	3	13	20	2	5	3	0	2	7	5	6	9
OTU1992	1	1	3	3	8	9	23	23	18	0	0	1	0	0	1	8	15	13	15	10	39	13	2	2	8	1	6	10	9	1	9	5	20	3	0	4	9	9	9	21	8	8	10	2	2	0	6	4	22
OTU2945	6	12	14	11	9	10	13	8	13	11	7	4	5	1	7	12	6	13	8	13	4	10	3	7	4	7	9	10	11	6	6	7	8	5	6	6	8	4	12	12	8	7	6	2	9	6	8	13	6
OTU2873	4	3	3	4	6	8	5	4	7	8	6	6	8	7	9	6	9	8	13	7	6	15	11	11	10	9	10	8	10	14	15	4	0	14	6	6	5	5	10	4	8	11	7	1	6	7	5	5	11
OTU2894	8	5	12	2	7	2	11	8	2	6	7	6	3	1	8	2	4	4	2	2	6	20	13	6	1	7	5	5	6	1	44	4	4	18	1	6	12	3	4	16	11	17	11	5	6	20	5	4	23
OTU401	9	4	8	7	1	3	5	0	2	0	1	0	11	4	3	3	11	5	2	2	2	1	1	12	1	5	11	8	6	0	2	4	5	3	4	5	7	8	0	1	5	2	3	25	3	1	6	10	6
OTU1577	3	0	0	7	0	3	2	2	1	1	1	0	2	1	0	0	1	3	2	2	0	0	1	2	3	1	0	5	4	0	1	6	0	2	3	34	13	17	5	3	10	3	23	26	0	10	13	16	5
OTU3269	5	9	11	3	14	3	10	5	7	8	3	3	11	16	13	13	8	8	10	3	7	7	5	8	18	3	4	4	10	9	3	5	8	2	10	17	1	5	3	4	12	8	5	1	11	11	6	7	13
OTU2891	17	29	56	7	3	9	5	9	14	3	6	10	27	24	31	11	19	9	8	17	1	3	5	14	3	29	10	13	20	7	1	7	3	5	2	1	3	1	4	5	2	3	5	0	23	10	1	1	3
OTU3793	4	1	2	4	4	3	5	2	0	3	4	1	1	3	3	6	1	3	8	4	0	1	4	5	3	0	3	10	6	5	1	9	2	2	4	3	4	1	1	0	1	6	10	2	10	0	4	12	2
OTU616	2	2	0	3	2	7	2	4	2	4	1	0	3	1	5	5	5	3	2	6	5	1	1	4	9	1	5	5	2	2	0	5	1	0	2	6	5	13	3	1	5	4	4	16	7	7	8	16	3
OTU3604	6	4	9	1	4	6	9	7	9	9	18	47	18	11	13	5	3	3	9	14	8	11	33	8	11	16	5	6	5	8	7	0	10	32	10	2	6	3	2	11	1	4	2	0	8	14	8	3	17
OTU24	9	18	15	3	3	6	0	4	10	4	1	9	5	11	13	11	4	3	7	4	14	4	2	6	6	7	5	2	6	6	4	2	10	4	6	3	11	10	7	9	9	13	10	5	6	6	7	3	7
OTU1990	23	26	9	1	32	10	35	4	55	5	16	7	23	25	14	9	6	2	17	7	0	2	12	15	18	0	19	21	9	47	26	2	2	4	40	1	1	0	0	0	0	0	2	1	7	0	0	0	0
OTU4612	5	14	11	7	10	12	11	5	4	10	11	10	45	14	30	5	18	14	6	19	4	7	17	16	29	2	5	3	2	1	7	1	2	8	16	5	8	4	7	9	4	0	0	0	9	25	1	0	1
OTU3353	5	5	7	5	7	11	6	10	5	39	32	13	4	10	9	4	13	6	2	4	8	8	7	8	12	13	12	9	9	2	4	2	14	14	8	1	0	4	1	12	1	11	1	0	2	12	2	1	16
OTU2956	8	21	16	4	8	6	9	6	2	7	12	12	11	4	8	14	12	10	9	6	8	10	10	12	9	9	14	12	9	10	6	7	7	9	13	3	13	5	6	12	6	16	3	1	16	10	5	3	4
OTU3072	10	1	11	3	5	4	8	3	4	5	10	4	2	5	3	4	2	4	9	5	7	8	5	8	9	7	8	6	5	9	9	7	5	16	8	2	2	8	2	4	9	7	8	6	8	9	6	2	12
OTU2934	8	9	7	4	5	6	2	2	2	7	3	5	3	12	5	5	3	1	2	3	2	9	4	8	5	4	3	2	8	3	1	6	3	6	5	10	12	12	6	10	6	1	5	3	5	10	5	10	2
OTU338	5	1	0	0	4	8	1	0	2	2	1	3	3	4	1	1	1	4	4	4	2	0	3	3	8	0	3	12	9	2	1	8	3	0	9	20	4	2	1	2	3	1	1	9	7	1	3	21	1
OTU4216	3	1	2	8	3	7	12	14	5	2	2	8	0	2	4	7	7	4	8	2	6	6	0	4	8	3	3	8	8	1	9	7	2	2	3	6	6	12	5	3	5	14	14	2	5	8	15	4	2
OTU348	7	8	6	5	7	9	5	8	9	3	3	4	5	8	12	3	12	7	3	7	5	4	1	7	9	6	2	11	5	5	14	4	9	0	4	9	8	4	8	4	8	14	3	7	5	2	5	2	6
OTU52	6	12	0	10	2	1	3	0	1	0	0	2	6	1	2	6	3	7	3	2	3	5	4	4	2	2	2	4	7	3	2	8	1	3	6	9	3	2	5	3	6	0	6	7	3	3	8	10	5
OTU3605	0	6	5	5	9	7	4	6	12	5	7	4	9	4	6	6	18	6	4	4	8	7	5	13	3	4	22	17	8	22	7	11	17	2	12	1	3	1	1	13	1	3	3	0	7	3	9	1	12
OTU2413	9	6	7	5	13	4	0	3	2	3	3	1	2	12	4	8	11	6	4	2	14	1	3	4	6	7	5	3	5	3	1	4	5	2	2	7	4	4	11	14	7	18	10	11	5	3	8	9	9
OTU2577	5	18	9	1	1	5	2	2	8	3	7	11	12	24	22	2	5	6	23	0	14	13	14	6	7	63	15	9	11	11	0	8	36	19	3	5	1	6	2	16	0	7	2	0	13	17	6	2	11
OTU86	0	2	0	7	2	2	6	0	0	2	0	1	2	2	1	6	6	2	3	4	0	6	0	2	7	0	0	8	8	0	2	4	0	0	2	7	9	0	2	1	4	4	19	9	5	2	2	4	0
OTU31	1	3	3	3	0	1	0	0	3	0	0	2	2	2	1	5	3	2	1	3	1	3	2	3	4	1	0	4	4	2	0	3	2	1	1	14	12	7	1	2	6	3	4	7	3	3	6	22	2
OTU1634	5	6	8	3	5	5	9	9	12	3	5	7	8	8	12	9	1	5	12	10	6	9	8	3	3	0	1	1	2	10	4	2	4	4	3	3	6	8	12	16	4	15	5	1	2	10	1	1	5
OTU369	4	3	4	1	6	6	1	1	2	6	4	1	5	2	9	5	3	7	1	1	2	2	0	5	5	6	3	5	4	1	2	21	4	1	10	4	1	3	0	1	8	3	3	7	4	5	3	9	3
OTU50	17	25	6	7	11	15	6	14	4	13	9	8	1	5	3	10	4	1	5	3	4	7	6	5	0	7	6	6	13	15	3	8	15	13	9	0	2	0	5	0	2	2	1	1	19	4	3	5	2
OTU3397	3	0	3	10	48	17	54	17	93	5	0	2	2	1	1	5	9	8	31	14	1	1	5	0	0	0	8	8	10	4	61	3	1	4	0	0	0	4	3	1	0	3	0	1	0	2	0	0	1
OTU504	23	14	11	1	3	13	0	1	4	21	16	15	4	14	9	4	5	1	1	2	2	12	14	10	3	17	2	6	16	5	1	3	18	19	8	1	7	6	32	1	3	23	15	1	11	6	0	1	1
OTU2081	6	0	1	4	2	7	4	0	2	2	2	4	1	2	5	5	3	7	4	1	1	3	2	2	5	4	3	1	4	0	2	3	0	1	1	5	5	2	2	1	8	2	3	7	6	3	4	6	5
OTU4223	1	1	0	7	1	3	1	3	0	1	1	0	1	0	0	3	0	0	2	2	1	1	0	0	2	0	6	7	1	0	0	6	0	0	0	3	1	3	0	0	4	0	5	2	3	1	0	5	0
OTU4836	3	16	12	3	5	4	1	6	16	6	8	4	8	14	16	4	4	6	34	11	38	9	9	6	9	1	2	1	2	0	1	1	8	1	3	3	3	2	2	1	3	6	3	1	2	4	6	3	3
OTU1031	11	2	2	7	4	1	3	1	3	4	1	1	4	7	7	7	5	5	3	7	5	2	4	4	6	2	7	7	5	2	2	1	3	2	6	5	2	1	4	0	5	2	8	5	7	4	3	13	4
OTU2960	4	3	5	1	10	7	5	4	4	3	10	5	5	6	4	3	3	4	4	4	7	16	8	5	4	8	7	8	11	5	9	4	4	8	3	5	13	5	11	3	0	8	1	0	12	5	8	8	4
OTU700	3	0	3	1	0	2	32	1	10	0	0	0	3	0	0	1	4	7	93	0	43	37	0	0	15	0	1	3	0	8	3	2	13	0	0	3	1	8	8	10	5	13	19	8	2	0	28	0	12
OTU2098	2	0	3	4	0	2	0	1	1	1	0	0	2	0	3	2	2	4	1	0	3	2	2	6	2	1	4	3	4	1	0	6	11	1	2	12	5	8	2	0	6	2	1	14	3	2	9	12	8
OTU175	3	0	3	10	1	1	2	0	2	1	0	0	4	2	0	6	0	6	0	2	3	1	3	4	3	1	7	5	8	1	0	5	3	4	0	7	8	10	3	1	5	1	1	6	5	5	2	9	1
OTU1166	4	1	7	7	5	7	7	5	5	0	6	2	6	3	4	5	3	9	2	2	4	3	2	0	4	0	1	4	2	0	1	1	2	4	3	4	9	4	3	3	5	5	4	8	2	5	6	7	2
OTU2997	1	2	8	5	14	9	7	12	7	3	10	4	6	1	6	11	9	14	9	9	5	5	3	9	3	7	5	10	8	6	14	5	9	7	6	2	5	9	6	15	6	5	1	2	3	7	4	5	11
OTU150	2	0	1	8	0	5	3	1	1	1	0	0	3	1	0	2	0	3	1	2	0	0	0	3	3	0	3	8	3	2	0	0	3	2	4	5	10	3	6	1	6	0	2	7	7	2	4	13	3
OTU98	0	2	3	3	1	3	1	2	0	3	0	0	1	0	2	2	3	4	2	0	2	3	1	1	4	2	1	4	3	0	0	3	1	1	3	8	4	6	1	0	4	3	1	7	5	5	7	9	4
OTU1181	2	3	1	2	1	1	0	1	3	2	0	1	5	3	3	2	4	2	3	3	1	1	1	3	7	3	0	4	3	0	3	5	4	4	2	12	5	1	1	6	6	1	6	2	6	3	4	11	3
OTU1180	3	8	3	6	7	3	5	4	4	5	1	1	1	3	3	1	8	0	4	5	3	1	3	3	8	5	2	8	9	4	0	4	4	2	3	5	7	5	3	4	9	3	4	6	3	2	2	10	6
OTU1701	15	7	7	9	7	6	1	6	8	2	5	1	17	17	11	4	13	6	5	5	8	4	3	7	12	1	5	5	0	5	3	1	3	0	6	1	5	4	8	8	9	10	9	4	4	7	4	2	3
OTU67	2	2	1	7	2	6	3	3	1	1	2	0	3	1	4	4	3	2	1	0	2	0	1	0	2	0	0	3	8	2	0	5	1	0	3	8	5	2	1	2	8	0	7	8	5	1	3	6	1
OTU456	0	10	0	15	25	20	0	0	0	1	7	7	47	0	3	6	5	8	0	0	1	1	3	20	0	13	9	23	49	4	6	1	7	2	0	0	0	6	4	0	0	8	22	0	0	0	0	0	1
OTU2414	8	10	11	8	8	1	7	4	5	11	3	2	5	4	8	4	9	2	3	5	8	5	4	7	6	2	6	5	7	9	1	3	8	1	3	2	4	6	3	1	5	7	2	4	11	3	10	6	2
OTU3088	1	0	0	2	0	0	0	1	1	1	1	0	1	1	0	3	0	2	3	1	2	4	1	2	0	0	1	3	3	0	0	0	3	1	2	9	6	6	4	1	4	0	12	7	1	6	2	14	1
OTU4630	1	6	1	6	3	4	3	3	6	3	0	0	5	6	4	7	5	0	3	3	0	2	0	2	0	5	2	6	8	3	1	6	2	0	4	2	5	4	4	1	2	2	0	4	1	4	1	9	5
OTU2416	6	14	7	6	5	6	2	4	4	9	3	6	16	8	7	5	5	5	5	1	9	6	6	11	4	6	4	4	15	0	1	8	0	1	2	4	5	4	6	4	5	4	3	2	5	5	2	6	9
OTU4226	0	0	2	3	6	4	2	6	7	3	1	0	5	1	2	3	3	0	1	3	12	3	0	0	45	10	4	1	1	8	6	5	11	1	1	18	5	3	7	3	22	19	29	3	2	3	5	4	22
OTU2872	12	1	4	1	7	3	7	5	12	10	9	4	11	15	7	3	4	5	14	2	6	7	2	8	6	7	4	5	3	7	5	6	6	10	10	3	6	9	4	3	2	4	6	0	9	5	4	1	5
OTU2083	5	6	2	4	3	3	1	3	5	5	3	0	3	7	6	11	3	4	2	6	4	4	3	6	1	2	3	6	2	1	0	14	3	2	5	4	2	7	3	2	4	0	3	1	3	0	1	5	6
OTU3457	3	0	0	5	4	2	0	2	0	3	2	1	13	0	5	2	4	6	2	2	0	2	2	1	5	0	1	4	0	1	0	2	2	2	1	9	6	11	10	2	7	3	2	23	0	11	7	2	1
OTU2961	4	2	7	2	6	3	5	2	12	6	7	4	16	3	8	4	3	4	6	1	1	4	11	4	3	3	7	5	2	8	5	5	4	8	2	2	6	3	6	13	7	3	3	2	4	8	4	6	0
OTU119	5	14	14	7	5	3	10	5	6	6	4	3	6	13	11	6	10	4	6	9	12	1	1	4	3	4	2	7	13	0	3	0	3	4	4	5	5	4	4	4	4	6	3	1	5	12	4	1	7
OTU2432	1	2	2	6	15	5	8	4	5	4	9	3	1	0	4	1	15	3	6	4	16	3	3	4	3	4	5	13	5	3	11	4	5	4	4	2	3	3	13	28	5	14	9	1	5	4	4	2	4
OTU2895	7	6	8	2	6	5	5	3	3	6	4	13	12	3	9	2	4	0	4	1	4	3	8	7	6	13	9	2	5	4	3	2	3	9	12	3	5	1	3	7	3	9	5	1	7	14	5	3	12
OTU3280	2	2	2	3	3	5	1	1	0	3	0	1	1	3	1	7	2	3	5	5	5	1	2	1	1	2	0	8	4	1	4	3	2	3	4	3	3	1	3	1	1	1	3	1	9	4	3	7	7
OTU4672	0	0	2	1	1	8	15	16	2	5	14	35	0	2	2	6	13	4	5	16	5	4	4	0	0	1	5	2	3	30	17	22	2	8	1	1	2	7	9	2	1	6	1	0	0	2	0	0	7
OTU3428	13	10	6	3	5	5	3	3	9	8	3	13	9	16	9	11	7	6	6	5	4	2	3	7	2	8	7	4	3	0	1	7	5	3	11	0	2	3	10	13	4	3	1	0	2	7	0	0	4
OTU360	1	2	4	4	3	1	2	1	2	1	4	0	1	1	2	2	3	2	0	1	0	0	2	2	1	0	3	3	5	1	0	5	0	0	2	8	5	3	2	2	7	1	10	11	5	3	4	10	2
OTU1154	5	19	6	7	7	8	4	4	3	8	6	5	1	5	7	2	3	3	2	2	7	4	3	5	5	4	4	4	6	1	1	5	1	8	8	3	4	4	5	17	5	7	2	7	6	5	8	6	6
OTU51	9	6	7	2	9	6	9	6	2	2	2	5	1	3	9	10	4	7	3	5	3	6	1	3	5	14	3	6	3	3	1	4	1	3	7	3	4	4	2	4	5	4	3	2	3	4	5	2	3
OTU352	6	4	6	6	4	4	0	2	2	3	1	1	10	9	6	1	5	3	4	4	5	2	3	10	9	12	0	3	4	3	1	7	5	3	2	9	3	3	2	1	4	2	2	1	3	0	3	2	3
OTU4202	0	1	0	1	3	3	1	0	0	2	1	1	0	1	0	5	3	0	2	0	2	0	1	1	8	3	3	3	7	0	0	3	1	0	5	9	6	3	1	1	3	1	5	7	2	4	2	8	0
OTU2985	3	3	3	1	3	6	2	7	1	10	8	5	5	4	3	6	6	6	3	0	5	1	4	9	10	6	5	5	6	9	16	7	13	11	8	0	0	2	1	4	7	4	3	2	2	4	6	2	8
OTU3077	4	4	3	3	7	5	4	10	3	9	8	4	5	1	9	5	2	5	1	8	6	11	3	9	5	3	4	3	7	10	11	4	2	9	4	0	4	3	9	8	9	10	3	2	4	7	3	1	6
OTU2092	3	0	0	36	6	4	0	9	4	24	43	3	0	2	2	12	2	7	2	8	0	3	18	0	24	0	62	6	0	0	11	1	5	5	19	0	0	0	0	0	0	1	0	0	2	0	2	0	0
OTU4284	0	0	1	2	1	1	0	0	0	1	0	1	5	1	1	0	0	8	1	0	2	1	2	1	3	3	1	2	0	0	0	2	0	0	2	9	3	12	3	1	1	0	0	22	1	0	0	2	0
OTU2851	9	9	11	7	3	9	4	3	0	4	10	3	10	5	18	5	9	7	9	2	3	5	8	6	3	8	6	3	7	2	6	0	5	5	8	3	0	4	2	3	1	5	2	0	12	7	6	2	1
OTU2958	5	13	6	2	5	4	5	6	4	5	6	21	8	6	3	0	4	4	4	0	0	6	7	7	4	6	8	6	0	5	8	1	4	15	12	5	0	1	4	3	5	9	2	2	6	6	4	3	2
OTU28	2	4	0	4	1	2	1	0	2	2	0	4	0	1	3	0	0	2	1	1	4	0	0	2	10	5	2	4	2	0	0	6	0	0	1	12	7	15	3	5	11	3	6	24	4	2	8	13	0
OTU2869	6	2	2	0	3	8	4	17	10	5	9	6	4	6	5	4	4	3	15	13	8	8	6	1	1	2	9	4	10	5	10	10	12	5	4	0	2	2	7	4	2	4	2	0	5	3	3	1	10
OTU2874	3	5	2	6	7	7	3	7	5	6	8	4	2	3	4	6	8	3	4	1	7	9	2	2	7	6	7	9	2	5	9	3	6	10	3	4	2	2	5	6	3	11	4	0	2	3	7	2	4
OTU620	1	5	2	6	5	0	1	0	1	1	0	0	1	2	1	5	3	3	3	2	3	4	1	3	1	3	1	4	3	0	0	9	3	1	3	2	5	4	5	0	6	3	3	1	5	1	2	9	2
OTU2992	3	1	6	2	4	2	2	6	2	5	5	2	5	8	8	5	4	8	0	3	4	1	3	14	4	4	8	5	5	2	6	0	2	6	7	2	2	4	4	5	6	9	3	2	5	2	5	3	6
OTU4900	1	1	3	3	6	5	5	3	4	1	3	2	1	1	3	3	7	7	0	4	4	4	1	3	0	0	3	1	2	5	2	2	4	1	1	1	1	1	2	3	2	1	0	4	2	2	1	4	0
OTU2963	0	6	1	5	6	11	7	4	6	4	7	4	1	3	3	3	4	5	4	3	4	3	3	3	2	4	15	4	3	4	10	3	4	14	4	1	4	1	0	5	2	7	3	1	8	5	2	1	13
OTU297	4	5	9	1	7	3	13	10	5	5	7	6	8	8	2	4	10	4	6	10	12	7	6	6	1	2	5	1	4	6	15	4	10	9	3	0	1	2	4	7	3	3	3	0	6	7	3	2	8
OTU1824	0	0	0	2	7	10	7	11	6	0	0	1	0	2	0	7	9	9	4	9	17	14	0	0	5	0	5	6	6	0	4	9	20	0	0	2	3	7	5	13	4	8	15	1	1	1	6	2	17
OTU153	2	0	0	2	2	1	1	2	0	1	1	0	1	0	1	1	5	1	3	2	0	2	3	4	4	0	1	2	1	1	0	2	0	1	2	7	4	7	2	2	12	1	6	12	2	4	4	8	1
OTU3422	0	4	0	3	5	5	20	4	1	0	1	1	4	0	5	2	4	0	2	3	1	0	2	2	4	0	2	1	2	1	4	2	1	1	3	2	4	3	2	4	7	10	6	6	3	3	2	8	1
OTU106	6	7	9	7	4	6	6	4	0	2	2	5	5	2	4	4	5	4	1	4	2	9	6	1	4	5	5	8	6	4	1	7	6	3	2	4	6	4	3	5	0	1	2	1	3	0	3	4	1
OTU2146	0	1	0	19	37	72	5	2	6	2	3	11	1	2	1	35	10	12	4	1	1	0	1	1	6	13	11	3	9	5	0	3	0	29	7	0	0	0	2	0	0	0	0	0	0	11	0	0	0
OTU4711	1	0	4	1	5	4	10	8	14	15	12	3	1	2	0	3	0	2	16	6	5	12	11	0	0	4	26	3	2	30	20	18	1	12	4	0	4	7	15	14	0	3	2	0	2	4	0	0	0
OTU58	4	3	6	5	7	4	7	5	1	4	2	4	3	9	10	3	8	6	2	6	3	3	2	4	4	3	1	1	2	1	1	4	3	1	4	2	6	5	4	3	4	6	11	0	2	5	6	3	4
OTU662	5	2	2	8	16	6	0	2	4	1	4	1	7	12	13	2	6	21	5	3	5	7	3	10	7	1	12	3	5	10	12	2	14	1	8	7	4	2	5	7	3	4	1	0	3	2	4	4	10
OTU2419	2	1	2	3	6	2	13	9	4	2	4	0	2	1	2	0	6	1	3	1	0	0	0	1	1	1	0	2	2	4	10	1	4	1	2	2	5	2	2	4	10	3	4	2	2	4	3	3	6
OTU53	5	0	0	5	2	2	0	0	2	1	1	0	2	1	2	2	0	1	0	1	0	5	2	5	3	1	1	2	1	1	0	5	0	0	2	7	1	1	1	0	1	0	2	3	0	3	5	5	0
OTU1715	3	0	0	4	0	0	1	6	3	3	21	20	0	0	0	0	0	0	3	0	0	0	1	0	4	0	0	0	0	15	0	58	1	2	29	3	0	0	6	10	3	17	4	0	0	0	5	0	0
OTU3290	2	1	3	3	3	3	1	3	1	9	6	3	2	5	5	8	7	4	3	0	1	8	7	2	12	4	6	4	1	4	4	1	1	5	0	5	4	2	7	6	8	7	7	1	4	7	4	6	1
OTU3279	5	4	1	9	3	4	5	3	1	4	0	2	3	3	4	7	0	0	6	5	2	0	9	3	1	1	1	3	5	2	0	5	4	3	6	1	2	2	1	1	4	0	1	1	8	1	3	3	1
OTU116	0	8	1	9	0	4	3	1	0	3	2	1	1	1	0	8	1	3	2	3	1	2	1	3	3	0	2	4	2	0	1	4	2	5	6	8	2	2	4	2	11	0	3	6	2	2	4	7	2
OTU2421	2	6	5	7	6	6	0	2	3	0	1	3	2	4	3	7	3	7	6	0	0	3	1	6	5	7	9	3	10	6	2	3	2	4	3	0	4	11	10	3	7	9	6	6	2	4	7	3	1
OTU3099	0	1	1	6	0	3	4	1	0	2	1	0	4	1	3	0	5	4	0	1	5	1	1	4	3	2	2	4	2	2	0	1	5	1	0	5	1	4	2	6	4	1	5	9	4	4	3	3	6
OTU59	3	3	1	4	6	2	7	5	1	5	1	3	3	1	3	4	1	2	6	1	2	4	2	4	3	3	3	5	11	7	3	11	4	4	2	3	7	2	3	6	4	2	4	2	5	4	5	4	3
OTU3284	13	7	9	6	11	14	1	3	5	8	7	3	9	11	7	8	4	4	1	1	5	2	0	7	2	9	2	3	4	3	1	2	0	3	2	0	4	1	3	4	3	5	3	2	8	4	0	2	2
OTU4186	5	12	9	1	5	2	0	1	2	25	23	10	11	8	7	0	6	6	0	0	0	14	12	9	8	15	3	3	1	0	0	0	3	7	16	0	0	0	4	1	0	1	1	0	7	13	0	0	2
OTU3386	0	1	0	2	2	2	5	3	0	8	5	1	6	2	5	2	0	0	0	7	3	7	11	0	5	2	1	0	0	0	3	2	5	2	10	3	1	11	1	3	0	7	2	0	7	2	5	1	2
OTU3937	3	2	4	3	3	2	16	5	5	2	2	6	9	4	8	3	23	11	13	1	20	2	0	5	5	4	2	2	3	4	7	3	4	1	1	0	2	8	1	5	4	3	2	1	5	7	6	0	4
OTU2959	5	5	5	3	1	0	3	2	3	2	5	1	1	2	0	3	1	6	0	2	1	2	0	3	2	5	3	3	3	3	0	0	2	3	6	2	3	2	4	2	5	3	1	4	6	5	3	11	7
OTU4272	3	0	1	7	0	1	0	1	0	0	0	0	7	1	0	1	0	1	0	0	0	0	0	0	2	0	0	1	1	0	0	1	1	0	0	26	5	10	1	2	3	3	3	31	1	5	4	9	4
OTU2662	4	2	2	10	5	6	8	4	3	4	4	2	2	5	6	3	9	4	4	4	17	0	0	9	6	2	2	8	4	0	13	1	12	0	2	6	2	7	3	2	1	4	6	1	3	0	6	0	3
OTU355	2	0	0	1	1	2	1	1	0	7	0	0	1	0	0	0	36	2	0	2	0	0	0	0	2	0	2	5	6	2	1	2	1	1	2	1	4	6	3	0	8	0	3	4	5	2	3	6	5
OTU65	2	1	3	5	0	3	4	2	2	3	1	1	1	1	6	3	3	2	0	6	4	4	2	2	2	1	2	1	5	0	1	8	0	2	2	2	2	1	0	0	5	0	2	1	3	0	1	4	1
OTU1704	6	4	2	5	10	3	3	3	1	1	2	4	9	4	7	7	5	10	4	6	3	2	2	5	2	1	3	3	2	2	5	1	2	0	1	3	7	3	8	2	6	2	4	2	6	1	2	0	0
OTU354	1	1	0	3	0	1	0	0	1	6	1	0	0	0	0	8	0	1	15	13	0	0	1	4	0	2	2	3	10	1	2	4	3	0	2	5	4	1	1	0	6	1	0	0	4	0	5	4	1
OTU1703	11	10	4	5	1	3	3	0	1	5	1	2	2	16	2	8	1	3	5	3	4	8	2	8	0	6	2	6	3	1	0	8	3	2	6	1	3	2	1	0	0	0	0	2	3	3	0	6	5
OTU4269	8	17	9	5	10	3	9	5	3	3	3	0	6	11	9	3	4	7	1	8	2	0	2	7	1	9	6	2	3	4	4	4	2	0	2	0	7	2	5	0	1	3	1	0	9	0	2	0	4
OTU2091	3	7	5	6	3	1	0	5	6	2	1	2	5	1	3	4	2	0	2	5	3	3	2	2	4	2	4	1	7	2	1	1	4	0	2	6	3	5	3	7	7	2	3	3	4	3	3	5	9
OTU2582	2	2	1	1	1	5	0	0	1	1	0	10	1	2	3	2	2	2	0	2	1	0	4	1	1	3	6	3	1	8	1	2	1	4	3	8	5	7	4	1	3	1	3	2	1	1	7	7	3
OTU3300	9	5	7	1	11	10	2	6	4	5	1	4	4	3	7	2	10	7	4	3	3	2	3	8	4	4	5	4	7	4	1	0	5	6	2	1	1	13	1	6	5	1	0	11	4	2	6	1	3
OTU226	1	6	2	4	2	8	2	1	33	3	2	0	8	0	1	2	17	18	11	16	5	11	10	1	0	2	2	2	4	1	1	4	1	1	2	1	10	5	3	0	1	1	0	2	1	0	2	2	8
OTU4267	16	7	6	8	0	4	0	3	2	8	4	13	4	14	11	6	0	3	3	3	2	7	4	6	1	14	3	3	11	4	0	3	5	5	7	1	1	0	0	1	0	0	2	1	16	1	2	1	4
OTU2589	1	2	2	6	3	1	3	0	0	3	2	3	1	2	3	4	4	1	0	4	1	2	2	2	6	1	3	4	7	1	3	5	2	1	1	4	6	5	6	5	8	3	5	10	4	2	4	5	2
OTU3127	0	0	0	10	0	0	1	0	0	0	0	0	0	0	1	1	0	1	1	1	0	1	0	0	1	1	1	1	2	0	0	0	0	0	0	5	5	2	1	1	1	1	3	12	0	2	0	6	2
OTU111	1	3	4	1	1	3	14	16	10	1	4	2	6	0	0	1	0	5	3	8	5	5	2	2	0	1	11	5	1	5	9	2	1	7	3	4	5	1	5	2	8	5	4	0	1	7	1	5	5
OTU2896	6	3	9	3	1	5	1	7	7	3	5	5	3	3	4	0	5	3	4	1	11	2	7	2	5	4	5	4	4	2	1	2	17	2	3	3	3	1	2	7	2	1	5	0	2	5	3	2	5
OTU2576	8	6	1	3	1	1	1	1	5	1	4	1	3	3	3	1	2	5	2	4	2	6	10	7	4	5	5	5	4	0	1	4	3	2	5	2	0	6	1	1	1	0	2	1	3	2	4	6	2
OTU218	1	0	0	4	0	1	3	1	1	0	1	0	1	0	0	3	0	0	1	1	0	3	2	2	3	1	0	3	6	0	1	1	1	1	5	3	3	0	1	0	2	0	2	6	1	0	2	7	0
OTU3412	15	9	14	10	4	10	1	2	0	1	1	2	13	15	22	3	5	6	3	1	2	1	2	22	3	14	3	5	4	6	0	2	2	2	2	0	3	2	1	1	1	1	0	0	6	0	0	1	1
OTU118	5	2	3	4	5	12	6	1	1	1	5	3	9	6	2	4	5	7	5	4	1	1	3	4	8	1	1	2	0	1	2	2	3	0	0	2	5	3	3	6	9	10	4	2	6	1	3	1	2
OTU2125	0	2	1	8	2	1	4	2	1	1	0	3	0	1	1	4	0	1	0	1	3	2	0	3	9	4	1	6	4	2	0	1	2	0	3	6	6	4	4	1	9	2	1	7	2	2	10	4	4
OTU2285	2	6	13	2	1	9	1	3	14	5	4	2	1	6	8	2	10	1	6	22	10	3	3	5	0	6	0	2	1	4	7	3	4	10	1	0	2	3	4	0	0	1	2	0	5	3	3	0	6
OTU2089	3	4	0	6	3	1	3	2	1	0	2	3	0	5	4	9	2	1	1	5	1	2	5	1	0	0	4	0	3	3	0	11	4	0	6	3	2	0	1	0	1	0	0	1	1	1	3	5	4
OTU2578	3	3	5	4	3	8	1	2	13	3	0	5	3	2	1	4	1	2	1	2	0	3	3	0	0	1	4	4	4	5	2	5	2	0	0	5	4	5	9	20	3	6	2	7	0	8	4	0	6
OTU1750	0	0	0	0	0	0	0	0	0	0	0	0	0	0	1	0	0	0	0	0	0	0	0	0	0	18	0	0	0	0	0	275	1	0	0	0	0	0	5	0	0	0	0	0	2	0	0	0	0
OTU109	3	5	4	8	2	9	3	1	0	2	3	0	6	2	2	3	5	5	2	1	1	1	4	1	1	1	3	2	3	1	2	1	0	2	2	1	0	1	0	0	1	1	2	1	5	0	0	5	0
OTU2425	2	1	1	2	2	4	1	2	11	3	4	11	5	4	2	0	2	2	7	0	33	19	1	2	7	4	7	3	4	2	4	3	15	1	0	1	1	1	3	6	0	5	2	0	12	3	3	1	4
OTU4271	3	3	2	5	1	4	1	1	2	3	0	1	2	2	0	1	0	1	1	0	0	1	0	5	2	3	2	4	4	1	0	0	3	4	3	5	6	8	3	3	7	1	9	2	3	4	6	4	4
OTU614	4	2	0	0	3	1	8	4	5	1	0	2	1	3	2	5	4	4	10	8	4	5	1	0	9	2	3	1	2	3	8	6	7	0	5	1	1	6	2	5	1	11	3	0	3	1	3	3	8
OTU331	1	1	0	1	0	4	2	1	3	1	0	1	3	0	0	3	3	1	0	0	2	0	0	2	2	1	2	4	4	2	0	5	0	3	2	5	0	9	2	0	1	0	3	11	1	0	1	6	2
OTU2621	0	1	1	5	6	11	0	0	2	0	1	1	0	0	0	10	28	10	0	0	15	1	6	1	0	1	6	9	0	0	0	1	7	0	1	3	3	0	2	4	0	0	3	0	0	0	1	0	3
OTU249	7	12	4	2	2	5	4	1	1	1	6	6	3	4	4	4	2	11	0	1	1	3	4	10	9	2	10	1	5	2	2	0	1	12	7	0	4	3	2	0	3	1	1	1	3	0	3	1	3
OTU509	2	1	7	6	4	2	2	3	11	2	4	7	0	1	1	0	3	2	4	6	1	6	4	1	2	5	4	2	11	5	2	1	2	1	2	1	0	3	4	4	1	7	3	1	8	2	5	2	13
OTU250	7	10	3	2	2	0	2	0	0	7	1	8	0	2	0	2	4	2	1	1	3	4	4	0	15	1	6	7	0	3	1	2	6	17	2	2	1	6	5	7	18	1	6	2	2	2	3	4	4
OTU302	0	0	2	6	2	1	0	0	0	1	0	0	2	3	3	1	0	5	0	2	1	2	1	0	3	0	0	1	0	0	0	0	0	0	2	13	7	6	2	1	4	1	2	18	1	2	2	5	4
OTU4780	3	7	3	2	1	3	6	1	3	0	0	0	17	1	6	4	6	2	3	2	4	3	1	5	3	5	1	1	2	5	0	0	2	2	3	2	8	5	14	6	1	14	3	0	3	7	7	0	4
OTU216	2	3	7	1	5	6	2	6	10	8	8	8	2	2	2	4	2	2	7	2	3	0	3	2	4	1	7	2	8	8	16	2	6	5	2	3	2	3	2	4	1	11	1	0	5	1	4	2	8
OTU4189	0	1	0	6	0	0	1	0	1	0	2	0	3	3	0	2	1	6	3	1	2	0	0	1	0	0	0	3	1	0	0	3	0	0	1	1	5	2	1	1	0	0	2	0	1	2	1	2	0
OTU55	4	5	2	1	7	3	2	3	5	8	4	7	3	2	2	3	6	5	18	2	4	17	4	1	0	1	4	7	1	1	1	0	4	9	2	0	5	2	1	2	4	5	3	2	0	3	3	1	0
OTU270	0	1	1	5	0	0	0	0	0	1	0	0	0	1	1	0	0	0	0	1	0	1	0	2	9	1	1	5	3	3	0	6	0	3	0	31	0	2	0	0	6	1	7	6	2	0	8	19	1
OTU2187	0	0	1	1	0	1	0	0	0	13	29	15	0	0	0	0	4	0	0	0	0	0	19	0	1	0	2	1	0	0	0	1	3	8	0	0	0	0	1	0	0	1	0	0	1	12	0	0	0
OTU3254	4	0	5	7	5	0	1	0	3	3	7	1	4	0	0	2	1	4	3	1	5	3	2	2	3	3	2	4	2	2	1	3	2	2	9	1	2	0	0	5	3	2	4	3	5	3	2	4	4
OTU4666	2	2	9	3	1	3	1	1	1	0	0	0	6	10	3	3	4	15	3	2	5	7	2	4	2	11	13	7	4	5	5	5	8	7	2	0	4	1	4	1	3	4	4	0	7	3	7	0	3
OTU2580	2	10	4	5	10	7	2	4	1	3	2	3	5	4	3	1	13	5	2	4	2	1	1	13	8	8	5	10	0	3	6	0	6	1	5	1	3	1	1	2	3	5	5	1	1	0	4	1	1
OTU4779	3	4	9	9	4	1	15	0	7	4	3	4	0	1	0	4	1	2	4	0	2	7	3	0	0	4	2	1	6	6	1	0	4	1	2	0	5	7	12	10	0	4	3	1	0	13	4	1	4
OTU1224	2	3	2	3	1	5	1	3	1	1	2	0	1	0	3	5	2	5	4	0	1	1	1	2	6	1	2	1	0	0	1	1	0	0	3	3	5	3	3	3	5	3	3	3	0	5	8	9	2
OTU2853	5	4	4	1	4	6	4	2	5	3	5	0	6	6	4	6	2	4	4	5	1	2	4	3	9	6	3	8	5	4	2	3	3	2	8	2	2	4	3	2	0	3	1	2	1	1	5	1	5
OTU2099	2	1	0	10	9	15	8	0	1	9	5	6	2	2	0	8	4	5	0	0	0	3	11	9	1	4	12	15	3	1	0	2	0	4	12	0	0	3	1	0	0	0	0	3	0	7	2	0	0
OTU1623	3	2	7	1	1	1	1	2	3	5	0	3	2	1	3	7	5	0	0	5	5	3	2	1	4	0	1	2	1	1	2	1	3	1	2	4	4	0	0	1	2	0	1	2	4	2	1	4	2
OTU3297	5	2	5	4	1	4	1	1	2	1	0	2	1	1	2	2	1	5	2	2	4	3	1	5	3	2	2	1	5	3	3	0	7	3	3	4	2	3	5	4	4	6	5	4	3	4	7	2	6
OTU1709	4	1	4	2	0	1	1	1	0	0	0	1	1	3	4	11	2	4	13	6	0	1	7	0	1	0	1	0	2	0	1	1	0	0	1	2	11	7	6	2	5	3	0	1	0	7	2	0	1
OTU2646	0	1	0	1	4	2	9	2	3	0	0	0	0	0	0	0	2	1	9	14	1	2	0	1	0	0	2	4	0	2	25	0	1	0	0	0	17	1	25	12	0	6	3	0	0	4	1	0	1
OTU3395	2	3	3	1	0	2	2	1	0	3	1	2	2	2	4	8	3	3	2	1	0	2	4	1	3	2	2	2	2	0	0	6	1	2	3	0	6	2	0	0	6	2	3	3	3	2	3	8	2
OTU1321	1	16	1	1	8	0	3	1	2	23	0	0	0	0	1	0	0	0	1	0	4	12	79	2	0	2	2	0	0	15	1	1	0	5	0	1	0	1	1	1	1	0	0	3	0	3	2	1	0
OTU252	5	4	10	2	2	3	4	3	1	3	3	9	1	3	2	3	2	1	1	12	9	1	3	1	2	3	1	0	3	4	7	2	6	2	3	3	4	1	2	6	3	1	4	2	3	1	6	2	3
OTU4738	1	3	1	3	2	0	1	0	2	2	1	3	0	1	1	0	2	1	2	1	1	0	5	6	1	5	1	2	8	0	0	3	0	0	4	0	5	0	0	0	0	0	1	3	4	2	3	3	0
OTU1034	2	3	1	1	0	2	3	2	5	3	2	1	3	5	4	7	7	7	12	5	2	4	2	1	1	4	2	1	3	2	4	0	3	0	1	0	1	3	7	2	3	3	2	4	1	7	3	2	2
OTU2283	4	2	1	3	6	5	5	4	6	0	5	0	2	2	6	3	5	3	2	5	10	6	1	4	4	2	4	2	2	0	6	3	13	4	0	3	3	4	2	3	1	2	3	1	7	2	6	4	7
OTU3471	3	3	0	4	1	3	2	0	0	2	0	1	0	0	0	4	2	0	1	3	0	3	3	0	1	2	3	2	1	1	1	3	3	2	0	1	3	2	0	0	2	2	2	4	4	1	3	5	3
OTU64	2	6	9	3	2	0	2	1	2	1	1	1	6	6	5	4	3	3	3	4	1	1	0	3	0	4	1	2	3	2	5	1	0	0	0	0	4	2	2	2	1	8	4	3	6	1	1	0	4
OTU3129	0	0	0	8	0	0	0	1	0	1	0	0	1	0	1	1	2	1	0	0	0	1	1	0	1	0	0	0	1	2	0	1	1	0	0	3	5	23	0	0	0	0	5	12	0	1	1	1	0
OTU2088	3	9	3	6	1	2	1	7	9	1	0	2	5	6	3	8	2	3	0	4	5	9	1	2	0	1	3	3	2	3	0	3	2	0	6	1	0	0	3	0	0	6	0	3	1	1	0	4	2
OTU156	0	0	1	2	0	1	0	0	0	0	1	0	2	0	2	0	1	2	1	1	1	0	0	0	5	3	2	0	1	2	0	3	0	0	2	9	3	0	0	1	4	3	0	0	0	1	1	6	4
OTU2932	13	9	7	2	1	5	0	1	0	2	0	0	13	7	25	2	4	5	1	3	0	0	1	20	0	24	4	5	4	2	1	1	1	0	1	0	1	2	2	2	2	2	0	0	6	0	2	0	1
OTU4757	6	6	7	1	2	4	1	3	5	1	9	7	7	6	7	6	2	0	3	1	9	4	8	11	7	12	1	4	0	2	3	1	2	9	1	1	0	4	2	1	0	3	3	2	8	3	3	2	3
OTU2412	14	3	15	6	7	3	1	2	3	5	3	4	5	2	3	2	3	0	2	0	4	9	2	6	5	5	4	1	1	0	2	2	9	8	4	1	3	5	6	2	2	3	3	0	3	3	1	2	4
OTU2492	0	2	1	1	0	0	8	14	8	2	1	2	1	6	3	1	12	4	12	2	4	3	3	7	4	7	1	3	1	3	23	6	3	0	2	0	0	4	7	2	4	6	8	1	3	1	1	1	3
OTU60	3	2	3	5	2	3	3	0	0	2	2	2	3	1	9	3	1	0	2	0	2	2	3	2	7	2	1	1	0	0	0	4	4	1	1	3	1	0	1	0	3	0	3	3	0	1	3	0	0
OTU1705	5	9	3	7	2	2	1	2	0	1	4	3	5	4	0	1	3	2	1	0	0	0	0	4	7	2	0	2	1	5	0	1	0	3	23	4	0	0	1	1	7	1	3	1	4	0	6	1	3
OTU2122	0	1	1	1	0	1	0	0	0	1	0	0	1	2	0	2	1	0	0	0	0	1	2	0	0	0	3	2	1	0	0	6	2	2	4	1	1	1	0	1	2	0	1	3	2	1	1	2	0
OTU2090	3	2	11	4	1	3	0	2	0	3	0	0	2	4	7	0	0	1	3	7	1	7	1	8	4	4	4	0	5	1	0	2	6	1	1	7	2	5	2	2	2	2	0	2	5	1	9	5	2
OTU4692	5	2	1	1	0	2	2	0	0	2	4	0	1	0	3	0	2	0	1	4	1	0	6	1	5	2	5	12	2	2	1	2	5	2	2	6	3	9	3	5	10	3	3	0	1	3	4	0	3
OTU621	1	0	0	3	0	1	1	1	0	0	0	0	1	0	2	6	2	0	1	1	0	0	1	0	2	0	0	1	4	0	1	2	1	1	0	2	1	0	0	0	2	0	3	5	0	1	2	3	4
OTU3094	1	1	2	4	7	2	10	2	3	1	0	2	4	3	0	6	4	4	3	1	1	2	1	1	0	2	4	6	4	3	4	0	4	2	11	2	2	3	4	3	2	2	1	0	6	2	2	1	0
OTU1330	2	2	0	4	1	1	0	1	0	1	0	0	0	0	1	1	0	0	0	0	0	0	0	0	0	0	0	0	0	1	0	1	1	1	0	0	0	2	0	0	0	0	0	0	1	0	1	0	0
OTU701	0	0	1	1	0	3	0	14	3	0	1	2	1	1	0	0	1	2	7	17	9	8	1	0	2	4	0	5	5	8	17	19	9	0	1	0	3	3	5	2	2	2	2	0	0	0	2	1	24
OTU2305	0	0	0	6	10	4	0	0	0	0	1	1	0	0	1	5	0	1	4	6	10	0	0	0	5	0	5	1	5	6	1	0	11	3	2	0	6	9	10	38	3	2	1	0	0	0	1	0	3
OTU2689	1	0	0	4	0	0	1	0	1	1	0	1	0	0	1	1	0	4	0	2	0	0	1	0	0	1	0	2	2	0	0	2	0	0	0	4	1	10	2	0	8	0	5	12	2	3	4	3	0
OTU120	3	2	4	2	4	10	4	4	4	4	6	4	2	1	1	0	1	4	10	6	5	14	4	1	2	2	10	3	6	9	3	10	12	7	2	0	2	1	1	12	2	0	2	0	0	2	2	0	7
OTU3030	1	0	0	4	0	2	0	0	0	1	0	0	2	1	2	2	0	2	1	0	1	2	0	0	2	0	0	1	1	0	0	0	1	1	0	2	8	2	2	0	6	1	5	8	0	4	1	5	0
OTU339	0	0	1	1	1	1	0	0	0	0	0	0	2	0	2	3	2	0	0	1	2	0	2	1	4	2	0	4	0	0	1	5	1	0	3	5	0	0	1	1	2	1	1	11	1	4	3	7	1
OTU829	4	0	6	5	1	10	0	4	4	5	7	1	0	1	1	1	4	3	1	6	5	3	2	2	2	1	1	6	0	1	12	1	2	3	3	1	7	1	4	10	4	9	4	6	1	4	0	0	3
OTU3009	3	3	3	3	4	3	2	11	9	2	4	4	3	2	3	3	2	6	6	9	5	6	2	2	1	1	1	3	1	6	10	5	9	4	0	1	2	3	3	7	2	4	1	0	3	3	1	0	3
OTU2590	1	1	2	2	1	4	2	2	2	0	1	0	2	0	4	7	0	0	1	4	3	3	1	3	2	2	2	1	5	3	0	2	3	1	2	1	6	4	3	2	3	2	1	1	2	0	4	2	1
OTU4192	0	1	0	1	0	0	4	0	2	5	2	6	1	1	2	0	0	1	1	0	4	6	6	3	0	2	4	4	0	2	2	0	6	5	4	1	2	3	3	2	1	1	2	0	3	2	2	0	4
OTU294	8	5	11	0	0	4	1	5	3	0	1	4	4	3	4	1	2	2	5	1	4	1	4	3	4	3	3	5	3	3	5	0	3	6	2	2	2	2	3	0	4	1	3	1	3	5	6	0	5
OTU2295	1	3	1	11	2	1	2	1	1	1	0	0	1	0	1	3	1	1	1	4	3	3	3	1	1	4	2	1	4	1	1	7	1	0	0	0	3	6	2	3	3	1	2	3	2	1	2	6	1
OTU580	7	3	3	11	8	13	1	6	8	2	4	4	2	4	6	8	13	8	4	5	6	13	7	4	4	3	4	1	0	4	0	0	1	1	1	0	1	2	3	0	0	1	1	0	4	5	1	0	2
OTU2931	0	0	0	2	2	1	0	0	1	5	1	0	2	0	1	2	0	0	1	1	0	1	1	2	1	3	6	5	5	3	1	3	1	0	3	4	5	1	3	0	8	1	0	4	4	1	0	6	2
OTU4205	5	4	2	5	7	0	4	4	9	2	5	0	3	6	2	1	4	3	1	2	1	8	2	2	4	6	1	4	3	2	2	3	4	2	3	0	2	1	6	0	1	6	1	2	3	4	2	4	3
OTU384	0	5	3	3	6	0	3	0	2	0	0	3	0	3	2	4	0	1	1	0	0	1	1	1	8	5	0	4	1	0	2	1	3	4	3	8	1	1	4	1	4	5	3	1	9	4	5	7	8
OTU2591	1	1	4	2	0	8	0	0	1	5	3	10	0	0	1	0	6	0	1	1	2	2	3	0	7	3	9	2	5	1	0	3	2	13	2	3	1	1	1	7	1	5	3	1	5	11	7	0	4
OTU2943	2	1	5	0	1	1	1	8	4	2	3	1	6	3	5	2	2	3	6	7	1	2	0	6	1	3	4	1	3	5	11	7	1	1	2	2	1	4	1	3	0	10	4	3	4	7	5	0	2
OTU3111	0	1	3	2	3	7	3	3	3	4	1	5	4	1	2	1	8	0	0	3	0	2	3	6	2	5	8	5	5	3	1	1	2	4	3	4	4	0	0	3	4	4	1	0	9	2	2	3	2
OTU3389	41	23	10	0	0	0	2	0	0	1	0	1	13	10	15	1	2	3	0	2	0	0	0	3	0	7	1	0	5	0	0	3	0	1	0	0	5	2	2	2	3	0	0	2	3	1	0	3	5
OTU368	5	5	8	0	3	5	4	4	2	2	2	2	5	3	3	7	5	12	3	2	2	5	2	7	0	6	2	2	8	1	3	4	2	3	3	3	1	0	2	0	2	3	0	1	6	2	0	0	2
OTU2420	2	4	1	1	1	3	5	3	14	2	8	9	7	6	4	0	5	3	3	3	10	1	1	2	10	4	1	3	0	2	4	4	8	3	0	2	1	2	3	5	3	1	5	1	5	1	1	0	2
OTU1702	14	11	1	3	2	0	0	23	5	2	2	1	8	8	0	3	0	2	13	0	2	2	0	6	0	0	2	0	0	0	36	1	1	0	0	0	0	3	1	0	0	2	2	0	6	4	0	0	0
OTU57	4	1	7	4	3	3	6	2	2	1	1	0	1	5	1	6	3	4	2	4	11	3	1	3	1	4	3	3	3	0	0	0	1	1	1	1	2	4	3	1	3	4	3	3	0	3	3	2	2
OTU4312	9	7	4	2	3	2	2	0	1	3	4	0	5	2	6	1	2	2	9	1	0	2	2	9	6	9	0	2	1	3	1	2	3	4	5	0	0	0	1	0	0	1	0	0	4	4	2	0	0
OTU4438	3	1	4	0	4	2	2	1	0	6	26	9	2	1	1	1	1	1	7	0	4	8	12	0	11	9	1	4	1	1	7	2	5	20	4	0	0	0	1	4	1	5	0	0	1	10	0	3	2
OTU174	10	3	4	0	5	2	4	9	7	4	2	3	1	3	7	6	0	3	2	9	6	3	1	0	1	6	2	1	1	3	2	1	4	0	0	1	1	2	3	0	1	12	3	0	8	3	0	1	3
OTU1707	5	0	0	2	2	0	0	21	2	5	3	10	0	0	0	6	8	2	0	2	1	5	0	0	4	0	1	4	0	5	25	1	3	0	3	0	2	4	4	6	5	3	6	3	1	0	10	0	0
OTU3180	2	0	0	1	0	1	1	2	3	3	0	3	4	1	1	0	3	0	0	2	2	3	0	0	2	0	1	2	1	0	4	0	0	0	1	7	3	4	4	2	8	3	6	6	0	4	3	0	1
OTU3342	0	0	0	5	2	10	3	0	7	7	10	6	1	1	1	2	0	6	1	0	2	11	4	0	5	2	0	2	2	2	2	3	4	6	6	1	0	0	5	16	3	1	0	0	2	4	1	0	4
OTU298	1	1	2	2	4	1	0	0	0	5	1	0	1	0	2	1	2	2	0	3	0	1	2	3	2	0	2	2	1	0	0	3	1	0	2	7	2	2	0	2	8	3	6	2	3	4	5	4	0
OTU3255	3	0	1	5	2	3	3	5	3	3	1	1	1	3	3	2	1	2	6	2	3	2	8	1	3	1	1	1	0	0	2	2	2	0	2	2	4	3	7	1	4	3	1	1	5	4	4	2	4
OTU635	0	1	1	2	2	5	0	0	1	0	0	0	1	2	1	0	1	1	2	0	0	0	1	2	0	2	0	2	3	1	1	3	1	0	1	6	0	0	0	0	5	0	1	3	3	1	0	4	2
OTU2365	1	1	1	3	0	0	1	1	0	1	0	0	1	0	2	2	2	2	1	2	1	0	0	0	2	1	0	1	3	1	1	5	1	0	1	6	3	1	0	0	2	0	3	8	0	2	0	7	1
OTU4434	5	5	2	9	2	2	1	0	1	0	2	4	8	4	4	6	4	3	1	3	0	4	5	3	1	0	0	0	1	1	0	1	0	1	1	9	0	0	1	0	3	1	2	4	2	0	0	3	0
OTU3256	1	0	4	1	3	1	0	0	0	0	1	1	0	0	2	1	0	0	1	0	1	4	1	2	3	1	0	2	0	0	0	2	1	2	3	7	1	1	1	0	5	3	2	7	3	5	3	8	0
OTU4259	3	1	1	0	1	6	6	4	7	5	3	1	5	10	4	1	2	2	9	5	9	7	3	1	1	4	0	0	4	3	6	1	0	2	4	0	0	3	3	5	0	6	6	1	2	2	4	1	6
OTU505	4	3	3	1	1	0	0	0	0	0	1	0	2	0	2	1	2	1	0	1	1	1	0	1	4	4	2	2	0	5	2	18	2	0	0	3	2	6	2	2	0	4	4	6	2	2	5	2	6
OTU3296	2	2	2	0	2	0	4	3	1	4	4	3	2	2	4	3	4	2	1	2	2	1	1	4	2	2	2	2	6	2	1	3	2	3	0	3	5	2	0	2	2	5	1	3	1	5	4	1	2
OTU152	2	1	1	5	0	2	0	1	0	0	1	0	0	0	1	0	0	1	0	0	0	0	0	0	0	0	0	1	0	0	1	1	0	0	0	1	0	0	0	0	0	0	0	0	2	1	0	4	0
OTU2909	0	0	1	0	1	2	1	7	6	5	7	0	1	0	0	2	0	2	6	1	1	4	4	0	2	0	9	0	0	9	10	2	1	16	0	1	0	0	5	2	0	2	1	0	2	3	0	1	0
OTU3790	0	0	0	2	0	0	0	0	1	0	0	0	0	0	1	1	0	2	0	1	0	1	0	0	0	0	0	3	0	0	0	0	0	0	1	5	3	4	2	0	1	0	4	13	1	0	3	3	1
OTU1183	3	2	3	2	0	1	3	3	2	4	0	0	1	1	3	3	0	1	1	4	2	4	0	2	5	1	0	2	3	2	2	0	2	0	0	7	4	4	4	2	5	1	1	1	1	1	2	1	0
OTU4665	2	8	0	3	2	2	0	4	3	2	0	1	2	1	2	2	4	0	3	4	2	4	6	1	1	2	3	1	4	1	0	7	5	0	1	1	0	2	0	1	2	0	1	0	0	0	1	2	4
OTU3404	0	0	0	2	5	4	9	5	7	2	0	8	1	0	0	2	6	2	0	4	1	1	2	0	0	0	3	1	9	0	7	1	0	14	5	0	3	3	3	0	2	2	1	0	0	1	0	0	1
OTU1420	0	0	0	0	0	0	0	0	1	0	3	0	0	0	0	0	0	2	0	1	0	3	1	0	0	1	1	0	0	0	1	0	0	0	1	2	0	2	2	0	2	1	0	0	0	2	0	2	2
OTU110	2	2	1	2	2	4	4	0	1	0	2	0	2	2	2	1	5	2	2	0	2	2	0	0	2	0	0	3	6	1	2	2	3	2	2	1	6	3	2	3	3	0	0	0	1	2	2	1	2
OTU361	1	1	1	0	2	3	2	2	0	0	0	1	1	2	1	2	0	4	0	2	0	0	1	2	1	0	1	3	0	0	1	2	1	2	2	4	1	1	0	2	2	1	1	6	1	0	2	10	1
OTU371	1	2	0	1	3	0	0	1	1	1	2	1	1	1	1	4	0	0	0	5	2	2	1	2	2	4	3	4	2	5	3	1	5	5	4	1	0	1	1	2	0	0	1	1	0	0	1	5	3
OTU1168	1	1	8	0	0	3	3	11	0	7	3	5	6	2	3	1	2	2	1	5	5	5	4	0	3	4	3	2	6	4	6	3	8	5	0	0	0	0	0	3	1	2	0	0	0	4	2	2	4
OTU1635	3	2	3	1	0	2	0	3	0	0	1	3	0	2	2	1	0	3	4	4	3	0	1	2	0	2	0	3	0	3	6	4	2	0	2	1	2	3	2	6	2	3	1	0	1	2	1	2	1
OTU2135	0	4	1	4	2	3	0	1	0	1	0	0	1	1	0	3	3	2	1	2	0	0	0	6	1	2	1	3	3	1	0	2	2	0	3	1	1	3	4	1	4	1	0	2	1	1	3	0	1
OTU2427	2	1	1	4	3	0	0	1	1	1	0	6	0	1	2	0	0	1	3	5	2	1	1	0	2	1	1	2	3	1	1	3	4	3	1	5	5	5	0	3	2	0	5	4	2	1	2	3	2
OTU4759	3	0	1	2	4	3	2	0	2	2	0	3	0	0	2	2	5	4	2	5	8	2	1	7	4	1	6	3	3	2	2	3	5	2	0	4	0	1	0	1	1	2	1	0	5	0	2	1	5
OTU211	2	4	0	0	3	3	5	1	1	3	2	0	1	1	4	3	3	1	1	2	2	1	1	4	1	2	1	1	0	1	2	3	0	0	5	3	3	2	1	1	2	1	2	0	1	2	0	2	1
OTU62	2	1	0	1	0	2	0	0	0	0	1	1	1	0	0	2	1	0	0	0	0	0	2	0	3	1	0	2	0	1	0	2	1	1	1	1	2	0	0	0	1	2	3	1	2	0	1	6	0
OTU1416	0	0	2	2	7	5	3	5	5	1	3	2	0	0	0	1	2	1	2	0	0	0	0	2	0	2	8	1	4	7	2	0	0	1	1	0	7	10	10	6	0	6	0	0	0	1	0	2	5
OTU2429	2	2	2	3	0	1	3	3	7	1	2	0	0	1	2	3	2	6	0	1	0	1	0	5	2	4	1	3	2	2	0	2	2	0	3	1	6	3	5	8	8	5	2	0	3	6	4	2	8
OTU4301	0	1	0	1	2	0	1	1	0	2	0	3	0	4	1	0	3	1	1	1	1	3	2	1	4	1	1	0	1	0	0	0	0	0	2	15	1	2	1	0	6	0	4	1	2	0	3	3	0
OTU1728	1	1	2	0	1	2	2	1	0	0	0	0	0	0	0	0	0	0	0	0	0	0	0	3	9	6	21	1	0	33	6	6	33	7	2	4	0	0	2	0	0	0	0	0	9	2	0	0	0
OTU3418	0	0	0	4	1	1	0	2	0	1	1	0	2	2	0	0	1	0	1	2	1	0	0	1	0	0	0	3	2	0	0	7	0	0	2	1	3	1	1	0	3	0	1	1	2	0	1	3	1
OTU2765	0	0	0	0	0	0	0	0	8	0	0	0	0	3	0	2	0	0	0	0	0	0	0	0	4	0	0	0	0	3	0	5	0	0	0	2	9	6	3	5	8	12	4	1	9	4	9	0	4
OTU4818	4	0	5	2	1	7	0	2	4	1	0	4	3	1	5	2	3	2	1	1	4	3	3	4	4	1	1	6	1	0	2	0	7	2	1	0	2	2	4	3	2	4	3	2	2	6	1	2	7
OTU70	1	5	2	0	2	3	0	6	3	10	8	10	5	2	2	1	4	1	2	0	6	8	7	2	5	2	9	3	2	4	0	4	6	14	8	0	0	0	1	1	0	6	0	0	1	1	2	0	1
OTU577	0	3	0	2	1	1	13	1	0	2	2	2	0	0	3	4	5	6	0	0	2	2	0	3	3	1	9	5	2	0	5	0	6	9	3	3	0	2	2	1	2	1	5	0	3	3	0	0	3
OTU1315	1	5	0	1	4	0	0	0	3	1	1	0	0	3	2	2	1	1	3	3	1	5	33	0	0	0	0	0	0	0	0	0	0	0	0	0	2	0	0	0	0	0	0	0	0	0	0	0	0
OTU2008	1	5	0	5	0	0	1	3	0	3	0	0	2	1	3	4	1	1	1	1	4	4	4	0	1	0	1	1	2	0	0	2	0	0	0	4	2	7	3	1	1	0	8	13	2	2	4	1	0
OTU3083	2	0	0	1	0	1	0	0	1	1	1	1	1	1	2	1	0	1	0	1	2	0	1	2	0	1	3	0	0	2	0	1	2	2	1	5	2	2	2	1	1	0	1	2	2	1	1	3	1
OTU4781	2	1	3	1	5	4	1	1	5	5	2	2	2	6	2	9	4	0	3	9	0	1	0	8	0	4	5	5	1	3	6	1	0	5	0	0	1	0	6	0	1	0	0	0	4	1	1	0	3
OTU3078	4	1	1	1	1	2	0	0	1	0	0	1	1	0	1	3	0	4	1	0	0	2	3	0	0	0	1	1	1	0	1	0	1	0	1	3	2	1	2	0	0	3	2	2	0	2	1	3	0
OTU3085	2	4	1	1	1	1	1	0	3	0	1	0	1	2	0	1	0	2	3	1	0	2	1	0	2	1	0	1	2	1	1	1	1	0	1	4	0	7	0	1	2	0	0	2	1	0	1	1	3
OTU2110	1	5	3	1	4	3	0	1	3	1	1	0	0	6	1	4	2	4	2	3	3	0	1	2	1	0	1	1	6	0	0	7	1	0	1	1	0	4	5	2	1	3	2	5	2	1	3	1	1
OTU2567	0	1	0	1	2	1	1	1	3	4	4	2	3	2	1	1	1	3	1	1	2	3	0	3	5	0	0	2	2	3	2	1	2	2	2	4	2	4	3	8	1	2	1	0	1	4	3	2	4
OTU3666	0	1	0	1	1	5	0	6	0	3	4	1	0	0	1	2	4	2	1	2	10	1	0	0	2	1	3	1	4	3	4	1	4	1	1	0	9	2	4	2	10	6	1	0	0	1	1	0	8
OTU56	4	1	0	2	2	2	1	1	1	3	0	0	1	0	0	1	1	0	0	1	1	0	2	1	0	1	1	2	5	1	1	0	0	1	0	3	4	5	3	2	2	1	1	2	2	2	4	5	1
OTU2436	1	4	1	1	2	0	0	0	1	1	0	0	1	3	1	1	0	0	0	0	1	0	0	2	5	7	2	2	2	0	0	1	2	0	1	4	2	0	1	3	5	0	1	2	1	3	6	3	2
OTU1231	1	3	0	1	2	2	1	0	0	2	0	1	0	3	1	1	3	2	0	3	3	1	0	2	3	0	0	0	1	0	1	0	2	1	0	5	0	1	5	1	3	5	2	4	0	0	3	7	1
OTU4763	0	1	1	1	3	3	2	0	2	1	0	0	3	1	2	2	8	1	2	0	6	2	0	0	2	1	3	3	2	2	1	0	5	1	0	1	1	3	3	4	0	5	7	0	1	0	1	3	7
OTU506	2	0	0	0	0	0	0	0	0	10	16	53	0	0	0	0	0	0	1	0	0	4	8	0	1	17	0	8	4	1	0	1	2	42	2	0	0	0	0	0	0	1	0	0	0	1	2	0	2
OTU1124	2	3	2	2	5	8	4	2	1	0	1	1	1	1	0	3	4	18	0	3	5	1	0	0	10	3	1	1	4	2	4	1	2	2	1	3	2	0	2	3	1	0	2	0	1	2	8	1	2
OTU1433	6	4	3	2	1	2	5	5	6	0	3	0	7	6	4	2	5	8	5	8	1	1	0	3	1	4	4	6	4	1	4	2	4	3	0	0	1	2	0	5	2	2	0	0	2	0	0	1	5
OTU2434	1	2	0	3	0	7	4	0	2	1	1	0	2	2	2	0	3	3	2	0	3	4	0	1	3	0	2	2	1	0	3	0	4	1	1	5	2	0	1	3	2	2	3	3	2	0	3	1	4
OTU1212	4	0	1	0	0	0	3	6	1	2	1	0	1	1	3	2	1	1	6	2	0	1	0	0	1	0	3	1	0	4	10	3	6	7	0	1	5	1	4	3	1	5	2	2	0	2	8	1	11
OTU2724	0	0	0	12	0	0	1	2	1	0	1	0	1	0	0	1	0	1	0	0	0	3	0	0	0	1	0	0	0	0	0	0	0	0	0	1	6	2	0	1	4	4	8	3	0	4	0	3	0
OTU1320	1	5	0	1	3	0	0	1	1	5	0	0	0	3	0	0	0	0	1	0	2	2	29	3	1	1	0	0	0	18	0	0	0	6	0	0	0	2	1	0	0	1	0	1	1	1	3	3	0
OTU3680	2	1	4	1	3	5	4	4	3	0	0	0	6	3	0	6	8	7	2	2	16	6	0	3	3	0	1	4	4	3	13	0	6	1	0	1	1	0	0	1	1	2	3	0	0	0	3	1	3
OTU2855	0	1	2	1	2	5	2	1	4	3	1	0	5	1	2	2	6	8	3	3	1	1	3	4	3	4	3	3	5	1	1	2	1	3	2	2	4	1	4	2	1	4	1	0	4	1	1	0	0
OTU3268	5	4	5	1	3	3	1	0	1	4	2	2	4	1	2	0	3	4	0	1	1	2	2	2	5	6	1	1	7	2	2	0	3	5	1	4	5	2	4	2	1	0	0	2	4	2	0	1	1
OTU1425	1	1	0	2	2	0	3	0	1	0	0	2	0	0	2	0	7	1	1	0	1	0	0	0	0	2	1	1	3	1	0	2	0	2	3	1	1	0	1	1	2	0	45	2	0	0	0	3	0
OTU2767	4	4	2	2	3	4	6	3	6	4	6	4	6	1	1	0	3	1	2	1	0	4	0	6	4	1	1	0	0	2	0	2	1	1	4	1	1	2	2	4	2	1	2	0	2	1	2	0	2
OTU3318	1	2	0	0	1	1	0	4	0	0	0	2	1	1	3	1	3	0	1	1	3	3	0	0	1	3	1	1	3	1	0	4	1	2	3	2	2	1	2	0	3	1	1	0	5	2	1	4	0
OTU2768	4	2	3	3	1	3	6	2	2	0	4	5	3	5	6	2	10	7	7	5	4	1	4	4	2	5	4	5	3	3	3	0	4	2	6	0	0	2	1	0	0	1	0	0	0	2	0	0	1
OTU3075	4	2	2	0	7	3	0	3	3	1	6	3	0	2	3	2	3	2	2	3	4	4	0	5	5	5	2	1	1	2	2	0	1	1	1	4	2	0	3	1	2	1	3	1	3	3	3	0	4
OTU1638	1	13	0	3	4	1	0	0	3	8	5	2	0	5	1	3	4	0	8	0	0	0	0	4	3	1	1	1	0	0	3	0	7	1	3	0	0	0	0	0	3	0	0	0	3	0	5	0	2
OTU3370	1	1	3	1	1	0	0	0	2	6	3	3	3	3	5	3	1	3	1	2	1	5	7	4	2	2	3	3	1	1	1	3	4	7	4	1	0	0	0	0	0	0	0	0	3	6	0	0	2
OTU4268	8	5	5	1	1	1	0	2	0	5	0	1	1	3	1	2	1	1	4	1	0	2	1	2	1	6	1	4	5	2	0	1	1	2	8	0	1	1	1	0	0	0	0	0	2	2	0	4	2
OTU1190	1	0	1	5	2	2	1	0	0	0	2	1	1	0	0	2	2	2	0	0	1	1	0	0	4	1	0	2	0	1	0	2	2	1	1	6	2	6	1	0	2	1	3	4	0	1	0	2	3
OTU3319	1	1	1	4	3	2	0	0	0	2	0	1	4	1	1	5	0	1	1	2	3	2	0	1	1	1	0	3	3	1	1	2	2	1	0	2	2	2	0	1	6	2	2	4	5	2	1	5	2
OTU3589	0	0	0	14	25	15	1	0	3	0	0	0	0	0	0	8	11	24	0	0	0	1	1	0	0	0	10	16	9	2	0	0	0	4	12	2	0	0	1	0	0	0	0	0	0	1	1	2	3
OTU1717	2	4	0	4	3	0	2	1	1	0	0	0	2	0	2	2	4	1	0	0	1	2	2	1	1	1	0	0	2	1	0	6	3	0	2	3	1	2	3	0	3	0	2	0	2	2	3	5	1
OTU2423	2	1	2	0	1	2	4	8	3	0	3	0	0	2	0	0	3	0	6	2	4	1	1	0	1	1	7	3	2	0	6	0	10	2	4	0	0	1	4	6	1	6	1	0	2	1	2	1	2
OTU3261	0	0	2	0	4	0	0	1	0	2	3	1	9	3	1	2	1	0	3	1	0	6	11	4	19	1	1	1	2	0	0	0	1	21	7	2	2	0	2	3	2	1	6	0	0	12	0	1	2
OTU209	0	0	0	0	0	2	2	1	1	2	0	1	1	1	0	3	4	0	1	1	0	0	2	1	0	1	0	2	1	0	0	1	2	0	1	1	2	1	0	0	4	0	1	3	1	0	5	8	1
OTU571	3	3	1	4	1	3	0	2	0	1	1	0	1	3	2	2	1	0	0	0	1	1	0	7	2	1	2	2	1	1	0	6	2	2	5	2	1	0	0	1	0	0	0	1	3	1	3	6	2
OTU1572	0	1	3	3	1	0	0	0	0	1	0	3	1	1	1	0	2	0	2	2	1	2	0	3	1	4	1	2	2	3	1	1	1	0	1	0	3	0	1	1	4	0	2	1	1	4	2	0	0
OTU2001	0	0	0	0	0	1	0	0	0	9	35	85	0	0	0	0	0	1	1	0	0	1	2	0	0	0	0	0	0	0	0	0	0	2	0	0	0	0	0	0	0	0	0	0	0	26	0	0	0
OTU2094	2	1	1	4	3	1	4	1	5	0	1	0	0	0	2	4	2	5	2	5	4	1	0	1	3	0	2	2	1	0	1	0	0	1	0	3	4	1	2	0	8	0	0	0	3	2	1	1	3
OTU3079	3	2	6	2	3	3	1	1	1	2	2	3	0	2	1	4	1	1	1	0	1	3	2	2	2	5	1	3	4	1	3	1	4	1	2	1	1	2	1	2	3	1	1	3	1	2	0	1	3
OTU3691	1	3	1	4	5	1	0	2	0	4	13	3	5	6	0	0	5	5	3	1	0	5	4	3	3	1	6	4	2	0	0	0	0	4	3	0	1	0	0	0	0	0	0	0	0	4	0	1	2
OTU1011	1	0	0	0	1	0	0	0	0	0	0	0	1	0	0	1	1	0	0	0	0	0	2	1	0	1	0	1	6	1	0	12	2	7	3	1	3	6	1	0	0	1	1	2	4	1	0	3	0
OTU2129	0	1	0	4	1	1	2	0	0	0	0	0	2	0	6	1	2	4	2	1	0	0	0	1	0	1	0	1	3	1	0	1	1	0	1	0	0	2	1	0	0	0	0	2	2	1	0	1	0
OTU4621	7	2	6	3	2	1	3	1	3	5	2	0	2	5	1	5	1	3	7	0	2	11	1	3	1	0	0	0	0	0	1	2	4	1	3	0	0	2	0	2	0	0	3	1	1	1	1	4	2
OTU108	3	2	5	3	1	2	1	0	0	1	2	2	2	1	3	2	3	1	0	2	1	1	2	1	1	1	1	1	2	0	1	1	4	0	0	3	1	2	2	4	1	5	2	2	2	1	1	5	1
OTU3044	0	2	0	3	1	3	2	1	1	0	1	2	0	1	0	3	2	3	0	0	0	1	0	1	1	2	1	0	3	1	0	2	1	1	4	2	2	1	3	0	0	1	1	3	2	0	3	3	0
OTU3953	0	0	1	0	1	1	2	0	0	2	0	2	1	0	1	0	1	1	1	1	3	1	1	0	2	1	1	1	3	0	0	0	0	2	0	5	0	0	2	0	2	1	3	4	0	1	2	3	0
OTU4390	4	3	6	0	0	2	1	2	2	0	1	1	4	6	6	0	2	4	0	3	3	0	2	6	5	5	6	0	0	1	6	4	8	2	2	0	0	1	2	2	7	2	2	1	9	1	2	1	4
OTU177	2	4	3	1	2	0	4	2	5	6	2	3	1	4	2	4	1	2	5	10	3	0	3	0	0	2	2	1	1	1	2	5	1	1	2	0	3	2	4	4	0	1	3	0	1	6	0	2	3
OTU203	0	0	1	2	0	0	2	0	1	0	0	0	1	0	0	5	0	0	2	1	0	0	1	0	1	1	1	2	4	0	0	4	0	1	2	1	2	0	2	0	1	0	3	2	0	0	0	11	0
OTU286	0	0	0	2	0	0	1	0	0	0	1	0	0	0	0	0	1	2	0	3	1	0	0	0	2	0	0	1	4	0	1	4	0	1	0	6	2	2	0	0	0	0	2	8	3	0	4	4	1
OTU3330	0	1	1	4	0	0	2	1	0	0	0	0	2	2	2	0	2	0	2	1	0	2	2	0	1	0	0	2	2	0	0	2	0	0	1	1	0	1	2	0	3	0	3	3	2	2	1	4	0
OTU2085	4	0	3	1	0	2	1	0	1	0	3	0	2	4	1	1	6	3	0	0	1	1	2	0	0	0	4	1	1	2	1	0	1	1	2	4	0	3	1	0	2	0	0	1	0	1	3	1	0
OTU2557	2	4	2	0	1	1	0	3	0	3	1	1	3	1	4	2	0	1	5	1	2	1	1	1	1	0	1	2	0	0	0	0	1	1	2	3	4	3	3	3	3	0	1	2	2	4	4	1	2
OTU1723	2	0	0	1	1	1	0	0	1	0	2	0	1	1	1	0	3	4	0	0	0	0	1	0	1	0	0	0	0	0	0	0	1	0	2	2	0	0	0	0	1	1	1	2	1	0	0	0	0
OTU2296	1	1	1	1	3	1	0	0	2	1	0	3	2	4	5	3	0	0	0	1	4	1	0	0	3	0	0	12	1	1	9	2	6	6	0	0	0	0	0	1	0	2	0	0	2	1	1	0	1
OTU2973	1	10	4	4	7	4	1	2	1	1	0	0	10	1	8	1	4	5	0	2	1	3	4	4	1	10	8	4	6	3	2	2	1	0	0	1	1	0	1	0	0	1	0	1	5	1	1	0	2
OTU3550	2	2	1	1	2	3	1	1	1	5	6	5	5	3	3	2	1	2	1	1	2	3	2	3	0	2	4	2	3	0	1	1	1	4	3	1	2	1	3	1	2	0	0	0	1	5	2	2	2
OTU2361	4	0	0	2	0	0	1	0	0	7	22	10	7	1	3	0	1	3	0	3	1	5	7	2	1	1	11	0	1	0	3	1	1	6	5	0	0	2	1	0	1	0	2	0	1	1	2	0	4
OTU3103	0	0	0	2	1	1	2	0	0	3	1	0	1	2	0	0	2	3	0	0	1	0	0	1	2	0	1	2	0	0	0	1	0	0	0	3	3	1	1	0	3	0	0	2	2	0	3	2	0
OTU357	3	6	1	3	1	1	1	0	1	4	1	2	0	2	1	1	3	1	0	1	0	4	4	2	0	2	1	3	0	1	0	3	1	2	1	0	9	1	0	4	1	0	0	2	1	0	0	1	0
OTU2978	0	1	0	2	0	0	1	2	2	2	1	1	3	2	3	0	0	1	0	0	1	1	2	0	1	2	2	3	6	1	0	1	3	3	3	3	3	2	1	1	1	2	3	0	5	3	1	0	1
OTU3285	2	1	1	4	4	6	3	2	5	1	5	3	1	2	1	0	2	2	3	1	7	5	0	1	3	0	1	2	4	2	0	0	1	2	1	0	0	1	3	5	1	3	3	0	3	3	3	1	2
OTU2915	0	0	2	3	2	1	3	2	1	1	5	2	0	0	2	0	1	1	1	3	3	1	4	1	2	0	4	2	1	2	4	3	3	1	0	1	2	3	2	2	4	3	2	1	2	5	1	1	4
OTU3251	7	4	6	0	3	1	2	2	2	4	0	4	3	3	4	2	2	1	1	2	4	3	2	3	1	7	1	3	3	1	0	0	1	4	4	0	1	0	0	1	1	0	0	0	5	1	0	1	1
OTU1644	0	0	0	0	0	2	0	0	0	0	0	1	0	1	2	0	0	0	2	0	0	0	0	0	1	0	0	0	0	0	0	0	0	0	0	2	0	1	0	0	1	0	1	2	0	0	1	5	1
OTU2417	3	1	4	1	1	3	1	2	2	0	1	0	2	0	1	2	3	0	3	2	2	3	3	3	3	4	1	2	1	3	2	0	6	0	0	2	0	3	0	2	0	4	1	1	1	1	1	2	2
OTU3010	2	1	0	0	4	3	0	0	1	10	6	6	1	3	1	1	5	1	2	0	7	6	4	1	1	3	5	0	3	0	0	4	5	8	2	1	0	1	2	0	2	5	2	1	0	4	2	0	1
OTU2163	0	0	0	0	0	0	2	0	0	2	3	3	0	0	0	2	8	1	0	0	0	1	8	0	2	0	6	66	8	2	0	2	1	8	2	2	1	0	1	0	1	0	0	0	0	2	0	0	0
OTU2686	8	4	2	1	0	6	1	2	6	4	4	2	4	1	4	1	0	3	2	0	1	1	0	4	0	0	5	5	4	2	2	2	0	8	4	0	1	0	1	2	1	0	0	0	8	1	1	1	5
OTU2430	1	0	1	1	1	1	0	0	1	3	2	1	0	0	0	1	0	2	1	0	1	0	0	2	2	3	2	3	2	2	2	1	0	1	6	1	3	1	1	1	3	0	2	4	1	3	2	0	0
OTU3473	1	0	2	0	0	0	2	0	0	0	0	0	1	0	1	2	0	0	0	0	1	0	1	2	1	0	1	2	1	0	0	1	3	1	0	1	4	4	2	1	2	0	1	0	0	6	5	4	1
OTU180	1	1	0	0	0	0	0	0	2	0	0	1	1	0	0	1	1	1	1	0	1	1	1	1	0	0	0	0	0	2	1	3	2	1	1	0	0	3	0	0	1	0	0	1	1	0	0	5	1
OTU3061	0	1	1	0	1	0	1	0	0	2	0	2	0	2	1	0	0	0	0	0	1	0	1	2	3	1	3	0	0	1	0	3	2	0	1	3	1	0	1	0	0	1	1	3	1	0	1	3	0
OTU3298	1	1	2	1	1	0	0	0	0	1	0	0	1	2	4	1	1	4	1	3	0	0	0	0	0	0	0	2	3	0	0	0	1	3	1	3	2	0	1	1	1	0	1	2	2	0	1	0	0
OTU1215	0	0	1	1	2	3	2	2	1	3	2	3	3	2	1	2	3	1	1	1	2	2	4	3	1	6	0	3	6	2	0	1	2	1	3	0	3	3	0	1	2	0	1	0	1	1	3	1	1
OTU2095	2	0	2	1	1	5	0	1	2	2	9	1	1	1	2	0	3	5	1	1	0	0	2	1	1	2	0	1	3	4	0	0	0	1	2	0	2	1	0	1	1	1	1	0	0	0	0	0	2
OTU3778	0	1	2	2	5	3	4	2	2	1	3	1	2	3	0	0	1	2	1	0	1	2	1	2	3	1	1	2	2	2	5	0	1	3	0	2	0	1	2	12	1	2	5	1	0	4	7	1	6
OTU97	0	0	0	2	1	0	0	1	0	1	0	0	2	0	1	0	2	1	1	1	6	0	3	0	5	0	1	1	0	0	0	0	4	0	4	4	2	0	0	1	5	7	1	2	0	1	3	8	1
OTU169	0	2	1	1	0	1	1	0	1	2	1	1	1	2	0	2	2	0	0	0	1	0	1	1	0	0	0	2	0	0	0	4	0	0	0	3	0	2	0	0	0	1	4	1	2	0	3	3	0
OTU2204	12	0	8	1	4	2	5	6	16	3	6	10	2	3	2	0	1	2	4	1	6	6	6	0	0	2	2	4	2	1	1	8	0	4	1	1	0	0	1	1	0	0	1	0	1	2	0	0	0
OTU2718	0	1	3	0	0	0	1	2	4	1	0	0	1	1	3	4	0	3	3	2	0	6	1	6	2	0	2	1	2	3	10	5	2	2	1	8	0	2	7	6	0	9	20	0	5	6	0	0	1
OTU3073	6	10	5	1	3	2	2	1	1	1	0	1	5	0	3	0	2	2	2	0	0	3	8	3	0	1	2	0	1	0	0	1	0	3	0	0	4	0	2	1	1	2	0	0	5	2	2	0	0
OTU4544	0	0	1	22	7	0	8	0	0	2	0	0	2	2	1	3	20	2	5	1	4	9	1	0	6	0	0	3	0	1	1	0	1	9	23	4	0	0	0	1	1	0	0	0	0	0	0	1	1
OTU3272	1	5	3	0	3	7	1	2	1	0	0	0	0	2	4	2	4	2	2	0	2	1	3	2	5	2	4	4	3	2	2	1	0	2	3	1	1	1	2	2	1	0	0	0	1	1	0	1	3
OTU260	1	1	4	2	0	1	0	2	1	2	1	4	0	0	2	4	1	3	1	0	3	1	2	4	1	1	5	2	6	1	1	2	5	3	1	2	3	1	6	4	2	0	0	0	0	3	2	3	3
OTU1055	0	0	0	0	0	0	7	1	5	2	5	2	0	0	0	0	0	1	0	0	8	0	1	0	1	0	0	0	0	8	21	0	4	0	2	0	1	2	4	0	0	1	0	1	0	1	17	0	11
OTU3396	5	4	3	1	2	6	3	1	5	2	9	5	1	2	0	4	1	5	8	3	0	2	2	1	0	1	7	3	3	2	2	0	3	0	1	1	1	2	2	5	0	1	1	2	0	0	0	3	0
OTU107	4	0	1	1	0	0	0	0	2	1	0	1	0	1	1	2	1	0	2	0	0	0	0	3	3	0	5	1	5	0	0	0	0	5	2	1	4	2	3	2	8	3	2	0	1	1	2	1	2
OTU228	1	1	1	1	0	0	7	0	0	0	2	0	1	1	1	3	1	1	6	68	4	0	2	1	0	0	1	0	1	2	12	0	1	0	2	0	0	0	0	1	0	0	0	0	0	1	0	0	1
OTU1479	0	0	0	2	1	2	0	1	1	0	1	0	1	1	0	0	0	0	0	1	0	0	0	1	1	0	4	1	1	0	0	3	0	1	2	5	1	1	2	1	2	1	0	4	0	1	1	3	0
OTU4626	2	2	3	2	0	1	1	1	3	1	0	0	1	3	0	3	1	1	1	0	2	5	0	0	2	6	0	0	2	2	0	2	0	0	2	4	1	1	0	0	2	1	2	0	3	0	0	3	0
OTU3008	3	1	2	0	3	2	2	2	2	0	2	0	5	2	9	3	4	4	0	0	1	2	1	2	2	2	0	1	1	0	0	1	0	0	2	0	2	3	6	1	4	0	3	1	3	4	1	0	2
OTU3311	3	0	0	2	2	2	0	0	0	0	0	0	0	0	1	0	0	1	0	0	0	0	1	0	0	0	0	1	0	1	1	0	0	0	0	0	0	0	0	0	0	1	2	3	1	0	0	1	1
OTU4808	4	5	2	1	0	1	0	1	1	2	1	6	2	1	3	0	4	0	0	0	4	1	4	5	0	3	0	1	0	1	3	1	2	7	1	1	3	1	3	0	1	1	3	2	1	1	0	2	5
OTU191	0	0	0	0	0	0	1	0	0	0	0	0	0	0	0	1	0	0	0	0	0	2	0	3	2	0	1	2	0	0	0	3	0	1	1	3	3	2	0	0	0	1	2	5	3	1	3	7	1
OTU435	4	0	0	1	2	0	0	0	2	0	0	0	0	17	0	1	0	1	0	0	1	0	1	3	5	2	13	1	0	0	3	0	0	4	0	0	0	0	1	0	1	1	0	0	0	0	1	0	0
OTU2949	0	1	5	0	0	1	0	1	1	0	2	6	0	0	3	0	5	1	1	2	0	2	2	0	2	1	1	1	0	3	1	1	0	0	4	2	2	2	1	1	2	0	5	1	3	2	1	1	4
OTU4275	1	2	0	2	2	0	0	0	0	0	2	1	0	2	2	1	1	1	0	0	2	2	0	2	0	3	0	4	5	1	0	2	2	0	2	3	1	1	0	1	0	0	2	0	0	0	3	5	1
OTU345	0	0	1	1	1	0	0	0	0	1	0	0	1	0	0	1	0	0	0	0	0	1	0	4	0	1	3	1	3	2	2	15	1	0	2	3	0	1	0	0	2	0	0	3	3	0	1	3	1
OTU1155	4	1	1	1	1	0	4	1	1	1	2	0	1	0	1	1	4	3	1	2	1	4	0	2	1	0	0	0	1	0	0	2	0	2	1	1	0	1	1	1	1	3	0	0	0	1	1	1	2
OTU2528	0	2	2	1	1	1	2	3	2	2	1	2	4	3	2	2	8	0	0	1	7	1	1	2	2	3	1	5	1	3	4	2	2	1	0	0	1	0	1	2	3	1	4	3	0	0	0	1	2
OTU1123	2	2	0	1	2	1	1	2	4	1	2	1	1	0	8	3	0	1	9	3	1	1	2	2	2	3	3	0	0	3	2	0	2	1	0	0	0	0	3	1	0	2	2	1	0	0	1	2	3
OTU3606	0	0	0	0	0	0	1	0	0	0	0	3	0	1	0	0	0	0	0	0	0	0	3	0	0	0	4	0	0	5	1	1	2	0	1	0	0	3	0	11	0	0	0	0	0	0	3	2	5
OTU4785	1	0	0	5	0	0	0	0	0	3	0	0	0	0	0	1	3	0	0	0	0	1	1	0	0	1	0	0	2	0	0	0	0	1	0	3	4	1	0	0	2	0	0	3	1	1	4	4	0
OTU6189	0	0	0	3	0	0	2	2	0	0	0	0	0	1	0	1	2	1	1	3	1	3	0	1	0	0	1	1	1	0	0	2	2	0	1	1	2	1	2	1	3	0	2	4	0	3	1	0	1
OTU194	0	0	0	0	6	15	0	0	0	2	3	7	0	0	0	4	0	0	0	0	8	2	1	0	0	5	13	1	1	2	3	7	0	2	0	0	1	2	3	13	0	0	0	0	1	0	8	0	10
OTU1424	0	0	0	0	0	0	0	0	0	21	9	2	0	0	0	0	0	0	0	0	0	4	13	0	3	0	0	0	0	0	0	0	0	12	11	0	0	0	0	0	0	0	0	0	0	3	0	0	0
OTU3264	1	0	1	1	0	1	2	0	0	0	0	2	2	0	0	3	1	1	1	0	1	0	2	0	0	1	0	1	0	0	1	0	1	0	1	1	6	4	0	0	3	1	3	6	1	0	2	2	0
OTU4447	0	0	3	0	1	3	0	7	0	1	1	1	0	0	1	1	1	0	1	0	4	2	1	0	1	0	3	5	0	0	1	1	3	0	0	1	0	3	4	10	6	1	1	1	1	3	8	3	0
OTU4624	2	1	0	3	0	3	1	0	1	0	0	0	0	0	1	2	0	1	0	0	1	1	1	2	1	1	2	0	0	1	0	0	0	0	3	5	2	4	0	1	2	1	3	2	1	2	1	1	2
OTU26	2	3	2	2	0	0	0	0	0	2	0	1	2	1	2	0	0	0	0	0	0	5	2	1	0	1	2	0	3	3	0	2	2	1	3	1	1	1	3	3	1	0	1	0	1	0	3	3	2
OTU71	1	2	0	1	0	0	1	0	1	2	2	0	1	1	1	2	1	0	0	1	0	0	0	0	2	0	2	0	0	0	0	1	1	0	2	1	6	1	0	1	1	1	2	4	1	1	3	3	0
OTU305	0	2	0	3	0	2	0	0	1	3	1	0	1	3	3	0	1	0	0	0	3	1	2	1	2	1	1	0	1	0	0	0	0	1	1	2	2	1	0	1	2	0	3	6	0	1	1	1	0
OTU619	1	0	2	0	2	0	0	2	0	0	1	0	0	2	0	3	1	5	1	0	0	3	0	2	1	3	0	3	0	0	1	0	2	1	2	3	0	3	2	2	5	4	4	1	3	3	4	1	2
OTU2865	2	0	1	1	1	1	2	3	7	0	0	1	1	5	0	4	3	1	2	4	6	5	1	0	3	0	0	0	5	3	1	3	7	3	1	2	3	3	3	7	0	1	2	0	2	1	1	0	6
OTU1226	1	2	1	0	1	1	3	3	1	0	2	2	2	1	1	0	2	4	1	0	1	0	1	0	2	3	1	0	1	1	1	0	1	3	1	1	1	4	2	4	4	4	2	1	1	3	6	1	1
OTU1523	0	0	0	1	0	0	0	0	0	0	0	0	1	0	0	3	0	0	0	1	1	0	1	1	1	1	0	1	1	0	1	0	0	0	4	4	4	4	0	2	10	1	2	5	2	1	2	2	0
OTU2897	2	7	3	0	2	0	2	1	0	2	5	1	1	1	7	0	0	3	2	5	3	1	2	1	1	2	1	2	0	4	1	2	1	0	1	1	3	1	2	2	1	2	0	0	1	3	2	0	0
OTU3682	2	1	0	0	1	0	7	4	2	3	2	1	0	1	0	0	0	1	0	0	5	2	2	1	1	0	0	1	0	0	6	1	2	1	2	1	2	1	2	3	0	1	1	1	2	4	0	0	0
OTU3799	1	3	1	1	3	0	4	1	1	2	0	2	3	3	2	1	2	1	0	2	2	6	1	3	1	2	0	3	3	0	0	0	0	0	0	2	0	1	0	1	1	1	1	0	0	0	1	1	1
OTU117	10	14	6	0	3	2	0	2	13	2	2	3	1	5	4	7	0	0	4	3	3	6	1	0	1	2	1	0	1	2	0	5	2	1	3	0	1	3	1	0	0	0	0	0	4	1	1	0	3
OTU2804	0	0	0	1	3	1	0	0	0	1	2	2	2	0	0	0	1	1	1	0	0	0	0	2	1	0	1	2	0	0	0	0	1	0	0	6	1	6	1	0	3	0	4	8	3	0	0	1	0
OTU4722	0	2	0	2	0	1	1	0	5	2	0	0	0	2	0	3	1	1	0	1	1	2	2	0	1	2	1	0	1	0	1	2	1	0	0	3	1	1	0	0	1	0	2	2	0	0	0	3	0
OTU4754	0	2	1	1	4	0	0	0	0	0	0	2	2	0	1	2	2	1	2	2	1	0	0	1	3	2	0	1	1	0	1	0	1	1	0	3	2	0	0	1	5	2	3	16	1	4	4	1	0
OTU5796	0	0	0	0	2	0	10	0	0	1	7	0	12	0	0	0	3	28	3	0	2	2	10	0	6	1	17	2	0	0	2	0	1	0	2	0	0	1	0	0	0	0	0	0	2	0	0	0	0
OTU195	0	1	1	1	2	1	3	0	1	1	1	1	3	1	1	3	0	2	2	1	0	1	3	2	0	0	0	1	2	2	0	5	0	0	0	1	2	1	0	0	0	0	0	1	1	3	1	1	1
OTU3794	2	0	1	2	1	1	2	1	1	2	0	0	1	1	2	1	0	0	0	1	1	3	1	0	0	0	1	1	1	0	0	1	1	0	1	0	2	1	1	0	1	2	2	2	1	2	2	2	0
OTU5936	0	0	0	1	0	0	10	5	6	0	0	0	4	2	4	7	4	4	15	14	7	0	0	2	0	0	0	0	0	0	16	3	0	0	0	0	0	0	0	0	0	0	0	0	0	0	0	0	6
OTU287	0	0	1	3	0	1	0	0	0	0	1	0	1	0	2	0	0	0	1	0	0	0	0	1	1	0	0	1	0	2	2	0	0	0	0	5	0	1	2	1	6	1	1	4	0	1	2	4	0
OTU3677	3	1	1	1	2	1	0	4	1	1	0	0	0	1	2	5	4	5	3	3	5	2	0	2	1	0	1	2	2	2	3	3	1	0	2	0	0	2	1	2	0	0	0	0	2	3	2	2	2
OTU214	2	0	0	1	0	1	0	1	0	0	1	0	2	1	0	1	0	2	0	0	1	1	1	4	3	1	3	0	1	0	6	2	2	3	2	0	1	3	4	4	0	6	2	0	2	0	16	0	2
OTU1411	3	2	0	6	12	1	8	2	3	0	2	1	4	1	3	2	9	3	1	2	5	2	0	3	0	0	1	3	1	0	1	0	7	1	2	0	0	1	0	0	0	1	0	0	1	1	0	0	5
OTU4279	0	1	0	1	0	1	0	0	0	0	0	0	1	0	0	0	0	0	0	0	0	0	0	1	0	0	1	0	2	0	0	0	1	0	0	6	0	2	0	1	2	0	0	4	0	0	2	4	1
OTU4803	0	0	1	6	2	1	4	3	5	2	0	0	4	4	1	5	3	2	6	0	5	1	1	2	2	2	0	1	1	1	0	2	4	0	1	0	0	0	1	1	0	3	4	0	0	1	2	0	1
OTU08	0	1	0	1	1	1	0	0	1	0	0	0	1	1	0	2	0	0	1	1	1	1	0	1	0	0	0	4	0	3	0	0	0	0	3	1	2	0	1	1	2	1	1	4	1	1	4	6	0
OTU187	0	0	1	0	0	0	0	0	0	0	2	0	0	0	1	4	0	1	1	2	0	0	2	1	0	0	1	0	1	2	0	0	0	0	0	2	0	1	0	0	3	0	1	0	0	2	0	1	0
OTU1533	0	0	0	0	0	0	0	1	0	0	0	0	0	0	1	0	2	1	0	0	0	1	0	0	1	0	0	0	0	0	0	0	1	1	0	2	5	3	5	3	2	3	5	7	0	2	5	1	0
OTU217	1	0	1	2	1	0	0	0	1	2	2	0	2	6	0	1	0	0	1	1	7	11	0	1	1	0	0	0	2	1	0	1	2	2	0	1	1	2	5	6	4	0	3	1	0	1	6	2	3
OTU263	1	7	3	1	1	0	2	0	1	2	6	3	2	0	1	0	2	0	0	1	2	1	1	0	1	1	3	2	1	1	6	2	4	2	1	0	2	0	2	3	0	5	1	0	2	2	2	1	4
OTU1586	0	1	0	1	1	1	0	1	0	0	0	0	0	0	0	1	1	0	0	2	1	0	0	0	1	3	0	0	0	2	0	2	1	0	1	4	1	0	1	0	1	0	0	0	1	0	2	2	2
OTU2150	0	0	0	2	0	0	0	0	0	0	0	0	1	2	1	2	0	0	2	3	0	1	0	2	0	0	0	1	0	0	0	0	2	1	1	4	4	2	0	0	2	0	0	3	0	2	2	4	1
OTU4758	4	3	0	1	1	3	14	0	22	1	0	3	4	1	2	0	2	1	5	2	1	0	1	0	2	4	0	0	1	1	0	0	2	0	3	0	0	0	0	0	1	1	5	0	5	1	0	2	0
OTU1562	0	2	0	0	0	0	0	1	0	2	0	1	1	2	0	0	0	0	0	0	2	1	0	2	4	3	0	0	1	1	1	0	1	0	2	4	2	0	0	1	3	1	2	2	2	3	3	3	0
OTU2302	1	0	1	0	0	2	0	0	2	0	0	2	2	0	0	1	1	2	1	2	1	0	4	1	0	2	2	5	1	1	0	1	0	0	1	2	2	0	1	0	0	0	2	0	1	0	0	3	0
OTU2790	0	1	0	1	0	0	1	5	0	12	2	14	4	1	5	4	6	7	0	2	2	2	2	2	0	3	3	0	0	0	2	3	0	0	0	1	1	1	0	0	0	2	4	0	1	0	5	0	0
OTU2903	0	1	1	3	2	0	0	1	2	2	1	0	2	0	3	4	0	1	1	5	2	1	1	5	4	0	1	0	2	1	0	2	3	0	1	2	0	1	2	0	2	1	0	2	0	2	1	0	1
OTU1579	1	0	0	2	0	0	1	0	0	0	0	0	1	3	1	2	0	0	0	0	1	0	1	0	1	0	2	0	3	1	0	0	0	0	2	5	1	1	0	0	1	0	0	0	2	0	2	7	0
OTU1725	1	6	3	3	0	1	0	1	0	1	1	4	2	2	1	0	0	0	0	1	0	0	0	4	0	4	0	1	0	0	0	3	0	0	5	0	3	2	0	3	1	3	0	0	4	1	0	1	1
OTU4310	0	0	0	5	0	0	0	1	1	2	0	0	0	0	0	0	2	0	1	1	0	0	0	1	1	0	0	0	0	0	0	1	1	0	0	1	7	7	0	0	0	1	1	6	0	1	0	1	1
OTU4455	0	2	2	1	0	0	1	0	0	0	0	1	0	0	0	0	0	2	1	0	0	0	1	0	1	0	0	0	0	0	0	0	0	0	0	12	5	12	2	2	6	1	3	5	1	1	3	1	1
OTU4852	2	2	1	2	5	2	1	2	4	1	0	0	0	0	1	2	3	1	0	0	1	1	1	1	1	1	1	1	0	0	0	2	0	2	1	0	2	2	1	0	2	4	0	0	2	6	2	0	3
OTU2103	1	6	0	2	0	0	2	0	2	4	0	0	2	1	0	1	0	0	0	0	2	0	4	0	0	1	1	0	3	2	0	0	0	3	0	3	1	1	1	2	3	0	0	5	0	0	0	1	2
OTU2912	0	1	0	0	0	0	0	0	0	0	0	1	0	1	0	0	2	2	1	0	3	1	0	1	0	0	2	0	0	0	2	0	0	2	1	0	3	1	2	3	4	3	3	3	1	4	1	2	4
OTU4288	0	0	0	1	0	0	0	0	0	0	2	0	1	0	1	0	1	2	0	0	0	1	1	2	4	1	1	3	1	0	0	0	0	0	0	9	1	2	1	0	2	0	2	4	0	1	0	1	0
OTU1708	5	3	0	1	0	2	4	1	0	0	1	3	2	0	2	1	0	0	1	2	0	1	5	7	0	1	1	2	2	0	14	0	2	2	1	0	2	0	4	8	3	6	1	1	1	6	1	0	2
OTU3678	3	4	3	0	0	3	0	3	0	4	10	8	0	0	0	1	0	2	1	3	7	1	1	4	5	2	5	0	0	1	2	0	5	3	0	0	1	0	2	1	1	4	0	0	2	4	1	0	0
OTU4437	3	0	0	1	0	0	4	3	1	0	2	2	1	1	3	0	0	1	3	0	4	2	0	2	1	0	0	1	2	0	0	1	1	1	1	2	1	1	2	2	1	4	4	1	1	3	6	2	2
OTU1185	3	3	0	1	1	1	0	0	0	2	1	2	0	1	1	2	2	2	0	2	0	0	0	6	1	1	1	1	0	0	4	5	2	1	3	2	0	0	0	0	3	0	1	0	1	0	1	3	0
OTU1310	0	0	0	0	0	2	0	0	0	8	0	8	1	3	4	0	0	0	0	0	5	3	3	0	1	9	0	0	0	0	0	0	5	2	13	0	0	1	0	1	0	2	2	0	1	0	0	0	4
OTU182	0	0	0	0	0	0	11	15	7	0	0	0	0	0	0	0	0	1	6	2	2	0	0	0	0	0	0	0	0	2	16	3	0	0	0	1	5	8	1	14	0	6	1	0	0	0	0	0	3
OTU2139	0	7	1	1	1	0	0	0	1	3	0	0	1	1	0	2	2	3	0	1	0	1	2	1	1	0	1	1	0	2	0	2	0	0	0	1	0	0	0	0	3	1	0	1	1	3	1	0	1
OTU3683	2	0	4	0	2	4	2	0	1	1	0	0	1	2	0	0	1	1	1	2	2	1	0	1	0	0	2	1	1	1	0	1	2	0	1	0	1	1	3	3	0	0	1	2	1	2	0	1	0
OTU1426	0	0	0	0	0	0	0	1	0	0	0	0	0	1	0	1	0	1	0	0	0	0	0	1	1	0	0	0	2	0	0	0	0	0	1	10	2	3	1	0	6	0	2	5	0	1	0	2	0
OTU2113	0	0	0	0	0	5	0	0	0	1	0	0	1	0	1	3	2	0	1	1	1	0	0	0	1	2	1	0	0	0	0	0	1	0	0	1	7	1	0	2	1	0	0	4	0	1	2	1	0
OTU2426	2	2	9	3	0	0	2	4	1	1	5	5	0	1	2	1	2	0	3	0	0	0	1	1	1	2	0	0	1	0	0	0	2	0	0	0	0	3	2	3	1	3	3	1	3	2	0	0	3
OTU2867	1	0	1	1	1	0	0	3	1	1	2	0	0	1	5	0	2	0	1	0	3	1	5	1	0	2	1	1	1	2	0	0	2	1	0	8	1	0	0	1	8	0	2	2	0	0	2	1	2
OTU1732	1	4	1	3	3	2	1	1	2	3	0	4	2	2	1	0	5	0	0	1	0	3	3	5	0	6	1	2	0	0	0	0	0	9	2	2	1	2	4	1	5	0	1	0	0	1	2	0	4
OTU3517	1	3	0	0	1	2	0	2	3	2	3	3	2	1	4	1	3	0	4	0	1	4	1	1	0	1	3	2	3	0	0	0	1	2	6	0	1	0	1	0	1	0	1	0	1	0	2	0	1
OTU3706	0	2	0	4	0	2	1	0	0	0	0	0	0	0	0	2	2	0	1	0	1	0	1	1	1	1	0	1	1	0	0	2	0	1	0	5	1	1	1	0	3	0	2	1	0	2	3	3	0
OTU2550	1	1	1	1	0	0	1	1	2	0	2	0	0	2	1	0	0	0	0	2	2	2	0	3	0	1	2	0	2	2	3	0	0	0	0	1	0	4	1	5	2	3	2	2	1	6	2	3	2
OTU3090	1	0	0	4	1	3	2	4	3	0	0	0	0	0	1	0	0	2	1	0	0	1	0	1	1	1	0	0	2	3	2	1	0	0	1	1	1	1	0	0	2	2	1	0	0	1	2	2	1
OTU3685	1	1	4	1	0	0	1	1	0	1	1	0	2	2	0	1	0	0	0	0	1	4	0	1	0	2	0	1	0	0	0	1	1	0	0	2	4	2	0	1	0	2	0	3	1	4	4	1	2
OTU493	1	0	1	0	1	1	4	2	5	0	1	3	1	2	2	0	4	0	8	0	0	3	3	1	3	0	0	0	4	2	4	2	0	5	0	0	1	3	0	7	0	6	0	0	1	4	1	1	0
OTU581	1	2	2	1	0	0	1	4	2	0	0	0	1	6	4	1	1	0	1	3	1	2	0	2	0	1	0	0	0	2	0	0	12	0	0	0	3	2	4	0	0	5	1	0	0	0	0	3	2
OTU1582	0	0	0	1	0	1	0	0	0	0	0	0	0	0	0	0	0	0	0	0	0	0	1	1	1	2	1	1	4	0	0	2	1	0	2	1	1	1	1	0	0	1	0	1	0	0	0	6	1
OTU1712	3	0	9	5	1	0	0	0	0	0	0	0	1	1	2	2	0	0	0	0	0	1	0	0	0	0	0	0	1	0	0	0	0	0	0	0	0	4	2	0	3	0	2	10	1	1	0	0	0
OTU4864	1	0	0	2	0	0	1	0	0	0	0	0	1	0	0	0	0	1	1	1	3	1	2	0	1	0	0	1	2	0	0	0	0	0	0	5	0	3	2	0	1	0	0	2	0	1	1	0	1
OTU25	3	2	9	0	0	0	0	1	2	2	0	0	2	4	3	2	0	1	0	0	0	1	2	1	1	2	0	1	2	0	1	3	1	0	2	0	7	2	3	3	0	4	0	0	1	1	6	6	0
OTU3965	1	1	0	0	0	0	0	0	0	6	8	5	5	5	0	0	0	2	0	0	0	7	6	0	0	3	8	0	1	1	0	1	1	4	3	0	0	0	0	0	0	0	0	0	1	1	0	0	2
OTU4494	0	0	0	0	0	0	0	0	0	0	0	0	0	0	0	0	0	0	0	0	0	0	0	0	0	0	0	0	0	0	0	0	0	0	0	0	0	0	0	0	0	0	0	0	0	0	0	0	0
OTU170	0	0	0	2	0	0	0	0	0	0	0	0	2	0	0	0	1	1	0	0	0	0	0	0	2	0	0	0	0	0	0	3	1	1	1	3	0	2	0	0	0	0	0	1	1	0	4	1	0
OTU1070	1	1	3	1	5	2	0	2	2	0	0	4	0	0	1	1	0	0	2	3	1	1	2	2	1	1	0	1	1	1	2	1	2	0	1	0	1	1	1	0	1	1	1	1	2	0	0	2	2
OTU1539	4	6	8	2	0	8	0	1	7	0	0	1	1	6	3	0	1	1	0	1	0	0	2	1	0	3	1	1	1	0	0	2	4	1	1	0	2	1	2	1	1	3	2	1	0	2	4	1	0
OTU1718	2	3	3	4	3	1	2	0	3	0	0	0	4	1	3	3	0	3	1	0	1	2	0	1	3	3	0	3	1	0	4	2	3	0	0	0	2	1	10	0	0	0	0	0	2	1	1	0	0
OTU2481	0	0	0	1	0	1	3	0	2	2	2	3	4	2	1	0	1	2	0	0	0	4	7	2	2	0	1	2	0	2	3	0	0	1	1	3	1	2	1	5	0	0	2	2	2	0	0	0	4
OTU3674	4	3	4	0	3	1	2	6	1	1	0	0	2	2	0	6	0	3	2	6	1	0	0	3	0	1	1	0	1	0	1	2	4	0	0	0	2	4	0	0	1	1	0	0	0	0	0	0	0
OTU137	2	0	2	1	0	1	0	0	1	1	0	2	0	3	2	0	0	0	1	2	0	0	0	1	0	3	0	1	0	0	0	3	1	0	1	3	2	2	4	0	10	0	1	0	1	1	1	0	0
OTU1114	6	3	2	1	0	4	2	1	4	1	1	0	4	0	3	0	1	0	2	1	0	0	16	2	0	0	0	0	4	6	0	0	0	1	2	0	2	4	3	0	0	0	0	0	2	0	2	1	1
OTU2289	2	1	0	0	0	2	0	0	0	0	1	0	5	1	1	0	0	0	0	0	0	2	0	1	1	2	3	1	3	1	3	0	2	2	1	1	0	0	1	0	0	13	0	2	3	0	0	4	2
OTU3902	3	4	0	1	0	1	1	1	1	1	2	0	1	2	4	0	2	2	0	2	0	1	1	1	1	0	1	0	2	0	2	0	1	1	2	1	1	4	1	2	1	0	6	2	0	1	1	2	2
OTU1759	0	1	5	7	3	1	0	0	2	2	0	0	2	1	1	1	1	2	3	2	1	2	0	5	0	1	1	0	3	2	0	0	1	1	2	0	1	1	2	2	1	0	1	0	1	1	2	2	0
OTU1389	3	2	3	8	1	4	0	0	2	0	0	2	5	2	2	8	0	3	3	1	1	0	0	0	0	0	0	1	0	1	2	0	2	0	2	1	2	1	3	4	1	2	0	0	0	3	3	0	0
OTU2455	0	5	0	0	2	0	1	2	4	2	5	1	3	2	1	3	5	1	0	2	1	2	4	0	1	0	1	3	1	2	0	1	2	1	2	0	0	0	0	1	1	1	0	0	1	0	2	1	3
OTU4389	4	1	1	1	1	3	2	1	1	2	2	1	3	0	1	0	0	2	0	0	0	2	1	0	1	1	1	0	1	0	0	3	0	0	0	0	1	0	3	8	0	2	0	0	1	2	0	5	5
OTU4483	0	2	2	5	3	0	0	0	2	2	2	4	1	0	0	1	1	2	0	0	0	0	1	1	5	3	3	2	1	1	0	0	0	0	3	5	0	0	1	0	2	1	1	2	0	1	1	1	10
OTU615	2	4	1	4	6	1	0	0	1	0	0	0	0	0	2	2	1	2	3	0	0	0	0	1	1	4	0	2	0	0	0	1	1	0	0	3	2	0	7	2	2	3	2	0	2	0	1	0	2
OTU1925	1	2	0	1	4	2	0	0	1	1	0	0	4	2	1	1	0	4	1	2	1	1	1	2	6	4	3	4	2	1	0	1	2	1	1	1	0	2	2	0	0	1	2	2	2	0	2	0	3
OTU3053	0	0	2	0	3	2	1	0	1	4	1	1	1	0	0	2	6	0	0	0	4	3	1	0	1	4	2	3	2	3	0	1	3	0	4	2	1	0	2	0	0	3	0	0	2	2	0	0	8
OTU3796	2	1	2	1	0	1	0	0	0	1	1	0	1	1	2	1	4	1	1	0	2	1	1	0	1	1	1	0	2	0	0	1	1	0	2	0	5	1	1	0	2	3	1	2	2	1	1	6	0
OTU4265	0	0	0	0	1	0	2	0	0	3	4	0	0	0	0	3	1	0	1	0	0	1	2	1	1	0	0	0	1	2	0	1	2	0	1	0	2	3	2	1	2	0	0	1	0	1	1	3	1
OTU4308	1	0	0	11	1	1	0	0	0	1	0	0	0	3	0	0	0	1	0	1	0	0	0	0	1	0	0	0	0	0	0	0	0	0	0	5	0	4	2	0	1	0	4	11	0	0	1	4	0
OTU3221	1	0	1	2	7	6	0	0	1	0	0	0	0	1	0	11	2	5	0	1	0	1	0	0	1	0	5	7	1	1	0	0	0	0	0	0	0	2	7	8	3	2	0	0	1	1	0	1	4
OTU3359	0	1	0	3	0	1	1	0	0	2	0	0	0	0	1	1	1	1	1	2	0	1	0	0	3	0	0	0	1	0	0	1	1	0	1	3	3	0	0	0	0	0	1	2	2	0	1	3	1
OTU2418	3	2	8	2	1	3	0	1	0	1	0	2	2	4	3	2	2	1	2	2	1	1	2	3	0	2	0	1	2	1	0	0	1	0	2	2	2	2	1	1	0	0	0	0	2	0	2	1	0
OTU4850	4	1	2	0	1	2	1	0	0	2	1	2	2	0	0	2	0	3	1	2	1	0	0	0	2	1	1	1	1	0	0	0	0	1	0	0	0	1	0	0	3	0	0	1	0	2	1	0	2
OTU1591	0	0	2	3	0	1	0	0	2	0	0	0	1	0	0	4	0	2	0	2	1	0	1	0	0	0	1	0	2	0	0	0	1	0	1	3	1	0	1	0	1	1	0	1	1	2	1	3	1
OTU2101	1	3	0	2	1	0	0	0	4	0	0	0	1	3	1	3	3	1	1	1	0	4	2	0	0	0	1	4	2	0	0	1	0	0	0	3	0	1	0	2	2	0	3	1	0	2	1	1	0
OTU2976	1	0	1	1	0	0	1	1	0	3	1	0	4	0	1	0	1	2	0	2	0	2	0	0	0	0	0	3	1	0	0	0	2	1	2	2	0	2	2	2	3	1	2	1	1	2	2	2	1
OTU343	1	0	2	1	0	1	0	0	0	1	0	0	0	2	0	0	0	0	0	1	0	2	0	0	0	0	4	0	2	1	1	2	1	2	5	0	1	0	1	0	1	1	1	1	4	0	2	0	1
OTU1664	0	1	0	1	2	1	1	0	1	1	0	0	4	0	5	4	3	1	0	2	2	0	0	0	3	0	0	1	0	0	0	0	0	1	0	1	2	3	1	4	2	2	1	1	0	1	4	0	0
OTU2584	1	1	1	0	0	0	0	0	0	1	0	1	2	0	2	19	0	0	0	1	0	1	0	0	0	2	1	1	3	1	1	0	1	1	0	0	7	1	4	4	0	0	1	0	0	0	1	0	0
OTU750	0	0	41	1	3	0	5	0	0	0	0	0	0	0	0	1	0	0	0	0	1	2	0	1	0	0	4	1	1	0	0	1	0	0	0	0	0	1	2	1	1	4	4	1	13	0	0	0	1
OTU960	2	0	1	0	1	4	0	1	2	0	2	1	3	1	0	0	4	0	3	4	3	1	2	0	1	2	2	0	0	4	2	0	4	1	1	0	2	1	0	1	3	5	1	2	1	1	1	1	2
OTU2159	0	3	1	2	0	0	1	0	0	2	1	0	1	1	1	0	0	0	0	2	1	0	3	1	0	1	0	1	0	0	0	2	0	0	0	0	2	1	0	0	2	0	1	2	0	1	0	0	2
OTU2870	1	0	0	0	2	2	4	2	5	3	1	0	2	3	2	1	1	1	1	1	3	0	4	2	0	3	0	0	0	0	2	2	0	1	2	2	1	0	0	1	1	2	2	0	3	1	1	0	3
OTU3855	1	2	0	0	0	0	0	0	1	0	0	0	1	0	0	1	0	0	0	0	0	0	0	0	0	1	0	1	0	1	0	0	4	0	0	0	2	2	1	2	3	0	2	4	1	1	1	1	3
OTU342	1	0	0	0	0	0	0	0	0	0	0	1	1	2	0	1	1	1	0	0	0	0	0	0	0	0	0	1	3	0	1	0	0	0	0	1	0	0	0	0	0	0	0	0	0	0	0	1	0
OTU2415	7	0	2	1	2	0	0	1	0	2	1	1	1	0	0	0	1	0	1	0	4	0	4	0	1	1	1	2	1	1	4	3	1	0	0	4	0	2	1	0	0	1	1	0	1	1	2	1	3
OTU4835	4	0	2	0	1	0	9	9	1	1	0	1	4	5	1	7	4	7	2	1	9	1	4	0	0	0	1	0	0	0	0	1	0	0	0	1	1	2	0	1	2	2	0	1	2	0	0	0	0
OTU1158	2	4	3	0	0	0	1	1	0	1	0	1	0	0	2	0	2	1	0	1	1	1	0	3	1	2	0	2	2	0	0	2	1	1	2	2	0	0	3	2	1	2	1	2	3	5	6	1	1
OTU1245	2	1	0	2	0	0	0	0	1	5	0	0	0	0	1	0	0	0	0	0	3	1	15	0	0	0	0	0	1	1	0	1	4	16	0	1	0	0	0	0	0	0	0	0	0	0	1	1	0
OTU2205	6	1	4	2	4	8	0	0	1	1	1	2	0	4	3	2	4	4	3	6	0	0	1	1	0	2	1	2	0	2	4	1	1	0	1	0	1	2	2	0	0	0	0	0	1	0	0	0	1
OTU3384	0	0	0	1	1	1	2	0	1	1	0	0	0	0	0	4	0	1	1	0	0	0	0	1	0	0	0	0	0	0	0	2	0	0	2	1	0	2	1	1	1	0	1	4	0	1	1	0	0
OTU4778	5	3	3	0	3	1	1	1	0	0	1	1	1	2	1	1	0	1	0	4	0	1	0	4	0	2	2	0	2	1	3	1	1	1	1	1	1	0	2	0	2	0	1	0	0	0	0	1	0
OTU2438	1	2	0	2	0	2	1	0	0	3	1	0	1	0	2	0	0	2	0	1	1	1	2	1	3	1	1	1	1	0	1	0	0	1	0	2	0	2	0	0	4	0	1	4	0	2	1	4	1
OTU2558	1	1	1	1	0	3	2	0	2	2	0	0	4	2	3	1	1	2	0	2	2	2	2	1	1	1	1	1	1	0	1	2	0	1	0	0	5	1	2	2	0	0	2	0	0	0	2	0	2
OTU2906	0	1	1	0	0	0	1	3	1	1	0	3	1	0	1	1	4	0	0	0	1	3	8	1	1	2	8	2	0	1	0	0	0	1	0	1	1	0	4	3	2	1	2	1	2	3	3	0	0
OTU2936	0	1	0	2	0	1	0	0	0	1	0	0	0	0	0	0	1	0	1	1	1	1	0	0	0	1	0	0	1	0	0	1	3	0	1	2	5	0	3	4	3	1	2	1	2	3	2	1	1
OTU259	1	0	2	3	1	0	0	2	0	2	1	3	2	5	1	1	0	1	1	0	0	1	2	2	1	1	0	1	0	1	0	0	2	3	4	5	0	0	3	3	3	2	0	1	1	2	1	1	0
OTU330	0	1	0	0	0	0	0	0	0	2	0	0	1	0	3	0	0	0	0	2	1	0	0	0	3	0	0	0	0	0	0	3	1	0	0	3	0	0	1	0	3	0	1	6	0	0	0	0	0
OTU1318	2	5	0	1	0	1	1	1	2	0	0	0	0	1	0	0	0	0	14	1	0	7	12	1	1	0	1	0	3	0	0	0	1	0	1	0	0	0	0	0	0	0	1	1	1	2	3	0	0
OTU3041	0	0	0	0	0	2	0	0	0	0	0	0	0	0	0	0	0	2	0	2	1	0	0	1	1	0	0	2	1	0	0	2	1	1	2	4	2	0	0	0	0	0	0	2	2	0	1	3	0
OTU3091	1	0	0	1	0	1	0	0	0	0	0	0	0	0	0	1	0	0	1	1	0	0	0	0	0	0	0	0	1	1	0	1	0	0	0	1	5	3	2	0	4	0	3	2	0	0	4	2	0
OTU73	1	2	1	1	5	3	1	2	1	1	2	1	3	2	2	1	0	2	1	1	2	2	1	0	1	2	3	0	3	0	2	0	1	1	1	1	1	4	3	1	1	1	0	0	4	0	0	1	0
OTU835	0	0	0	1	0	2	0	1	2	0	0	0	1	1	0	4	1	2	1	1	1	1	2	5	2	0	2	2	0	1	0	0	1	1	1	1	0	1	0	0	0	0	1	0	4	3	1	1	0
OTU1319	1	4	0	0	3	0	1	0	0	3	0	1	0	0	2	1	0	0	0	1	4	3	37	2	0	0	1	0	0	6	0	0	2	1	0	0	0	0	0	0	1	0	0	0	0	0	0	0	1
OTU1410	4	5	4	3	5	2	9	7	5	1	0	1	0	0	6	2	0	0	3	3	0	0	0	1	0	0	0	0	0	3	0	0	2	0	2	0	1	0	2	1	1	10	2	0	0	2	3	0	0
OTU1548	0	1	1	3	0	1	0	0	0	2	1	1	0	1	0	14	0	0	2	0	0	1	2	0	0	4	2	0	4	6	0	1	4	4	8	0	0	0	0	0	1	0	0	0	3	1	0	1	0
OTU4255	0	0	0	3	1	0	1	1	0	0	1	0	1	0	2	0	0	1	1	0	1	0	0	0	1	0	0	0	0	0	0	0	0	0	0	4	3	4	1	0	3	1	0	4	0	0	0	3	0
OTU4489	0	2	2	0	1	0	0	0	0	0	1	0	1	0	0	2	0	4	0	0	3	0	0	0	1	0	0	2	0	0	0	0	0	0	0	5	0	0	0	0	2	0	3	5	0	0	2	7	0
OTU4797	0	0	0	0	0	0	0	1	8	0	0	0	0	1	0	0	2	1	1	0	3	1	0	0	5	0	0	1	0	0	0	0	11	0	0	1	5	2	6	6	2	4	2	0	0	0	2	0	2
OTU5030	0	1	0	3	1	1	0	0	3	1	3	3	3	1	0	0	0	0	1	0	5	6	5	0	1	4	0	0	0	0	0	0	0	7	1	0	0	0	0	0	0	0	13	2	0	0	0	0	0
OTU984	1	2	0	2	1	1	2	2	1	1	0	0	1	1	4	3	2	2	0	2	0	1	1	0	1	0	1	0	0	0	1	1	0	0	1	2	2	2	0	0	0	0	1	5	0	0	0	2	3
OTU3903	3	2	1	0	0	0	0	1	2	2	0	1	4	4	2	3	2	0	3	2	1	5	0	1	1	0	0	0	0	0	0	0	1	0	0	0	4	2	3	2	1	1	0	3	1	1	3	0	0
OTU2097	2	4	2	3	1	1	1	0	4	0	0	1	0	1	5	3	0	0	0	3	0	1	3	1	0	2	2	0	1	0	0	1	1	1	1	2	0	2	0	1	2	0	0	1	0	0	1	1	2
OTU2404	0	0	0	3	0	1	3	0	0	0	0	0	1	0	1	0	1	2	0	0	0	0	0	0	1	1	0	0	0	1	0	5	0	1	1	2	1	0	1	0	1	0	1	4	1	0	0	3	0
OTU2444	1	3	0	0	1	0	1	0	1	0	0	1	1	2	2	0	1	1	0	0	0	1	0	3	2	2	4	1	0	1	0	3	1	0	0	0	0	6	2	0	2	1	1	3	1	2	2	1	0
OTU4230	0	0	2	1	1	0	0	0	0	0	0	0	3	1	1	0	0	0	0	0	0	0	1	5	12	1	0	0	0	0	0	0	1	3	4	0	0	0	0	0	0	0	0	0	0	1	1	1	4
OTU4623	3	4	0	1	1	0	0	0	1	3	0	0	0	2	1	0	0	0	0	1	0	2	1	0	5	0	0	1	1	1	0	0	2	0	3	2	1	1	0	1	1	3	1	1	2	0	0	0	0
OTU2466	0	6	5	2	2	3	0	1	1	1	0	0	1	3	2	1	1	0	0	0	3	1	0	2	1	0	0	1	0	1	0	0	2	2	2	0	0	1	2	5	2	1	1	2	0	1	1	0	0
OTU2656	0	1	0	1	2	3	0	0	0	0	1	0	2	0	0	2	3	0	1	0	2	0	0	0	1	1	1	1	1	2	1	2	1	0	0	1	1	2	0	1	1	1	0	4	1	1	0	1	2
OTU3001	4	5	2	1	1	1	0	1	1	17	0	0	0	0	0	0	0	0	1	0	3	0	3	0	0	0	0	0	0	3	1	0	1	1	0	2	0	1	1	1	0	0	0	0	0	0	1	0	1
OTU5266	0	0	0	5	1	2	1	0	0	0	0	0	1	1	2	1	0	2	1	0	2	0	0	0	1	0	0	0	0	0	0	0	0	0	0	0	1	0	0	0	1	0	1	0	0	1	2	1	1
OTU1035	2	0	1	0	1	3	2	4	1	0	0	0	0	1	0	1	1	1	1	4	2	0	0	0	2	0	3	0	1	1	1	1	0	0	0	0	0	1	0	2	0	2	0	0	2	2	0	1	1
OTU1169	1	1	1	3	1	2	2	1	1	1	2	2	1	2	2	1	2	2	0	0	3	1	1	1	1	0	0	1	1	0	4	1	1	1	2	1	1	1	0	0	1	1	3	0	4	2	1	0	4
OTU3317	1	0	0	0	0	0	1	0	0	0	1	0	1	1	0	0	0	0	0	0	0	1	0	1	1	0	0	0	2	0	0	2	1	0	1	1	0	1	0	0	0	0	0	1	0	1	0	0	0
OTU66	2	2	3	0	2	0	4	1	1	1	2	3	1	1	3	2	1	2	2	2	0	1	1	1	0	1	0	0	1	2	3	1	0	0	0	0	1	1	0	0	1	1	2	0	0	0	3	0	2
OTU425	0	3	0	1	0	1	0	0	0	0	0	0	0	0	1	0	1	0	0	0	1	0	0	2	0	0	0	2	1	0	0	0	0	0	1	1	2	2	1	0	3	0	0	6	0	1	0	2	1
OTU1192	0	0	0	3	0	1	0	0	0	0	0	0	1	2	2	1	0	0	0	1	0	0	0	1	1	0	0	1	0	0	0	0	1	1	0	3	2	3	1	0	1	0	1	1	0	0	1	1	0
OTU2551	0	0	2	1	0	1	0	0	1	1	0	0	1	0	1	0	0	1	1	1	10	1	0	0	5	1	2	0	0	1	0	1	8	0	1	2	0	1	5	1	0	0	2	0	1	2	4	0	1
OTU54	4	0	0	1	0	1	1	2	1	1	0	1	0	0	2	0	2	1	1	1	1	2	0	2	1	1	1	1	1	0	0	0	0	0	2	0	2	1	0	3	2	0	2	0	0	1	2	1	1
OTU63	2	2	2	0	2	1	0	1	0	1	0	0	1	0	3	1	0	0	0	3	0	0	1	1	0	1	1	0	3	1	1	2	1	0	1	1	4	2	3	3	0	0	0	0	2	5	2	2	1
OTU102	0	1	0	0	0	1	3	3	0	2	0	0	3	0	3	0	0	0	0	1	2	1	2	1	2	0	2	0	2	0	0	0	0	2	1	0	2	0	0	1	2	4	2	2	1	0	1	2	1
OTU254	2	3	2	0	3	0	1	0	1	0	0	0	2	1	3	3	0	1	0	2	1	0	0	0	0	2	0	0	0	0	0	0	1	0	0	3	0	0	5	1	2	4	1	0	0	3	3	0	1
OTU3366	1	6	1	1	0	0	0	1	0	3	2	0	3	1	1	0	0	0	4	0	0	2	1	1	1	6	0	0	2	1	0	1	2	0	1	1	0	2	0	0	0	0	0	2	0	0	1	1	0
OTU4436	4	2	0	2	0	1	1	0	1	2	1	1	0	2	1	0	0	0	0	1	0	0	0	0	1	0	1	2	0	0	0	0	0	1	1	2	1	0	2	0	3	2	1	0	0	3	0	0	0
OTU4784	1	2	0	0	3	1	4	1	3	2	2	0	0	0	4	2	2	1	1	2	1	4	1	1	1	2	3	0	0	1	1	0	2	3	3	0	0	0	2	0	0	1	1	1	0	1	1	0	2
OTU4837	0	0	1	0	0	0	0	0	0	0	1	0	1	0	0	0	0	0	0	1	0	0	1	0	0	6	6	0	1	24	0	2	1	0	0	1	0	1	10	1	1	9	1	0	0	0	1	0	0
OTU44	0	3	3	0	0	2	1	0	0	4	1	1	1	0	0	0	1	1	0	1	0	1	2	2	1	0	1	1	1	1	2	0	2	1	0	0	3	1	1	4	4	4	0	0	0	0	2	1	3
OTU1797	0	0	1	4	2	0	1	3	1	0	1	0	2	0	0	4	1	4	0	2	3	4	0	0	3	0	0	1	4	1	7	0	3	0	0	1	0	0	1	3	1	5	2	0	0	1	0	0	0
OTU121	1	3	0	0	0	4	1	4	2	0	2	1	1	1	3	1	0	0	0	2	0	2	0	0	0	1	1	0	1	0	2	0	3	0	2	2	1	0	2	0	2	0	1	0	2	3	1	0	2
OTU459	0	0	0	0	0	0	0	0	0	2	7	13	0	0	0	0	1	0	0	0	0	1	0	0	6	0	0	0	0	19	0	0	0	0	0	0	0	0	0	0	0	0	0	0	0	0	22	0	0
OTU508	2	1	0	2	0	1	0	2	1	4	2	4	2	2	2	1	3	2	0	0	1	1	2	1	2	1	0	1	1	3	1	2	1	3	6	0	0	0	2	2	3	5	2	0	0	0	0	0	0
OTU535	0	0	0	0	0	0	10	11	3	0	1	4	0	0	0	0	0	2	0	1	0	0	0	0	0	0	1	0	0	0	37	1	0	4	0	0	0	0	1	0	0	0	0	0	0	2	0	0	0
OTU3080	3	2	1	1	1	0	2	2	1	0	0	0	3	0	0	2	2	2	2	0	1	0	2	2	0	1	0	0	1	0	2	0	1	1	0	0	0	0	3	0	2	0	0	1	2	3	1	2	0
OTU3675	4	2	1	0	1	0	1	0	0	2	2	4	3	1	1	1	3	4	4	2	2	0	0	2	3	2	0	0	0	1	0	1	1	1	3	1	0	1	0	0	0	2	0	0	3	0	1	0	1
OTU4264	0	0	0	2	0	0	0	0	0	0	0	0	0	0	0	0	0	0	0	0	0	0	0	0	0	0	0	1	0	0	0	0	0	0	0	6	0	4	0	1	2	0	2	5	0	0	0	3	0
OTU4732	1	0	1	4	1	1	0	0	0	1	0	2	0	0	1	1	1	0	0	0	1	0	0	0	2	0	0	1	0	0	0	2	0	0	1	4	2	1	1	0	0	0	1	3	0	2	0	1	0
OTU247	0	3	1	3	0	0	1	0	1	1	1	0	0	4	6	8	2	2	5	2	2	0	2	0	0	1	2	0	0	0	1	0	0	0	1	0	1	2	0	1	0	0	0	0	0	0	0	0	0
OTU651	0	0	1	0	0	3	30	40	2	0	0	0	0	1	0	0	1	1	2	1	1	1	0	0	0	0	0	0	0	0	2	0	0	0	0	0	0	0	0	0	0	0	0	0	0	0	0	0	0
OTU2074	0	0	1	1	2	1	2	0	0	1	0	0	0	0	1	1	1	1	2	1	0	0	0	0	0	0	0	0	1	0	0	1	1	0	0	1	3	3	2	1	2	1	1	0	1	2	2	1	1
OTU2549	1	2	1	1	1	2	0	0	0	1	1	1	0	1	4	0	1	4	2	2	1	0	0	2	1	0	2	0	1	2	2	0	1	2	0	3	0	0	1	0	6	1	2	0	0	3	1	1	0
OTU4775	0	0	0	2	0	0	0	0	0	1	0	1	1	0	1	0	1	0	0	1	0	0	1	0	0	0	1	0	0	1	0	0	0	0	0	3	1	1	0	0	0	0	2	1	0	0	1	0	0
OTU4786	0	0	0	2	0	0	1	2	0	5	1	3	1	0	0	2	1	1	0	0	1	0	2	0	2	2	0	0	0	2	2	0	2	3	7	0	1	1	0	0	2	2	0	0	0	0	0	0	5
OTU380	0	0	0	0	1	0	0	0	0	1	0	0	0	0	0	1	2	0	0	2	1	2	1	1	2	2	3	1	1	0	1	0	4	2	0	1	0	0	0	0	1	0	0	0	1	0	0	0	1
OTU3337	0	1	1	0	1	0	1	2	2	0	0	1	2	5	3	1	1	2	3	2	2	7	1	2	0	2	2	0	0	2	0	0	1	0	5	0	1	0	0	0	0	0	0	0	1	1	0	0	3
OTU178	2	2	1	1	2	0	2	0	1	2	3	6	2	3	1	1	2	5	3	1	0	0	0	1	0	2	2	1	1	2	3	3	0	0	0	1	3	1	4	2	0	1	0	0	0	1	0	0	1
OTU179	1	1	0	0	0	1	2	0	0	1	0	0	0	2	2	0	2	0	2	1	3	4	0	0	0	0	0	0	0	0	0	0	4	0	0	0	2	0	3	3	2	1	2	0	1	0	0	1	5
OTU706	0	0	0	0	2	2	1	7	1	0	0	0	0	0	0	1	1	3	3	5	3	2	0	0	4	0	0	3	0	0	5	1	2	0	0	1	0	1	0	0	2	6	1	0	0	0	2	6	2
OTU1869	0	0	0	2	2	4	0	8	0	0	0	1	0	0	0	0	0	0	1	0	0	0	0	0	1	0	0	0	0	9	1	0	0	1	1	0	0	3	0	1	1	0	2	0	0	0	0	0	0
OTU1942	0	0	0	0	1	1	0	0	0	0	0	3	0	0	1	2	1	1	1	0	1	0	0	0	2	0	0	2	0	1	0	2	0	0	0	1	1	0	0	2	0	0	3	4	1	0	3	5	0
OTU2013	0	6	3	2	1	2	1	1	1	1	0	1	1	1	0	3	2	1	3	1	0	0	0	0	0	1	0	3	1	1	1	2	0	0	2	0	4	2	4	2	2	1	1	1	0	3	1	1	0
OTU2927	0	0	1	0	1	1	1	0	0	0	0	0	0	1	1	1	0	0	1	2	0	0	0	0	2	2	0	3	1	0	2	0	1	1	2	0	1	1	0	1	3	1	2	0	0	1	2	0	1
OTU4442	1	0	1	4	0	2	0	0	0	0	0	0	0	0	1	0	0	0	0	0	0	0	1	1	3	0	1	2	3	0	0	0	0	0	0	4	0	0	0	0	0	0	1	0	5	0	0	6	0
OTU1207	1	1	2	3	1	1	2	0	0	0	0	0	0	0	2	0	1	1	0	1	4	0	0	2	1	0	0	0	0	0	0	0	2	0	0	1	2	2	3	4	1	0	0	0	0	0	3	2	0
OTU1333	0	7	0	3	0	1	0	0	0	0	0	0	0	1	0	0	0	0	0	0	1	0	2	0	1	0	0	0	0	0	0	0	0	0	0	10	0	0	0	0	0	1	1	4	0	6	0	0	0
OTU1756	0	0	0	1	0	1	0	0	1	0	1	0	1	2	0	0	2	3	0	0	0	1	0	0	0	1	0	2	1	0	1	0	0	0	0	6	0	2	0	2	2	1	3	1	0	0	1	0	0
OTU1955	0	1	2	0	3	1	0	0	0	1	0	1	0	3	0	0	1	0	1	0	2	0	0	0	0	5	2	0	4	0	0	0	0	0	0	1	1	2	4	0	0	3	1	2	4	2	1	6	1
OTU4529	1	1	0	2	1	0	0	0	1	0	0	0	1	0	1	2	2	2	1	0	0	0	0	0	1	0	0	1	0	0	0	0	0	1	0	1	1	4	0	0	3	1	2	4	0	0	2	1	0
OTU399	2	1	0	0	0	2	1	2	0	0	0	2	1	0	2	0	2	0	3	0	2	1	1	4	0	1	0	1	0	1	1	0	3	1	1	4	2	1	1	0	1	1	1	3	1	2	2	1	3
OTU1711	3	0	1	1	7	0	2	0	1	1	2	0	2	1	3	0	1	0	4	1	0	2	1	2	0	0	0	0	0	0	0	2	1	0	2	0	3	1	3	1	0	0	0	0	5	0	3	0	1
OTU1722	2	1	2	1	0	0	0	0	1	0	1	3	0	2	0	3	0	1	0	1	0	1	0	0	1	0	0	0	0	0	0	1	0	0	0	0	1	5	0	2	4	0	0	2	0	3	0	0	0
OTU2298	1	2	0	0	1	0	0	1	0	1	0	1	0	2	0	0	0	0	1	1	0	0	1	2	1	0	3	1	1	0	0	1	1	0	0	3	4	3	1	1	2	1	2	0	1	0	1	2	0
OTU2942	2	0	4	0	1	6	3	0	2	2	2	0	0	1	2	0	1	1	1	0	4	1	0	3	0	1	2	1	2	1	0	0	1	0	0	2	3	0	1	0	1	0	1	2	1	1	0	0	0
OTU3012	1	0	3	3	1	0	0	0	1	1	3	9	1	0	1	0	0	1	1	1	2	3	0	1	0	0	0	0	2	0	2	2	0	0	0	2	0	6	0	1	0	1	2	2	0	2	2	0	0
OTU3408	0	1	0	0	0	0	1	1	0	0	0	1	1	1	1	1	1	2	0	0	0	0	1	1	2	1	0	1	1	0	3	0	0	1	1	3	0	0	1	0	1	1	0	0	1	1	0	0	0
OTU128	0	0	0	1	1	1	3	0	0	0	1	0	0	0	1	0	1	2	0	0	3	0	4	0	0	0	13	2	0	0	3	0	2	0	0	2	1	0	0	2	1	2	0	0	3	0	3	0	0
OTU256	1	1	1	0	0	1	1	1	3	2	1	4	0	1	1	2	0	1	2	0	0	2	0	1	1	0	1	0	2	0	0	1	0	0	0	3	2	1	2	2	5	0	1	2	1	5	0	1	0
OTU1401	0	0	0	2	0	6	1	0	1	0	0	0	0	0	1	0	0	0	2	0	6	3	0	1	3	1	2	3	0	0	0	0	1	0	0	1	0	3	1	1	0	2	4	0	3	0	1	1	2
OTU2286	2	4	2	1	2	0	0	0	3	1	0	0	0	1	0	0	0	1	0	1	0	1	1	4	0	4	1	0	2	0	0	0	0	0	0	0	1	2	3	2	0	3	2	0	0	2	6	2	2
OTU1706	5	2	0	0	1	0	0	1	1	0	1	2	0	0	2	1	0	0	0	1	3	4	0	0	0	0	0	0	0	0	1	0	1	0	0	0	4	3	0	3	2	6	2	2	0	2	6	1	0
OTU3017	0	0	1	0	1	0	2	2	0	1	4	5	0	1	0	4	1	2	0	1	1	0	2	2	1	3	1	0	3	0	0	0	0	3	2	0	0	0	2	1	1	0	0	0	3	4	1	0	0
OTU3076	4	3	3	1	2	3	0	0	0	0	2	0	1	1	3	3	2	2	1	0	0	1	1	3	1	1	0	0	0	1	2	2	0	0	1	0	2	0	0	1	3	3	0	0	2	0	0	1	1
OTU4237	0	0	0	2	0	0	1	0	0	1	0	0	2	1	0	2	0	1	0	1	0	0	0	1	0	0	0	1	1	0	0	0	0	0	0	0	2	0	0	0	2	0	1	2	1	2	1	0	0
OTU4594	0	0	0	4	0	1	1	0	0	0	0	0	2	2	1	2	1	0	0	1	0	0	0	1	1	0	0	0	1	2	1	1	1	0	0	3	3	0	1	0	0	0	0	3	0	0	1	2	2
OTU1066	2	2	2	0	3	1	1	2	6	1	0	2	2	1	3	4	2	1	4	0	0	0	0	0	0	2	1	0	1	0	1	0	0	3	1	0	2	1	2	3	1	1	1	0	1	2	1	0	1
OTU1541	1	0	0	0	3	1	1	3	0	0	1	0	2	1	1	0	0	1	0	2	0	1	1	4	0	2	5	2	0	0	14	0	0	0	2	0	0	0	1	0	0	0	0	0	0	0	0	0	0
OTU2154	0	0	1	3	1	1	0	5	4	1	2	0	2	0	3	2	0	0	0	0	0	0	0	1	1	1	2	2	2	5	0	4	0	1	0	1	2	0	1	1	0	1	0	0	3	1	0	0	0
OTU2579	3	3	6	1	0	0	0	0	3	0	0	0	3	2	1	2	2	0	0	0	0	1	1	2	0	3	1	2	0	0	0	0	0	0	3	1	1	0	1	0	0	1	0	0	4	1	0	3	0
OTU4435	4	26	1	0	1	0	0	0	1	1	0	1	0	0	0	0	0	0	0	0	0	0	0	0	6	0	0	0	0	0	0	0	0	0	0	0	0	1	0	2	0	0	0	0	0	0	7	1	10
OTU4826	1	0	0	3	3	4	0	1	1	1	1	1	2	1	0	1	0	1	0	0	0	0	1	1	3	0	0	1	0	0	0	0	0	0	2	1	1	2	0	2	1	3	0	0	0	5	3	0	0
OTU441	1	1	0	2	0	0	0	0	0	0	0	0	0	1	1	1	0	1	0	0	0	0	0	0	2	0	1	1	1	0	0	1	0	0	0	2	4	2	2	1	1	0	4	1	1	1	0	1	0
OTU1324	0	3	0	3	2	1	0	0	1	15	0	0	0	14	0	0	0	0	1	2	0	1	5	1	0	1	0	0	0	4	0	5	1	0	0	1	1	1	0	1	0	1	0	0	1	0	0	1	0
OTU2290	1	0	0	0	0	0	2	2	1	0	0	0	0	1	0	0	0	0	3	23	2	1	0	0	1	0	1	0	2	3	10	4	3	0	0	0	0	0	1	2	2	13	1	0	0	0	1	0	0
OTU2638	0	0	0	0	0	0	0	7	9	0	0	0	0	0	0	0	0	0	6	25	0	0	0	0	0	0	0	0	0	5	16	5	0	0	0	0	0	0	0	0	0	0	0	0	1	0	1	0	0
OTU2871	1	1	0	0	1	2	1	1	1	2	2	1	1	0	1	1	2	0	1	2	1	1	1	3	1	2	1	1	1	0	2	0	0	1	1	0	1	0	0	0	1	0	3	0	1	3	1	0	0
OTU4838	0	0	0	0	1	0	0	0	0	1	0	2	1	2	0	0	1	3	0	1	0	1	3	0	1	3	0	0	2	0	0	0	1	1	1	0	6	2	1	5	0	4	1	0	2	4	0	0	1
OTU2102	1	2	0	0	2	0	1	1	0	1	0	0	0	1	4	1	0	1	1	0	0	0	0	1	0	0	3	1	1	2	0	0	0	0	2	0	0	0	0	0	0	1	0	0	2	1	0	1	0
OTU2518	0	0	0	0	0	0	7	0	10	0	0	0	0	0	0	0	0	0	5	12	0	0	0	0	2	0	0	0	0	2	14	0	1	5	0	0	0	0	0	0	0	0	0	0	0	0	0	0	0
OTU3950	2	1	0	0	0	0	2	0	4	0	0	1	0	3	0	4	1	3	0	0	3	0	0	0	1	0	2	1	0	0	0	0	1	0	1	2	1	0	5	1	1	0	1	0	0	1	1	1	1
OTU4475	0	0	0	1	0	0	0	0	0	0	0	1	0	0	0	0	0	0	0	0	0	0	0	1	5	0	1	3	0	1	0	1	0	0	0	2	1	1	0	0	1	0	0	1	0	0	2	7	1
OTU292	0	0	0	1	0	0	0	0	0	0	0	0	1	0	0	1	0	0	0	2	0	0	0	0	0	2	2	2	1	0	0	2	0	0	3	2	0	0	3	0	3	2	0	1	0	0	1	2	0
OTU634	0	1	1	0	1	1	0	0	3	0	0	1	2	2	0	1	1	0	1	1	0	0	0	0	0	3	1	0	1	1	0	4	2	0	0	0	0	1	1	0	1	2	1	1	0	0	4	1	2
OTU727	1	2	1	2	0	2	0	0	3	0	0	1	3	0	0	0	0	1	0	0	1	3	0	1	0	0	0	1	0	0	0	4	1	0	1	0	2	2	5	1	0	1	2	0	1	3	0	0	0
OTU1571	0	0	0	1	0	2	0	0	0	0	0	0	0	0	0	0	1	0	0	0	0	1	0	1	1	0	1	1	1	0	0	2	0	0	0	1	5	1	0	0	5	0	3	3	0	0	3	0	0
OTU2933	3	0	3	3	1	1	0	2	0	3	0	1	0	0	5	0	0	0	1	0	0	0	1	1	0	1	2	0	1	1	1	1	0	1	0	0	2	2	4	0	1	2	0	0	2	1	0	1	1
OTU2993	1	1	0	0	0	2	0	0	0	0	2	1	0	2	0	1	0	1	0	0	0	1	0	1	2	0	0	5	0	3	1	0	0	2	2	0	1	1	8	2	1	2	0	0	1	2	1	1	0
OTU3141	0	0	0	0	0	0	0	0	0	0	0	0	1	1	0	1	0	0	0	3	0	0	0	0	1	0	0	0	0	0	0	0	0	0	0	4	0	2	3	2	3	0	2	4	0	0	3	0	0
OTU4545	0	1	0	2	1	0	2	1	0	0	0	0	1	0	0	1	0	1	0	0	0	0	0	0	0	0	0	0	1	0	0	0	1	0	0	6	1	0	1	1	1	0	0	8	0	2	0	1	1
OTU4568	2	2	6	2	0	0	0	0	0	1	1	5	3	0	1	0	0	1	0	0	0	1	1	2	0	4	0	0	0	7	0	3	0	1	0	0	1	0	2	2	0	0	1	0	3	0	0	0	0
OTU1016	0	0	0	0	0	0	0	0	0	0	0	1	1	1	0	0	0	0	0	0	0	0	0	2	0	0	0	8	0	0	1	0	1	0	1	0	3	0	0	0	0	2	0	11	4	0	1	0	0
OTU1187	2	0	1	1	0	3	0	1	0	1	2	1	0	1	0	1	2	3	2	0	1	1	5	1	2	1	2	4	2	3	1	0	2	0	1	1	0	0	0	1	1	1	0	1	0	1	0	1	2
OTU775	0	1	1	1	4	5	1	0	0	0	0	0	0	2	1	2	3	1	4	0	5	0	0	2	3	0	0	0	0	0	1	1	3	0	1	0	1	0	1	0	1	2	2	0	1	0	2	0	3
OTU1979	0	2	0	0	0	1	1	3	1	4	0	0	0	0	1	1	4	2	2	0	2	0	3	1	0	0	0	0	2	0	0	2	1	0	1	2	0	2	0	0	0	0	0	0	0	2	0	3	0
OTU253	2	3	0	0	1	0	1	1	0	3	1	1	0	1	1	0	0	0	1	1	1	0	3	3	0	1	1	2	1	2	2	1	2	5	0	0	2	0	1	1	0	1	1	0	4	3	2	0	2
OTU1175	0	1	3	0	0	1	0	1	6	2	2	0	0	1	0	2	1	1	1	1	1	2	0	2	1	0	0	2	1	2	1	0	0	2	1	0	0	0	1	1	3	1	1	1	0	1	0	0	1
OTU2470	0	0	0	1	0	1	0	0	1	0	0	0	0	0	1	2	0	0	1	1	0	0	1	0	2	0	0	1	0	0	0	2	0	0	0	7	4	0	0	0	1	0	1	1	0	0	3	3	2
OTU2563	0	1	1	0	0	1	0	0	1	0	0	1	1	1	1	0	2	0	0	1	1	0	2	2	2	0	4	0	2	1	0	1	1	7	0	1	0	2	2	1	2	1	2	1	0	0	0	1	1
OTU2641	0	0	0	3	5	3	1	1	0	0	0	0	0	0	0	3	2	1	1	2	0	0	0	1	0	0	0	1	0	0	8	0	0	1	2	0	0	0	2	0	0	0	3	0	0	0	0	0	0
OTU3105	0	0	0	1	0	0	1	0	1	0	0	2	0	0	0	1	1	1	1	1	0	0	0	4	1	2	1	5	8	1	0	0	3	2	2	0	1	0	0	3	3	0	1	0	0	0	1	1	0
OTU3827	2	6	2	2	9	7	1	0	0	8	9	2	0	0	1	4	1	6	0	1	0	2	0	1	0	0	1	0	0	1	0	0	0	0	0	0	0	0	1	0	0	4	0	0	1	0	0	0	0
OTU3948	0	0	0	0	0	0	1	0	0	1	0	0	0	0	0	1	2	0	0	0	0	0	0	0	0	0	1	0	0	0	0	0	0	1	0	2	0	0	0	0	0	0	1	1	1	0	2	2	0
OTU4368	0	2	1	0	2	0	0	1	0	3	0	0	2	1	2	0	1	2	0	2	2	2	2	1	0	0	1	0	1	1	3	0	2	2	2	0	0	1	1	0	1	3	1	0	0	3	0	0	0
OTU4731	2	0	0	3	0	0	0	0	0	0	1	0	0	0	0	0	2	2	0	0	1	0	1	0	2	0	0	0	0	0	0	0	0	0	0	4	1	2	3	0	1	1	0	9	0	1	1	0	0
OTU569	3	2	1	0	1	0	1	0	0	4	4	8	1	0	0	0	1	0	0	0	0	2	2	2	0	0	2	2	0	0	0	0	0	1	2	0	0	0	0	0	0	0	0	0	1	3	0	0	0
OTU1919	0	1	3	3	1	0	1	1	0	0	1	1	3	1	2	0	4	4	0	0	1	0	0	1	2	0	0	0	0	0	0	0	0	0	0	2	0	0	1	0	1	3	5	1	0	0	2	1	0
OTU2962	1	0	1	0	1	0	0	0	0	2	0	1	2	1	2	0	1	1	0	2	0	2	1	0	0	0	1	1	0	1	1	0	0	2	1	2	0	0	1	0	2	2	1	1	1	2	1	0	0
OTU3372	0	1	0	1	0	0	0	0	1	1	0	0	1	0	0	0	0	1	2	0	0	0	0	2	0	1	0	4	0	0	1	1	2	1	1	1	0	2	0	0	2	1	1	1	1	2	4	1	0
OTU4765	0	0	2	0	4	0	1	0	1	1	0	1	2	0	0	1	1	1	0	2	3	0	1	1	2	1	1	0	0	0	4	0	1	0	0	1	2	1	0	1	0	1	1	2	2	2	0	2	0
OTU167	0	0	0	0	0	0	0	0	0	2	0	0	0	0	1	0	0	0	0	0	0	0	1	0	0	0	0	1	0	1	0	2	0	0	1	5	1	1	1	0	0	0	0	1	0	0	1	1	0
OTU1693	1	4	1	1	0	1	0	0	1	0	0	0	3	4	4	0	0	0	0	0	0	2	0	1	0	0	0	1	3	0	0	0	3	1	5	1	1	1	0	1	0	1	0	0	1	0	1	0	1
OTU1710	3	0	1	0	1	0	8	12	2	0	1	2	4	0	0	3	0	2	1	0	0	2	0	0	0	0	1	2	1	0	1	0	0	0	0	0	0	0	0	0	0	2	2	0	1	0	0	0	1
OTU2376	0	0	1	1	0	0	3	0	0	1	0	0	0	0	0	0	1	1	0	3	0	0	0	2	1	0	2	0	2	1	1	0	0	0	0	4	0	2	0	0	2	0	1	1	2	1	1	3	0
OTU2875	3	0	0	1	1	0	1	1	0	1	2	1	1	0	0	3	1	2	1	1	0	3	2	0	2	1	1	0	0	0	0	1	0	1	0	1	0	0	1	1	3	0	0	0	1	2	1	0	1
OTU3364	3	1	4	0	0	2	2	5	3	0	3	0	1	0	1	0	0	1	2	3	0	0	1	1	0	1	2	0	1	0	1	1	0	0	2	0	2	1	2	0	0	0	0	0	0	1	0	2	1
OTU4569	1	2	0	1	0	0	0	0	1	1	0	0	0	0	0	2	0	0	0	3	1	0	0	0	1	1	0	1	1	0	0	4	0	0	0	3	0	0	0	0	3	0	2	4	1	0	1	3	1
OTU2108	1	1	0	2	3	4	0	1	0	1	2	0	0	0	0	6	0	1	1	1	3	0	0	0	2	0	4	2	3	0	0	1	0	0	0	0	2	1	1	0	1	0	1	1	0	0	0	1	0
OTU4885	1	0	0	1	2	0	0	0	0	0	0	2	0	1	0	0	1	4	0	0	0	0	1	4	0	2	3	1	0	2	0	0	0	0	1	1	1	1	0	1	2	1	1	3	0	1	2	0	0
OTU32	1	2	2	2	0	0	0	0	0	0	1	1	1	0	0	1	0	0	0	0	0	2	0	2	1	0	0	2	0	1	0	1	1	2	1	0	3	4	6	2	1	1	0	0	0	3	3	0	5
OTU3402	0	0	0	0	0	1	1	3	0	1	3	1	0	1	1	1	2	1	0	3	0	0	1	0	1	1	0	2	0	0	1	0	1	1	0	2	0	0	0	0	0	0	0	1	1	0	1	0	0
OTU3690	1	0	0	1	2	1	1	3	0	0	0	2	2	0	0	0	0	0	1	0	0	1	1	1	1	0	0	0	1	0	4	0	1	0	2	0	0	0	1	0	1	1	0	3	0	0	1	1	0
OTU4592	0	1	2	2	0	1	0	1	1	3	0	0	0	1	1	3	1	3	0	4	1	0	0	1	0	2	2	0	0	0	0	1	2	1	2	0	2	3	0	1	1	0	1	0	1	2	1	0	0
OTU5673	0	4	3	1	0	0	0	0	0	1	0	0	0	2	0	1	0	0	0	0	1	0	2	3	2	3	0	2	0	0	0	0	5	2	0	1	0	1	3	2	0	1	0	1	0	1	3	0	0
OTU356	1	0	0	1	1	1	0	0	0	0	0	0	0	0	0	0	0	2	0	0	0	0	1	1	0	0	5	1	0	1	0	1	1	0	0	1	1	0	0	0	0	0	1	2	1	0	2	1	0
OTU2109	1	0	2	2	2	1	0	0	0	0	0	1	0	0	0	0	0	1	0	1	0	4	0	1	2	0	0	0	1	1	0	2	2	2	1	0	1	2	0	1	0	0	0	0	1	1	1	0	3
OTU2300	1	1	1	1	1	0	6	1	1	1	0	0	0	0	1	0	0	1	9	2	2	3	3	0	0	1	1	1	2	0	2	0	2	1	0	1	1	0	0	2	0	6	0	0	0	1	1	0	1
OTU3186	2	1	2	2	0	1	1	0	0	1	0	0	0	2	2	3	0	0	0	1	1	0	0	0	0	3	1	0	1	0	0	1	0	1	3	1	0	2	1	0	0	0	0	1	2	2	0	0	0
OTU4270	3	3	6	0	3	1	0	0	0	3	1	0	0	3	2	0	0	2	0	2	0	1	0	0	0	1	0	0	2	0	0	0	0	2	3	0	0	0	0	2	0	0	0	0	2	1	0	1	4
OTU2111	1	1	0	3	1	1	0	2	1	1	0	2	0	0	0	1	0	0	0	1	1	1	0	0	0	3	1	0	2	0	0	1	0	0	1	0	4	0	2	2	1	0	0	0	3	2	2	1	0
OTU2629	0	0	0	1	0	0	1	0	0	2	0	1	0	0	0	0	0	0	0	0	1	1	2	0	1	0	1	1	0	0	0	3	0	0	0	7	1	0	0	0	3	0	1	3	1	2	3	0	1
OTU4369	3	2	2	1	1	1	3	0	0	0	0	1	1	2	2	1	2	3	5	1	1	1	1	0	0	2	0	0	1	0	3	3	2	1	0	0	1	2	2	1	0	1	0	0	1	0	0	0	0
OTU4853	2	1	0	0	0	1	2	1	1	0	1	3	0	1	0	2	0	2	1	2	1	0	1	0	0	1	1	1	1	1	0	1	2	0	0	0	0	1	1	0	1	1	0	0	2	0	1	1	1
OTU5525	0	0	0	0	2	0	0	0	0	0	1	0	0	0	0	0	0	1	0	3	1	0	2	0	0	0	0	1	0	0	0	1	1	0	0	0	0	0	0	1	0	2	0	0	0	0	0	1	0
OTU1592	0	1	0	0	0	0	0	0	0	0	0	0	0	1	0	2	0	2	0	0	0	0	1	1	0	0	0	0	1	0	0	1	1	1	0	0	0	0	0	0	0	0	1	1	0	0	0	2	0
OTU2284	4	0	0	0	2	0	0	2	10	0	0	0	1	0	2	0	2	2	0	2	0	1	1	2	0	2	0	1	1	5	6	6	0	0	0	0	0	1	0	0	0	0	0	0	10	0	0	0	0
OTU3762	0	0	0	1	0	2	1	1	0	0	0	0	2	3	0	2	1	1	0	1	1	0	0	2	0	0	1	1	0	0	0	2	1	1	2	3	4	1	0	1	0	1	0	0	1	0	0	1	0
OTU4531	1	0	0	1	2	3	0	0	0	0	0	0	0	1	0	0	22	0	1	0	1	0	0	0	1	4	1	1	0	1	1	0	1	0	1	0	0	0	10	5	1	4	1	0	0	1	0	0	1
OTU1184	3	0	1	4	0	2	0	0	0	0	0	0	0	2	1	1	1	0	1	2	0	0	0	0	0	0	1	2	1	1	0	1	0	1	0	1	1	0	3	0	1	0	0	0	0	2	3	2	1
OTU1851	0	1	0	1	0	0	7	4	4	0	1	0	0	0	1	0	1	0	7	3	1	1	0	0	0	0	0	0	0	1	6	0	0	0	0	1	0	0	0	6	0	6	2	0	0	1	2	0	0
OTU2443	1	1	0	2	0	1	1	0	1	0	1	1	3	0	0	0	1	1	1	2	4	0	0	2	1	0	4	2	2	0	2	0	0	0	1	0	2	0	0	1	7	3	0	0	0	0	0	0	1
OTU2446	1	0	1	0	0	0	0	1	1	0	0	0	0	0	1	1	2	2	0	0	0	0	1	1	0	0	0	5	1	0	0	1	3	0	2	2	3	0	1	1	3	0	0	1	0	1	0	0	1
OTU2574	0	3	0	1	0	0	0	0	1	0	2	0	1	0	1	1	0	2	0	0	0	1	0	3	1	1	0	1	0	1	0	0	0	1	3	1	0	1	0	0	0	0	0	3	0	1	1	1	1
OTU3702	0	0	0	0	0	1	0	0	0	0	1	1	0	0	0	0	0	1	0	0	0	0	0	1	1	0	0	0	1	0	0	1	0	1	1	1	0	0	1	0	1	0	0	1	1	0	2	3	0
OTU4219	1	1	0	0	0	0	0	0	0	0	0	0	0	0	0	0	0	0	0	0	1	1	0	0	0	1	0	0	1	0	0	0	0	0	1	0	0	0	0	0	0	0	1	0	0	0	1	0	0
OTU272	0	0	0	1	0	0	0	0	0	1	0	0	0	0	0	0	1	0	0	1	0	0	0	0	0	0	1	0	0	0	0	0	0	0	0	2	0	0	0	0	1	0	0	1	0	0	1	7	0
OTU1673	0	0	0	2	0	0	0	0	0	0	0	0	1	0	0	0	0	0	0	0	0	0	0	0	0	0	0	0	0	0	0	0	0	0	0	0	1	2	0	0	7	1	10	3	0	1	1	0	0
OTU1783	0	0	1	2	0	1	1	9	0	0	0	2	0	0	0	2	0	0	9	0	0	4	0	0	2	1	2	1	4	1	2	0	0	2	1	1	0	1	0	0	0	0	0	0	0	2	0	0	1
OTU2009	1	1	1	0	1	1	0	0	1	0	0	0	1	1	0	1	0	0	1	0	1	2	0	1	0	0	1	1	1	0	0	2	1	0	0	0	0	2	1	2	0	0	0	0	0	3	1	0	0
OTU2207	2	1	0	1	0	1	0	1	0	0	0	0	1	0	0	0	0	2	0	0	1	0	2	0	0	1	0	0	2	0	0	0	0	0	0	0	4	1	0	1	1	0	3	1	1	0	7	3	0
OTU2598	0	0	2	0	0	0	1	6	2	4	0	3	0	0	1	1	0	0	0	2	0	1	0	0	0	0	2	0	1	0	0	0	0	5	0	0	1	1	0	1	0	0	1	0	0	0	0	0	1
OTU2771	1	1	0	1	1	1	0	0	2	3	2	0	0	1	0	3	2	0	0	0	0	4	4	0	1	2	0	0	2	2	1	0	1	7	4	0	0	0	1	3	0	2	0	0	1	5	0	0	0
OTU2864	3	2	4	0	3	2	0	2	1	0	0	1	2	0	3	2	3	2	2	0	1	2	0	1	1	2	0	3	0	1	1	0	1	2	0	0	0	1	1	0	0	0	0	0	1	0	0	0	0
OTU3257	0	0	0	0	0	0	0	0	0	0	0	1	0	0	0	1	0	0	0	1	0	0	1	1	0	0	0	1	0	0	0	1	0	0	0	2	1	0	0	0	0	0	0	6	0	0	0	0	0
OTU3710	0	0	0	0	1	0	0	0	0	0	0	0	0	0	0	0	0	0	0	0	0	0	0	0	1	0	0	0	0	1	0	0	0	0	0	0	18	14	0	6	0	1	0	0	0	5	7	0	0
OTU3990	0	0	0	0	0	1	0	0	0	0	0	0	0	1	0	0	0	0	0	1	0	0	2	0	0	0	0	0	0	0	0	0	0	0	0	1	3	21	0	2	0	0	0	0	0	0	2	0	0
OTU149	3	1	1	0	0	0	1	0	0	0	0	0	1	0	0	1	0	2	1	0	1	0	0	0	0	0	0	1	1	0	0	1	1	0	1	2	3	2	0	0	0	0	1	1	0	1	1	1	0
OTU1250	1	2	0	2	0	0	0	4	0	0	0	0	2	1	0	2	0	1	0	1	1	2	0	1	0	0	0	0	0	0	0	0	0	1	1	1	0	1	0	0	1	1	1	0	0	2	2	1	0
OTU2107	1	1	7	1	0	0	0	1	0	0	1	1	1	2	0	2	1	1	0	0	0	1	0	0	0	0	0	4	3	0	0	1	1	5	0	0	0	0	0	0	0	0	1	0	1	0	0	1	0
OTU2433	1	2	0	4	2	0	0	0	0	6	0	0	0	1	2	0	4	0	1	0	1	0	10	0	1	0	0	0	0	0	0	0	1	0	0	1	1	1	1	0	1	1	0	1	0	1	2	0	0
OTU3095	1	0	0	1	1	2	1	0	2	1	0	0	0	0	0	2	0	0	0	0	0	2	1	0	2	0	2	0	3	0	1	1	2	2	2	0	0	1	0	0	2	3	0	0	0	1	0	2	1
OTU5719	0	2	0	1	2	0	2	1	0	0	0	1	0	0	1	2	3	0	0	0	1	0	1	0	0	0	0	1	0	1	0	0	0	0	0	0	0	0	0	0	1	1	0	0	0	0	0	0	0
OTU201	0	0	4	0	2	1	1	3	2	2	2	1	1	3	0	1	1	0	1	1	4	1	1	0	0	1	1	0	1	1	0	1	1	0	1	1	0	2	0	1	0	1	1	0	3	0	0	1	0
OTU1521	1	4	3	1	0	0	0	0	0	2	0	0	1	3	4	1	0	0	0	2	1	1	0	1	0	1	0	0	1	1	0	0	0	4	2	0	0	0	1	0	1	0	0	0	1	2	1	0	0
OTU3058	0	0	0	0	0	0	1	4	3	1	0	0	0	0	2	1	0	0	6	0	1	1	0	1	0	3	0	0	0	0	1	2	1	1	0	1	0	0	1	0	0	1	1	1	1	0	0	0	0
OTU3329	0	1	0	1	0	1	0	0	0	0	0	0	0	2	1	0	0	0	1	0	1	0	1	0	1	0	0	0	1	0	0	1	0	0	0	0	1	2	0	2	2	0	0	0	0	0	1	1	1
OTU4616	0	0	0	0	0	0	0	0	0	0	0	0	0	1	0	0	2	2	0	0	0	1	0	0	0	0	0	0	0	0	1	0	0	0	0	1	0	0	1	0	1	0	4	1	2	0	0	3	0
OTU5385	0	1	3	1	0	1	2	0	2	0	2	1	2	0	1	0	1	0	1	0	2	1	0	1	1	0	0	0	0	1	0	1	0	0	0	0	4	1	1	1	0	0	1	2	3	2	0	0	2
OTU33	1	1	1	0	0	1	1	0	0	1	0	0	0	0	1	2	1	0	0	1	1	0	0	0	1	0	0	3	3	0	0	1	0	0	0	2	0	1	0	1	0	0	0	0	0	0	0	1	0
OTU78	0	0	0	0	0	0	0	0	0	0	0	0	0	0	0	2	2	0	0	1	0	0	0	0	1	1	1	0	0	0	0	1	0	2	0	1	0	0	0	0	2	1	2	1	1	1	1	0	1
OTU453	1	0	0	2	0	0	0	0	0	0	0	0	0	0	0	0	0	0	2	0	1	0	0	0	1	0	0	0	1	0	0	1	0	0	0	0	3	4	0	0	1	0	1	3	0	0	0	1	1
OTU618	1	0	0	2	3	2	4	0	0	0	0	0	0	0	0	2	0	0	1	0	1	1	0	1	0	0	1	1	1	2	1	1	0	0	2	0	2	0	0	1	1	1	0	0	4	1	2	0	2
OTU1390	1	0	0	0	4	1	0	0	1	0	0	0	1	0	0	0	1	0	4	0	2	0	0	1	1	1	0	0	0	0	1	0	3	0	0	2	0	1	0	0	0	0	0	0	1	0	0	0	2
OTU2373	0	0	0	1	0	0	0	0	0	0	0	1	2	0	0	1	1	0	1	0	1	0	0	1	1	0	0	2	0	0	0	2	0	0	1	1	1	0	2	0	1	0	2	3	0	0	0	2	0
OTU2378	0	0	0	0	0	1	0	1	1	1	0	0	1	0	0	0	1	0	1	0	1	0	0	0	0	0	0	1	1	0	0	2	1	1	1	0	1	1	0	1	1	0	1	2	2	0	1	2	0
OTU3029	4	5	0	1	2	0	0	0	0	0	0	0	0	1	3	1	1	0	1	0	0	0	6	0	0	0	0	0	0	2	0	0	0	0	0	0	0	0	0	0	1	0	0	1	0	0	0	0	0
OTU3808	0	1	1	0	1	0	0	1	0	0	2	0	0	1	0	0	1	2	0	0	3	2	1	1	1	1	1	2	1	0	1	0	0	0	3	2	0	0	0	0	1	1	2	0	3	1	0	0	7
OTU279	0	0	0	1	0	0	1	0	0	1	0	0	0	1	0	1	0	0	0	1	0	1	1	0	1	1	1	0	0	0	0	0	0	0	0	3	1	1	0	0	0	0	0	4	0	0	2	0	1
OTU318	0	0	0	0	0	0	0	0	0	4	4	6	1	0	4	1	0	0	0	0	2	1	10	0	1	4	0	0	0	0	0	0	1	0	6	0	0	0	0	0	1	0	0	0	1	2	2	0	0
OTU804	1	1	0	0	1	1	1	1	1	0	0	1	0	2	1	0	3	0	1	2	6	3	0	0	0	1	0	1	1	0	1	1	1	0	1	1	0	0	3	1	1	0	2	0	1	0	1	0	0
OTU1596	2	2	3	1	0	1	0	1	0	2	0	0	1	0	1	1	0	1	1	0	0	0	0	3	1	2	0	1	1	1	0	1	1	1	1	1	1	0	0	0	0	0	1	1	1	1	1	0	0
OTU2669	0	5	2	3	2	0	1	0	0	2	0	0	5	1	0	1	0	1	0	0	0	0	0	5	0	4	3	1	0	1	1	3	1	0	2	0	0	1	3	0	0	4	1	1	1	0	0	0	0
OTU3081	2	1	1	0	1	0	2	2	3	1	0	0	2	0	1	0	1	1	1	1	0	0	0	0	2	0	0	1	0	0	2	1	1	0	0	2	3	1	1	2	1	2	0	4	0	3	1	0	0
OTU3943	1	1	3	2	2	0	0	1	2	1	0	4	1	1	1	1	0	1	2	1	1	0	0	1	0	0	0	0	1	1	0	1	0	1	0	0	2	2	3	1	1	0	0	0	1	2	0	0	0
OTU267	0	0	0	2	0	0	0	0	0	0	0	0	0	0	1	0	0	0	0	0	0	0	0	0	6	0	1	0	0	1	0	1	0	0	0	7	2	0	0	1	2	0	0	2	0	1	1	2	0
OTU1157	4	3	2	0	1	5	3	1	2	2	0	1	1	0	0	2	0	0	2	1	0	2	0	0	1	0	0	0	1	0	0	0	1	1	0	0	1	2	1	2	0	0	2	0	0	1	2	0	0
OTU1193	0	0	1	2	1	0	0	0	0	1	2	1	0	0	0	0	1	2	0	0	0	0	2	2	0	1	2	1	1	1	0	1	0	0	0	0	1	0	0	0	0	0	0	2	0	0	0	1	0
OTU1223	2	2	2	2	2	1	4	0	2	0	1	2	1	0	0	0	1	1	0	1	0	0	1	2	0	0	2	1	0	0	0	0	1	2	3	0	0	1	1	1	0	1	1	0	0	0	1	0	1
OTU2674	1	1	0	2	0	0	1	1	0	0	0	0	0	0	0	0	0	0	0	1	1	0	0	0	0	0	0	2	1	0	0	0	1	0	0	2	0	1	2	0	0	0	0	1	1	0	0	4	0
OTU2996	0	0	0	1	3	1	0	1	1	0	0	0	0	1	1	2	0	0	1	2	2	0	0	0	1	0	0	0	0	0	1	0	0	1	1	0	4	0	1	1	2	1	0	0	1	2	2	1	1
OTU3274	0	2	0	1	0	0	1	0	0	0	0	0	1	0	0	1	0	0	0	0	0	0	1	1	1	0	0	0	0	0	0	0	0	1	1	2	1	1	0	0	2	1	1	2	2	1	0	0	0
OTU3374	0	2	0	0	2	0	0	0	1	3	1	2	0	2	0	0	1	1	1	1	1	2	2	0	0	0	1	0	0	1	2	0	0	0	0	0	3	0	0	0	0	0	0	0	1	2	1	0	1
OTU3419	0	0	0	0	0	0	5	1	0	2	4	4	1	0	0	1	1	1	0	4	0	2	6	0	0	1	0	0	0	0	0	1	0	10	2	0	1	0	0	0	1	0	1	1	0	1	0	0	0
OTU3925	3	2	2	1	2	0	1	0	1	0	0	1	3	2	12	1	1	1	0	0	1	1	0	0	2	1	0	1	6	0	0	0	0	0	0	1	1	1	0	3	0	0	1	0	1	0	2	1	1
OTU4195	0	0	0	0	0	0	0	0	0	0	0	0	0	1	0	0	0	1	0	0	0	0	0	0	0	0	0	0	1	0	1	0	0	0	0	0	1	0	0	0	0	0	0	0	0	0	0	0	0
OTU4817	0	0	1	0	1	0	0	0	1	1	8	2	0	0	0	1	1	1	1	0	2	1	2	1	7	1	5	3	2	0	0	0	2	1	1	0	1	1	0	0	0	0	1	0	0	0	3	0	0
OTU40	1	0	0	0	0	1	0	0	0	2	0	0	0	0	0	0	0	0	2	0	0	0	0	2	0	0	1	2	1	0	0	0	1	0	1	2	1	1	1	0	1	0	0	3	1	1	0	1	2
OTU2073	0	0	0	1	0	1	0	0	0	7	6	1	1	0	1	0	2	1	0	0	0	9	5	0	1	0	0	1	1	0	3	0	0	1	4	0	0	0	0	0	0	0	0	0	0	1	0	1	0
OTU2093	2	2	0	1	0	1	1	0	2	0	1	1	4	7	1	2	1	2	1	0	0	0	0	2	0	1	0	1	2	0	1	0	2	0	0	0	0	0	0	0	0	0	0	0	0	0	2	0	0
OTU2493	0	0	0	0	0	0	0	15	0	0	1	0	1	0	1	0	0	0	0	0	0	0	0	0	0	1	1	0	1	0	4	1	0	1	1	0	1	1	0	0	0	0	2	0	0	1	1	0	0
OTU3379	0	1	1	0	0	4	0	2	1	0	0	2	0	1	5	1	1	1	0	2	2	1	3	1	2	1	1	1	0	0	3	1	0	0	0	0	0	0	0	1	1	0	1	1	2	1	0	1	1
OTU3391	0	0	0	1	1	1	0	0	0	0	0	1	0	0	2	1	0	0	0	0	0	1	1	0	0	1	0	1	0	0	0	1	0	1	0	0	0	0	0	0	0	1	1	0	0	1	0	1	0
OTU3679	3	2	1	1	4	2	0	0	0	0	0	0	3	3	4	2	1	1	0	1	1	1	0	0	0	0	0	0	0	0	2	0	0	0	0	0	0	0	0	0	0	3	0	0	1	2	0	0	0
OTU4041	0	0	0	0	0	0	0	0	0	0	0	0	0	0	0	0	0	0	0	0	0	0	0	0	0	0	0	0	0	0	0	0	9	0	0	0	0	0	0	0	0	0	0	0	0	0	0	0	0
OTU4637	0	0	0	1	5	6	0	1	0	0	0	0	0	0	0	1	4	3	0	0	11	2	0	0	0	0	0	0	1	1	1	0	1	1	0	0	1	0	0	0	0	0	0	0	0	0	0	0	0
OTU4815	0	0	0	0	1	1	1	0	1	0	1	0	0	1	0	0	2	0	0	3	1	1	1	0	2	0	2	1	0	2	0	1	2	1	2	0	0	0	0	1	0	0	0	0	0	0	0	0	2
OTU324	0	1	0	0	3	2	1	3	0	0	1	1	1	1	2	0	1	0	0	1	0	1	0	0	0	0	1	0	0	0	5	1	4	1	0	1	2	1	1	4	1	2	0	0	1	3	0	1	0
OTU785	2	0	1	0	1	0	0	0	1	1	3	2	6	2	0	0	0	0	0	0	0	1	3	5	0	8	1	2	0	0	0	0	0	0	6	0	0	0	0	0	0	0	0	0	3	2	0	0	0
OTU1241	0	0	3	2	0	1	1	1	0	1	1	2	1	0	2	3	0	0	0	2	0	0	1	0	2	0	1	1	0	0	2	0	0	0	0	0	0	1	0	0	1	1	1	1	1	0	0	0	2
OTU2938	0	0	0	1	0	0	0	0	0	2	0	0	0	0	0	1	1	0	0	0	1	0	0	1	0	1	0	0	1	0	0	1	2	0	0	1	0	1	0	0	0	0	0	2	0	1	0	1	0
OTU3175	0	0	0	1	1	2	0	2	0	2	0	0	0	0	3	3	0	3	0	1	1	1	1	0	2	0	1	0	2	0	0	0	1	3	3	0	0	0	0	0	0	0	2	0	0	1	2	0	0
OTU4857	1	0	0	0	0	0	1	0	0	2	1	0	0	1	0	0	0	0	0	0	5	1	0	0	3	0	0	1	0	0	1	1	2	0	0	2	0	5	4	4	2	1	3	0	0	0	0	2	1
OTU5162	0	2	0	1	2	1	0	0	0	0	0	0	1	1	1	0	0	0	1	0	1	0	0	0	0	0	0	0	1	0	0	0	0	1	2	1	0	0	0	0	0	0	1	2	0	1	2	1	0
OTU151	2	1	0	0	0	1	2	0	0	0	1	0	1	1	3	0	0	0	0	2	0	2	0	1	0	0	0	0	1	1	0	1	0	0	1	1	1	0	1	1	1	0	2	1	0	2	2	0	0
OTU433	5	2	7	0	0	1	0	3	0	0	0	0	0	1	1	0	0	0	1	1	3	4	0	1	0	4	0	0	0	0	2	0	2	0	0	0	3	0	0	0	1	2	0	0	0	2	3	0	1
OTU530	0	0	0	0	0	0	0	0	0	0	0	0	0	0	0	0	0	0	0	0	0	0	0	0	0	0	0	0	0	0	0	0	0	0	0	0	0	0	3	64	0	0	0	0	0	0	0	0	0
OTU548	0	0	0	0	0	0	0	0	0	0	2	0	0	0	0	0	0	0	1	0	1	1	0	3	2	1	2	0	0	0	0	0	5	2	0	0	0	0	2	1	0	1	1	0	1	0	1	0	6
OTU2573	0	0	1	0	0	2	0	1	0	2	2	0	0	0	0	1	0	1	0	1	1	0	0	0	0	0	1	0	0	1	0	1	0	0	0	0	2	0	2	1	1	2	0	3	0	0	2	0	0
OTU3368	1	0	0	1	1	1	0	0	0	1	0	0	0	0	1	0	0	1	0	1	0	0	9	1	0	1	0	0	1	0	0	2	0	3	1	0	1	0	0	0	1	0	0	0	0	0	0	0	0
OTU3607	0	1	0	0	0	0	1	0	2	1	0	0	7	5	0	0	0	0	0	0	0	0	1	1	2	2	1	1	0	3	3	4	1	1	0	2	0	1	0	7	0	1	2	0	6	0	0	0	0
OTU4239	0	0	0	0	0	0	0	2	0	0	0	0	0	0	0	1	0	2	0	0	0	0	0	0	0	0	0	0	0	0	1	0	0	0	0	0	2	3	1	0	2	0	8	0	0	0	0	0	0
OTU4250	0	0	0	0	0	0	0	0	0	0	0	0	0	0	0	0	0	1	0	0	0	0	0	0	0	0	0	0	0	0	0	2	0	0	0	0	0	1	1	0	3	0	0	0	1	0	1	1	0
OTU4515	0	0	0	0	0	0	0	0	0	0	0	0	0	0	0	0	0	0	0	0	0	0	0	1	2	3	0	0	0	1	0	0	0	0	1	0	0	0	0	0	0	0	1	0	0	0	1	0	4
OTU4540	0	2	0	0	4	0	0	0	0	0	0	0	0	0	1	1	1	0	0	0	0	0	0	2	1	2	0	0	1	0	0	0	1	0	1	1	0	0	0	0	1	0	4	3	2	1	1	1	7
OTU4895	1	0	1	0	1	0	1	1	0	1	1	1	0	0	1	0	0	1	0	1	2	0	0	1	1	0	2	0	1	0	0	1	0	1	0	0	0	0	0	0	0	0	1	2	0	1	0	1	0
OTU06	0	1	1	0	0	1	0	1	0	0	0	0	0	0	0	1	0	0	2	0	0	1	0	2	0	0	0	0	0	1	0	0	0	0	0	3	0	0	0	0	0	2	0	1	0	1	3	3	0
OTU184	0	0	0	0	0	0	0	1	0	1	0	1	0	0	0	0	1	0	0	2	0	0	0	0	4	0	1	0	0	0	0	1	2	1	0	0	0	1	0	0	1	0	0	0	0	0	1	1	0
OTU729	1	0	0	0	0	1	0	1	2	0	0	0	0	0	0	0	3	0	1	0	1	0	2	2	0	0	0	1	2	1	1	0	0	2	0	2	2	0	0	0	0	3	1	0	3	0	1	0	1
OTU1922	0	0	0	1	1	1	1	1	0	0	0	0	0	0	2	0	0	4	0	0	1	0	0	0	0	0	1	2	1	0	0	0	0	1	2	0	0	3	0	0	0	1	3	0	1	0	1	0	1
OTU3785	0	0	0	0	3	1	0	0	0	1	4	1	2	0	1	1	0	1	0	2	1	1	0	4	0	3	7	6	1	1	0	1	1	0	0	0	0	1	0	0	0	1	0	0	1	0	0	0	0
OTU4770	0	2	0	0	0	0	0	0	0	0	1	1	1	0	1	1	1	1	0	0	0	0	0	1	0	1	1	1	2	0	0	1	0	2	1	1	0	0	1	1	0	1	0	0	3	1	0	0	1
OTU334	0	0	0	0	0	0	1	0	0	0	0	0	0	0	1	0	1	2	0	1	0	0	0	1	0	0	0	1	1	1	0	0	0	0	1	0	0	1	0	0	0	0	0	1	0	0	1	0	0
OTU353	0	0	0	0	0	0	0	0	0	2	0	0	0	1	0	0	0	0	0	1	1	0	0	0	0	1	0	0	0	0	0	1	0	2	0	0	5	0	0	0	0	0	0	2	1	0	0	1	1
OTU376	0	0	0	0	0	0	0	0	0	0	0	0	0	0	0	1	0	0	0	0	0	0	0	2	6	1	0	0	0	1	0	0	2	0	0	3	2	0	0	0	0	1	2	0	0	0	0	4	1
OTU1730	1	6	7	2	1	3	0	3	0	0	0	1	0	2	1	2	0	0	0	1	1	0	0	0	0	0	0	0	1	0	0	0	1	0	0	0	0	1	1	0	0	0	0	0	1	3	2	0	0
OTU2132	0	0	0	1	0	0	0	1	0	0	0	0	0	0	0	1	0	2	1	0	0	0	0	0	2	0	1	0	2	0	0	0	0	0	0	2	1	0	0	2	1	1	1	3	0	3	2	2	0
OTU3795	2	2	2	0	0	0	2	0	1	3	1	0	0	0	0	0	0	1	0	0	1	0	1	0	0	1	0	1	1	0	4	0	2	0	1	0	0	2	1	0	1	1	1	0	0	3	1	0	3
OTU1201	0	0	0	1	0	0	0	0	0	0	0	0	1	0	1	0	0	0	1	0	0	0	0	1	0	0	2	0	0	0	0	0	0	0	2	2	1	2	0	0	1	0	1	1	0	0	2	1	0
OTU1434	2	0	2	3	0	0	4	0	0	0	0	2	3	0	1	0	5	2	1	0	0	0	0	1	0	2	3	0	0	3	2	0	1	1	0	0	2	0	0	2	0	0	0	0	1	0	0	0	0
OTU1872	0	0	0	0	1	0	1	2	4	0	1	0	0	0	0	0	5	0	1	8	1	0	0	2	1	0	1	1	3	2	1	0	0	2	1	1	0	0	2	0	0	0	1	0	2	0	0	0	0
OTU2180	0	0	0	0	0	0	0	0	0	0	0	0	1	1	0	0	0	0	0	0	0	0	0	0	2	0	0	0	0	0	1	0	0	0	0	6	3	0	0	0	5	2	1	11	1	1	3	0	0
OTU2741	0	0	0	0	0	1	1	1	1	0	1	0	0	2	3	0	2	1	1	2	0	0	1	0	0	2	0	2	0	0	0	2	0	0	0	1	1	0	1	0	2	1	0	1	0	0	0	2	0
OTU2876	1	1	2	2	1	3	0	0	7	0	3	0	0	0	0	0	1	0	0	0	0	2	1	2	2	0	0	0	1	0	4	2	0	1	0	1	0	1	1	0	0	2	0	0	2	0	0	0	1
OTU3398	3	2	3	0	0	1	0	0	1	0	0	1	4	2	2	1	0	0	0	0	0	0	0	1	1	5	1	0	0	0	1	0	2	0	1	2	0	0	0	1	1	1	0	0	1	1	1	0	0
OTU570	1	1	0	1	0	3	0	0	0	1	0	0	1	0	0	2	0	0	0	0	2	2	1	0	2	1	0	1	1	0	1	0	0	0	0	1	0	0	1	3	0	0	2	0	1	0	0	0	0
OTU1329	4	1	0	0	1	0	0	0	0	6	0	0	0	1	0	0	0	0	1	0	0	1	6	0	0	0	0	0	0	3	0	1	4	1	3	0	0	0	0	0	0	0	0	0	0	0	0	0	0
OTU1440	0	0	0	0	0	0	0	0	0	4	3	6	0	0	0	0	0	0	0	0	0	1	3	0	1	0	0	0	0	0	0	0	0	4	5	0	1	0	0	0	0	0	0	0	0	2	0	0	0
OTU1618	0	0	0	1	1	0	0	0	0	1	5	3	1	0	0	0	0	0	0	1	0	7	0	0	0	2	0	1	3	0	0	0	0	2	7	0	0	0	0	0	1	1	0	0	0	1	0	0	2
OTU1833	0	2	1	1	0	0	0	0	0	1	1	0	0	0	0	0	0	1	1	0	0	0	0	0	1	0	0	0	0	1	0	0	0	1	3	1	0	0	0	1	3	1	1	6	0	0	1	2	0
OTU4217	2	0	0	1	1	0	0	0	0	1	0	0	2	0	0	1	1	0	0	0	0	0	2	1	5	2	0	0	1	2	0	0	0	1	0	1	1	0	2	0	1	0	1	0	1	0	0	0	0
OTU4615	0	1	1	1	1	1	4	2	1	0	0	0	9	4	2	1	0	0	1	0	1	0	0	1	1	0	0	0	0	2	1	0	0	0	0	0	0	1	0	0	1	0	1	0	3	1	1	0	0
OTU4631	1	1	0	1	0	0	0	1	5	0	0	0	11	10	6	0	2	0	1	0	0	0	0	2	0	1	0	1	0	0	0	0	0	0	0	0	0	0	0	0	0	0	0	0	1	0	0	0	0
OTU43	0	0	0	1	1	0	0	1	0	0	0	0	0	0	0	0	0	0	0	2	0	0	0	0	0	0	0	0	1	0	1	1	1	0	0	0	1	0	0	1	3	0	1	0	1	3	2	1	0
OTU310	0	2	0	0	0	1	1	0	0	2	0	0	0	0	2	0	0	0	0	2	0	0	0	0	1	0	0	0	0	0	0	1	0	0	1	1	4	3	1	1	3	0	0	2	1	1	1	1	2
OTU479	0	1	0	2	1	3	0	0	0	1	1	2	2	1	2	1	6	2	0	0	1	1	3	0	0	0	0	1	4	2	0	0	1	7	3	0	0	0	0	0	0	0	0	0	0	0	0	0	1
OTU1058	0	0	0	0	1	0	2	3	0	2	0	0	1	2	0	1	0	1	1	0	0	1	0	1	0	1	0	2	2	1	0	0	0	0	1	0	0	2	1	1	1	1	1	0	1	0	0	0	0
OTU2586	1	0	1	1	1	1	1	3	1	1	1	2	1	2	1	0	1	0	0	2	0	0	0	0	0	3	0	0	0	2	2	1	1	1	0	0	1	0	2	2	0	3	0	0	0	3	0	1	2
OTU2605	0	0	0	0	1	2	1	0	0	3	7	8	0	0	1	0	0	0	0	0	2	0	3	0	1	1	2	0	0	0	1	1	0	3	1	0	0	0	0	1	0	0	1	0	0	1	0	0	1
OTU2663	1	1	2	1	1	0	0	0	0	0	0	0	1	1	1	1	0	1	2	2	1	0	1	0	0	1	0	1	0	0	0	6	0	0	0	0	1	2	1	2	0	1	0	3	0	0	0	0	0
OTU3067	0	0	0	1	0	4	0	0	0	0	0	0	0	1	2	1	0	1	0	0	0	0	0	0	0	0	0	1	1	1	0	1	0	0	0	1	1	0	1	0	2	0	1	0	1	0	0	0	0
OTU3158	0	1	0	1	0	0	0	0	0	0	0	0	0	0	0	1	0	0	0	0	0	0	0	0	0	0	0	0	0	0	0	0	0	0	0	1	0	2	0	0	1	0	0	4	0	1	0	1	0
OTU3373	0	1	0	0	0	0	0	1	0	2	4	3	0	0	0	0	1	0	0	1	0	0	1	0	0	0	0	0	0	0	0	1	2	4	5	0	0	0	0	0	0	1	0	0	3	2	1	0	0
OTU3578	0	0	0	0	0	1	0	0	0	1	1	1	0	0	1	0	0	0	0	0	0	1	3	0	0	0	2	1	1	2	0	0	1	0	2	0	1	0	1	1	0	0	1	0	0	0	0	0	1
OTU3636	2	3	0	1	0	0	0	0	1	0	0	1	2	1	1	0	1	1	0	8	1	0	0	2	0	2	3	0	1	0	2	1	0	1	0	0	0	0	0	0	0	0	0	0	1	0	1	0	1
OTU3865	1	0	0	0	0	0	3	1	2	1	1	3	1	0	0	2	0	0	1	5	0	0	0	1	0	0	1	1	3	16	1	4	0	0	0	0	1	1	0	0	0	0	0	0	2	0	0	0	0
OTU4863	1	1	1	0	3	2	1	0	1	0	1	0	1	0	0	1	0	4	0	0	0	1	0	0	0	0	0	4	1	0	2	1	0	0	0	1	3	1	0	1	1	0	1	0	0	0	0	0	0
OTU240	0	2	0	0	0	0	0	0	1	0	1	0	1	0	2	0	1	0	0	2	1	0	0	1	0	1	1	0	1	0	1	0	2	0	1	0	1	0	1	0	0	1	2	3	0	2	1	1	0
OTU447	0	1	0	0	0	2	0	0	0	0	4	0	1	0	0	0	0	1	0	1	0	0	0	1	0	0	2	0	0	0	0	1	0	0	0	2	0	2	0	0	1	0	0	0	1	0	1	2	1
OTU895	1	5	3	0	0	3	1	3	7	1	0	0	3	2	0	3	3	1	2	0	1	1	0	2	0	0	0	0	0	0	2	0	0	0	0	0	0	1	0	0	0	0	0	0	0	0	0	0	0
OTU2431	1	0	1	0	0	0	0	0	0	0	0	1	1	0	3	0	1	0	2	0	1	0	0	0	0	3	5	1	0	0	0	2	1	0	0	0	2	0	0	5	1	3	0	0	1	3	2	1	3
OTU2798	0	0	0	2	1	0	0	7	1	10	1	2	0	0	0	1	3	2	0	4	0	3	1	0	0	0	3	0	0	0	0	2	0	0	0	0	0	0	2	0	0	0	0	0	1	0	0	0	0
OTU3034	0	1	0	0	0	1	0	0	0	2	2	0	0	1	0	1	0	2	0	0	0	0	0	1	1	1	0	0	0	0	0	2	1	1	1	1	0	0	1	1	0	0	0	2	2	1	0	1	3
OTU3875	0	0	1	1	2	1	0	0	0	0	0	0	0	0	0	1	0	1	1	0	0	0	0	1	0	0	1	2	0	0	1	0	0	0	0	0	1	1	1	0	0	0	0	1	0	1	1	0	2
OTU5260	0	0	0	1	3	0	1	0	0	3	0	0	1	0	0	0	0	0	2	2	1	0	0	1	0	1	0	1	0	0	0	1	1	2	0	0	0	0	0	2	0	0	1	2	1	1	0	1	0
OTU655	0	0	0	1	0	0	4	8	2	0	0	0	0	0	0	1	0	0	6	1	3	1	0	0	1	1	0	0	0	0	1	0	1	0	0	1	0	0	1	0	0	8	0	0	0	0	1	0	0
OTU794	0	1	1	0	0	1	1	1	0	2	0	0	1	1	0	0	1	1	2	2	0	0	0	1	2	0	1	0	0	0	0	0	0	1	2	0	1	0	1	2	0	1	2	1	2	3	1	2	1
OTU1037	1	0	2	0	0	0	1	0	0	0	1	0	0	1	1	0	2	1	0	1	0	1	0	0	1	0	2	1	1	0	1	1	0	0	1	0	3	0	1	3	2	0	0	0	1	1	3	0	1
OTU1069	1	1	1	0	0	1	0	1	1	0	0	1	1	2	1	3	1	1	0	0	1	1	0	0	0	1	1	0	0	0	2	2	0	1	1	0	0	1	1	0	0	2	0	0	2	1	0	0	1
OTU1230	0	1	0	2	2	0	0	0	0	0	1	1	3	0	2	1	2	0	0	0	0	0	1	0	2	0	0	3	0	0	0	0	0	0	1	1	1	0	0	2	1	1	2	0	1	0	1	0	1
OTU1657	0	0	0	0	2	0	0	0	0	0	1	0	3	0	1	1	1	0	2	0	0	2	0	0	0	0	0	1	0	0	2	0	0	1	2	2	2	1	1	1	3	1	1	1	0	0	0	0	0
OTU2160	0	0	0	0	0	0	0	0	2	0	0	0	0	0	0	0	0	0	0	1	0	0	0	0	0	2	0	0	1	0	0	0	0	0	1	2	2	7	1	1	3	0	2	4	0	2	1	1	0
OTU2381	0	0	0	0	0	0	0	0	0	0	0	0	1	0	0	0	1	0	1	2	0	0	0	1	2	0	1	0	0	0	0	0	1	0	1	3	1	0	1	0	1	0	0	0	1	2	2	1	0
OTU2437	1	1	2	2	0	0	0	1	0	2	3	2	0	0	0	0	1	1	1	0	0	2	0	1	0	0	1	1	0	1	2	0	3	0	2	0	1	1	0	2	2	0	1	1	0	1	0	0	0
OTU3045	0	0	0	0	0	0	0	0	0	0	0	0	0	0	0	0	0	0	0	1	0	0	0	0	0	0	0	0	2	1	0	1	0	0	0	1	1	1	0	0	0	1	3	0	0	0	2	1	0
OTU3438	1	2	3	1	0	1	1	1	1	1	0	1	2	2	1	1	1	0	1	1	0	0	0	0	1	0	0	0	0	0	0	0	0	1	0	1	2	2	1	0	2	2	1	0	0	2	0	1	2
OTU3676	3	4	3	0	2	0	1	1	0	1	0	0	1	0	1	1	5	0	0	0	0	0	0	7	0	3	0	1	0	0	0	0	1	0	0	0	0	0	0	1	1	1	0	0	2	0	0	2	1
OTU3856	0	1	4	1	1	0	4	0	2	0	0	0	0	0	0	0	1	0	0	2	0	1	0	1	0	0	3	0	0	0	3	1	1	0	0	0	0	2	0	0	2	0	3	4	1	0	0	1	0
OTU4695	0	0	0	0	0	0	0	0	0	0	0	0	0	0	0	0	0	0	0	0	0	0	3	5	2	1	2	0	0	0	4	0	3	3	1	0	0	0	0	0	0	0	0	0	4	0	0	2	7
OTU4737	2	1	1	0	1	0	0	1	1	4	0	1	3	1	1	0	1	2	2	0	0	0	0	0	0	0	0	0	1	0	0	1	0	0	0	0	1	1	1	0	2	1	1	0	0	1	1	0	0
OTU844	0	0	0	0	0	0	0	2	0	0	0	0	0	0	0	0	0	2	0	0	1	1	1	0	1	1	1	0	1	0	0	1	1	0	0	0	0	1	0	1	2	1	1	0	2	2	2	0	1
OTU1222	3	1	1	0	1	1	1	1	0	0	1	2	0	0	1	2	2	1	0	1	1	0	0	0	1	0	0	0	0	0	0	0	0	0	1	0	0	0	2	1	1	2	1	0	0	1	0	0	0
OTU1322	0	0	0	0	0	0	0	0	1	0	0	0	0	0	0	0	0	0	0	0	0	3	4	0	0	3	0	0	0	0	0	3	0	0	0	0	2	3	0	0	0	0	0	0	1	1	1	0	0
OTU2006	2	1	0	1	0	0	0	0	1	0	0	0	1	0	2	0	0	2	1	1	0	0	0	0	0	0	0	1	0	0	0	0	0	0	0	1	5	1	2	0	1	2	1	0	0	3	2	1	0
OTU2406	0	0	0	1	0	0	0	1	0	1	1	0	0	1	0	0	1	1	0	0	0	0	0	0	1	0	0	0	1	0	0	0	0	0	0	1	3	1	0	0	0	0	0	4	2	1	2	0	0
OTU2791	0	0	1	2	0	0	0	0	1	0	0	0	1	1	2	0	1	1	1	0	0	1	0	1	0	0	0	0	0	0	0	0	2	1	1	0	1	1	0	0	0	2	1	0	1	1	0	1	0
OTU3719	0	0	0	0	0	1	2	0	2	2	0	2	0	0	0	1	0	0	6	2	1	1	0	0	2	1	0	0	0	0	0	0	0	2	1	0	0	1	1	0	0	2	0	0	0	0	0	1	2
OTU4302	0	0	0	0	2	0	0	0	0	0	0	0	0	0	1	1	0	0	0	0	0	0	0	1	0	0	0	0	0	0	0	1	0	0	1	2	2	1	0	0	2	0	0	1	0	1	0	1	0
OTU19	0	2	0	0	0	0	0	0	0	0	0	0	0	0	0	0	0	0	0	0	0	0	0	0	1	0	0	0	0	0	0	0	0	0	0	3	1	1	0	0	3	0	1	3	1	2	3	3	0
OTU38	0	0	0	0	1	0	1	0	1	0	0	0	0	0	1	0	2	1	1	0	1	1	1	0	1	0	0	1	1	0	0	0	2	1	0	0	2	0	0	0	3	0	1	3	3	2	1	2	0
OTU566	2	2	2	0	2	2	1	1	0	1	1	1	1	1	3	1	1	1	1	0	2	1	1	1	1	0	1	1	0	0	0	1	2	0	0	1	0	0	2	0	0	0	0	0	0	0	0	0	0
OTU724	0	1	0	0	0	1	0	0	0	1	0	1	0	0	0	1	0	0	2	0	1	2	3	0	1	0	5	1	0	1	3	1	1	3	2	0	0	2	1	1	0	3	0	0	2	0	0	0	0
OTU1578	2	0	0	3	0	1	0	0	0	0	0	0	0	1	0	1	0	0	0	0	0	0	0	0	0	0	0	1	0	0	0	2	1	0	1	1	1	0	0	0	0	0	4	0	0	0	0	0	0
OTU1794	0	3	4	2	2	0	1	2	0	0	1	0	3	6	8	3	1	0	1	2	0	0	2	0	0	0	0	0	0	0	0	6	2	1	0	0	0	0	0	3	0	0	0	0	0	0	0	0	0
OTU2695	0	1	0	1	0	1	0	0	0	0	0	0	2	1	2	0	1	2	0	0	1	1	0	2	0	2	0	0	0	1	2	0	1	0	1	0	0	0	0	0	0	1	1	0	4	1	0	2	0
OTU3063	0	0	0	1	1	0	0	0	0	2	0	0	0	2	0	0	1	0	1	1	1	1	0	0	0	1	0	0	3	0	0	1	3	0	0	0	0	0	0	0	0	0	1	1	1	0	4	1	1
OTU4187	1	0	0	0	0	1	0	0	0	1	0	0	1	1	0	0	2	0	0	1	0	0	0	0	0	0	0	0	1	0	0	0	0	0	0	0	0	0	0	0	0	0	0	0	1	0	0	0	0
OTU4538	0	0	0	0	1	0	0	0	0	0	0	0	0	0	1	0	0	1	0	1	0	0	0	0	0	0	0	0	0	0	0	0	0	0	0	0	2	0	4	1	3	4	2	0	1	2	0	0	2
OTU4572	0	1	0	1	0	0	0	0	0	2	0	0	0	0	0	2	0	0	0	1	1	0	0	1	1	1	1	3	1	0	0	1	2	0	0	0	0	0	0	0	0	0	1	0	0	0	0	0	0
OTU4977	0	0	0	0	1	0	1	0	0	1	0	0	0	0	0	0	3	0	0	1	1	0	0	0	0	1	0	0	0	1	0	0	0	0	1	1	0	0	0	1	0	0	0	0	0	0	0	0	0
OTU346	0	1	0	1	0	0	0	0	0	0	0	0	2	0	1	1	0	0	0	0	0	0	0	0	0	0	3	0	0	0	1	1	0	0	1	1	2	0	0	0	3	0	0	1	3	0	1	0	0
OTU476	0	1	1	0	0	2	1	1	1	0	0	0	1	1	1	0	1	0	0	1	0	0	0	1	0	0	0	0	0	7	4	1	1	1	0	0	0	0	1	1	0	2	0	0	1	1	0	1	0
OTU1032	2	1	0	1	0	1	1	3	0	1	0	0	1	1	1	0	1	0	1	0	1	0	0	0	0	0	1	0	0	0	0	2	2	0	0	1	1	0	3	0	0	0	1	0	0	0	0	0	0
OTU1126	1	0	1	0	0	1	0	1	1	0	1	0	0	0	0	0	2	1	0	0	2	0	0	4	1	0	2	2	1	2	0	0	5	0	1	1	0	0	4	0	7	3	1	0	0	0	0	1	0
OTU1140	0	4	0	0	2	0	0	0	2	4	0	0	1	0	0	0	0	0	3	0	1	0	21	0	0	0	0	2	0	2	0	0	0	0	0	0	0	0	0	0	0	0	0	0	0	1	0	0	0
OTU1789	0	2	0	2	0	0	2	0	1	0	0	2	1	0	0	0	1	0	3	0	0	0	2	0	0	0	1	0	3	0	3	0	0	1	3	1	0	0	0	0	1	1	1	0	1	1	1	0	0
OTU2096	2	3	0	1	0	1	0	0	2	0	0	0	0	1	2	0	2	0	0	1	0	1	2	0	0	0	0	1	1	2	0	0	1	0	0	0	0	0	0	0	0	0	0	0	0	0	0	1	1
OTU2288	2	0	0	0	1	1	0	1	0	0	0	0	0	0	0	0	0	0	0	1	0	0	0	0	1	0	0	4	0	1	0	2	2	1	0	3	1	3	1	0	1	0	1	5	0	0	1	0	0
OTU2737	0	0	0	1	0	3	0	0	0	0	0	0	0	0	0	0	0	0	4	0	0	0	0	0	0	0	0	0	2	7	0	3	0	6	1	0	3	4	3	5	0	5	0	0	0	1	0	0	2
OTU2877	1	1	2	2	1	1	1	0	0	0	1	2	0	1	2	0	2	0	0	2	0	0	0	0	1	2	3	2	0	2	0	0	0	3	0	0	0	0	3	0	0	1	0	0	2	0	0	0	2
OTU3005	0	0	1	0	0	0	0	0	0	1	0	0	0	0	0	1	0	0	0	1	1	1	0	0	2	1	0	1	0	0	0	1	0	1	1	4	0	2	0	0	0	0	2	2	0	0	0	1	0
OTU3295	0	0	0	0	0	0	0	0	0	0	0	0	0	0	1	1	0	0	1	0	1	0	1	0	1	0	1	0	1	0	1	0	0	0	0	4	0	1	0	0	0	0	0	2	0	0	0	2	1
OTU3369	1	1	0	1	0	1	1	1	0	0	0	0	0	1	0	0	0	0	0	0	2	2	0	0	0	0	1	1	2	1	0	0	0	1	0	1	1	0	0	1	2	0	0	1	2	4	1	3	0
OTU3810	1	0	0	1	0	2	1	3	0	0	1	2	0	0	2	0	0	1	0	1	0	1	0	1	0	0	1	0	0	1	3	1	0	1	3	0	0	1	0	1	1	0	0	0	0	0	0	0	1
OTU4441	1	0	0	0	0	0	0	0	0	0	0	0	0	0	0	0	0	0	0	0	0	0	0	0	0	0	0	2	1	1	0	0	1	0	0	0	0	0	0	0	1	1	1	2	0	0	0	0	0
OTU4721	0	1	0	0	1	0	0	0	0	0	2	1	0	0	1	0	0	1	2	1	1	1	0	1	0	1	2	1	0	1	2	0	3	2	3	0	0	0	0	2	1	0	0	0	2	0	0	0	3
OTU315	0	0	3	0	0	0	0	0	1	3	6	2	2	1	0	0	0	0	1	0	2	1	1	2	1	0	0	0	0	2	2	6	0	3	1	0	0	0	1	0	0	0	0	0	3	0	0	0	0
OTU381	0	0	0	0	0	0	0	0	0	0	2	0	0	0	0	0	1	0	0	0	1	2	1	3	2	0	0	0	0	0	0	0	4	0	1	1	0	1	1	2	1	0	1	1	0	1	1	0	1
OTU395	0	0	0	0	0	0	0	0	0	1	0	0	0	0	0	0	0	1	0	0	0	0	0	1	4	0	0	0	1	0	0	0	0	0	0	2	1	0	0	0	2	0	0	2	0	0	1	3	1
OTU997	2	2	6	0	2	0	0	1	0	7	1	0	0	0	0	0	1	0	0	0	0	1	0	2	0	1	4	0	0	0	3	0	1	2	0	1	0	1	0	1	1	1	0	0	0	2	0	0	1
OTU1240	0	2	2	0	3	0	1	2	0	0	3	0	1	2	3	0	1	0	0	0	1	2	2	1	0	0	1	2	1	1	0	0	0	3	1	0	0	0	3	2	0	1	1	0	2	0	0	0	0
OTU2144	0	1	0	1	1	0	0	0	1	1	0	2	2	0	0	2	0	1	1	1	0	1	0	0	0	3	0	2	1	0	0	0	0	0	0	0	2	0	2	2	0	0	0	0	1	0	0	1	1
OTU2435	1	2	0	2	0	4	0	0	1	0	1	0	0	0	0	0	0	1	1	0	0	0	0	1	0	0	2	0	1	2	0	0	1	0	0	0	0	1	0	0	0	0	0	2	0	0	1	0	0
OTU2506	0	0	0	0	0	0	0	0	0	0	0	0	0	0	2	0	1	0	0	0	0	0	0	0	1	0	2	1	1	0	0	0	0	0	1	0	2	1	1	0	2	1	1	2	0	0	0	0	0
OTU2911	0	1	1	1	1	0	0	0	3	1	2	0	2	1	0	0	0	0	0	0	0	0	1	2	1	0	0	0	2	3	0	0	1	1	1	0	0	2	3	0	0	1	0	0	2	1	2	0	0
OTU2994	1	0	0	1	3	3	0	1	2	2	1	0	0	1	0	2	3	1	0	0	0	0	1	0	1	0	3	2	5	0	0	0	2	1	0	0	0	0	1	0	0	1	1	0	1	0	0	0	0
OTU3152	0	1	0	1	1	0	0	1	1	0	3	0	0	1	1	0	0	3	1	2	0	0	0	0	0	0	1	1	0	1	1	0	0	1	0	2	0	0	1	0	0	1	1	0	0	0	1	2	0
OTU3312	2	0	1	0	0	2	0	0	1	0	0	0	1	1	1	0	0	0	0	3	1	0	0	3	1	0	0	1	0	0	1	0	1	1	0	0	2	0	3	0	0	2	2	0	1	1	1	1	0
OTU30	1	0	0	0	0	0	1	0	1	1	0	0	0	1	1	0	0	1	0	0	0	0	0	0	0	0	0	0	0	0	0	2	1	0	0	0	0	1	1	3	0	0	0	0	1	2	1	2	0
OTU124	0	1	2	1	2	1	0	2	1	0	0	0	0	0	1	0	1	2	1	1	0	1	0	0	1	0	0	0	0	0	0	0	2	0	0	1	1	1	1	0	1	4	2	0	0	0	0	0	3
OTU154	2	0	1	0	0	0	0	0	0	0	2	0	0	1	2	2	1	2	0	0	0	0	1	1	0	0	0	1	0	0	0	0	1	4	0	0	1	1	1	1	0	1	3	0	1	0	1	2	1
OTU363	0	0	1	0	0	0	0	0	0	0	0	1	0	0	0	0	0	2	0	2	0	0	0	0	3	0	0	0	0	0	0	1	0	1	0	2	1	2	1	0	2	0	0	3	0	0	1	1	0
OTU429	0	0	0	2	1	0	0	0	1	0	0	0	1	0	1	0	0	0	0	0	0	0	1	0	2	0	0	0	0	0	0	0	0	0	0	0	2	1	1	0	2	0	0	0	1	1	0	2	0
OTU451	0	0	0	0	1	1	1	0	0	0	0	0	0	0	1	0	0	2	0	0	0	0	0	1	1	0	1	1	0	0	2	1	1	0	0	1	0	0	0	1	1	0	0	1	1	0	1	1	0
OTU648	0	0	0	0	0	0	1	0	2	1	0	0	0	0	0	0	2	0	1	1	0	0	0	1	0	0	0	0	0	0	5	0	0	0	0	0	1	0	0	0	0	0	4	1	0	0	0	0	0
OTU800	5	3	0	0	0	0	1	0	0	1	0	1	0	1	1	0	1	0	0	2	0	0	0	0	0	0	0	0	0	0	0	3	1	1	0	0	2	2	0	3	1	0	0	0	1	1	0	0	1
OTU1235	0	0	1	2	0	2	0	0	0	1	0	0	0	0	1	1	1	0	0	0	1	0	0	0	3	2	1	1	0	0	1	1	0	0	0	3	1	1	0	1	1	0	1	0	0	1	0	1	0
OTU1413	1	1	0	1	0	1	2	0	0	0	0	5	0	3	0	4	1	2	2	0	3	0	0	0	1	0	0	1	0	0	0	0	0	0	0	0	1	0	0	2	1	0	0	0	0	1	6	0	1
OTU2220	0	0	1	0	0	1	0	1	1	0	0	1	0	2	1	1	0	1	2	1	2	0	2	0	1	3	0	1	6	1	0	1	0	0	0	0	0	0	0	0	0	0	0	0	2	0	0	0	0
OTU2399	0	0	0	1	0	0	0	1	0	0	1	0	0	1	0	1	0	1	0	1	0	0	0	1	3	0	0	1	0	0	0	0	0	0	2	0	0	1	1	0	2	0	1	2	0	0	0	0	1
OTU2616	0	0	0	0	3	0	2	2	0	2	1	0	1	0	0	0	1	0	2	3	3	0	0	4	0	0	0	2	0	0	0	1	1	0	1	0	1	0	0	0	0	0	0	0	1	0	1	1	0
OTU2630	0	0	0	1	0	0	0	0	0	4	3	1	0	0	0	0	0	1	0	0	1	0	1	0	4	0	1	0	0	1	0	0	3	2	1	0	0	2	0	0	0	0	0	1	0	0	1	0	5
OTU3013	1	1	0	0	2	3	1	0	2	1	0	0	0	1	1	1	1	1	0	2	0	0	0	0	0	0	0	0	2	0	1	2	0	0	0	0	0	0	0	0	0	0	0	1	0	2	1	1	0
OTU3055	0	1	0	1	0	0	2	1	2	0	0	0	1	1	1	1	1	1	0	1	2	0	0	0	0	1	0	0	1	0	2	0	0	0	0	2	0	0	0	1	1	0	1	0	0	0	1	1	0
OTU3169	0	0	0	0	0	0	0	0	0	0	0	0	0	0	0	1	0	0	0	0	0	0	0	0	0	0	0	0	1	1	0	0	0	0	1	1	2	0	0	1	1	0	2	0	0	2	0	0	0
OTU3315	1	0	0	2	0	1	0	3	0	0	2	0	2	1	0	0	0	0	1	0	0	1	0	1	2	1	0	0	2	2	1	0	0	2	3	0	0	1	1	1	0	1	1	0	0	1	0	0	1
OTU3805	0	0	0	0	1	1	0	0	0	0	0	0	1	0	0	0	0	0	0	0	0	0	0	0	0	1	0	2	0	0	0	1	0	0	1	1	3	0	0	0	0	0	2	0	3	1	0	0	0
OTU3828	2	0	2	0	0	0	1	2	2	1	0	1	0	2	1	1	0	1	0	0	1	0	0	0	0	0	0	0	1	0	0	0	0	0	0	0	1	0	1	2	0	0	1	0	6	1	1	0	3
OTU5861	0	1	1	0	0	0	0	0	0	0	0	0	1	0	0	0	0	0	1	0	1	0	0	0	0	2	0	1	0	0	1	0	0	0	2	0	0	0	0	0	0	0	0	0	0	0	0	0	0
OTU269	0	0	0	0	1	0	0	0	0	1	0	1	0	0	0	1	0	1	0	1	0	0	0	1	2	0	0	1	1	1	0	0	0	0	0	4	0	0	0	0	1	2	1	0	0	0	0	3	1
OTU439	1	0	0	1	0	0	0	0	0	1	1	0	0	0	1	0	0	0	0	0	0	0	0	0	1	1	0	1	0	0	0	0	0	0	1	2	1	2	0	0	2	1	1	3	1	0	0	1	0
OTU628	0	2	0	1	0	0	0	0	0	0	0	0	0	0	0	0	0	0	0	0	0	0	0	2	0	2	0	0	1	2	0	0	0	0	0	0	0	1	0	1	0	0	0	0	1	0	0	3	0
OTU1090	0	0	0	1	0	0	1	1	0	0	0	0	2	1	0	0	0	0	1	2	2	3	0	1	0	1	0	1	1	0	0	0	3	2	1	0	1	1	0	4	1	1	2	0	0	0	0	0	1
OTU1336	0	1	0	0	1	0	1	0	0	0	0	0	0	1	0	0	0	0	0	1	2	0	6	0	0	0	0	0	0	0	0	0	0	0	0	1	0	0	0	0	0	0	1	0	0	0	0	1	0
OTU1621	0	0	0	0	0	1	0	1	1	0	0	0	0	0	0	5	0	1	2	3	1	0	0	1	0	0	0	0	1	1	1	0	0	0	0	0	0	1	0	0	0	2	0	1	0	0	0	0	0
OTU1982	0	0	0	0	0	0	0	0	0	0	1	0	0	0	0	1	0	0	0	1	1	0	0	0	0	0	0	0	0	0	0	0	0	0	1	1	1	1	2	0	1	1	0	0	0	0	0	2	0
OTU2007	2	1	0	2	0	0	0	0	0	0	0	0	0	0	1	2	0	0	0	0	0	0	1	1	2	0	0	0	1	0	0	1	0	1	0	0	1	0	1	1	0	0	1	2	0	1	1	1	0
OTU2123	0	0	0	2	0	1	0	0	0	0	0	0	0	0	0	0	2	0	0	1	0	0	0	0	0	0	2	0	0	1	0	2	0	1	0	0	0	0	0	0	0	0	0	0	2	0	0	2	0
OTU2548	1	2	0	0	0	2	0	5	2	0	0	1	1	0	3	0	1	0	5	0	3	0	0	0	2	0	0	0	0	1	1	1	1	0	0	0	2	1	0	1	0	2	0	0	1	2	0	1	1
OTU2861	0	1	2	0	2	0	2	0	0	1	0	0	1	0	0	0	1	2	0	0	0	0	0	1	1	1	2	3	0	0	0	0	0	1	0	0	1	0	0	0	2	1	0	0	0	0	1	0	2
OTU3920	0	0	0	0	0	0	0	0	0	0	0	0	0	0	0	0	0	0	0	0	0	0	0	8	2	0	2	4	5	0	0	0	1	0	4	0	0	0	6	9	1	0	0	0	5	3	4	0	0
OTU3969	0	0	0	0	0	1	0	1	0	0	0	0	0	1	0	0	0	1	0	2	0	0	0	1	0	0	1	2	0	0	0	2	0	0	0	1	0	0	3	1	1	1	1	0	0	1	0	1	0
OTU4535	0	1	2	1	2	0	0	0	0	3	1	1	0	1	3	2	1	3	0	1	0	0	0	2	1	1	0	0	0	0	0	0	0	0	0	0	0	1	1	1	1	0	1	0	1	1	0	0	0
OTU4567	3	0	3	3	2	3	0	0	0	0	0	0	2	1	0	1	0	0	1	0	1	3	0	0	0	2	1	1	0	0	0	0	1	0	0	0	0	0	0	0	0	2	1	0	0	0	0	0	2
OTU4879	1	2	2	1	3	0	0	0	1	0	0	0	2	0	1	4	3	0	0	1	3	0	0	1	0	0	1	0	0	0	1	0	0	0	1	1	1	0	0	3	1	0	1	0	1	0	1	0	0
OTU982	2	2	2	1	0	3	1	0	2	0	0	1	8	0	1	0	0	0	1	1	0	0	0	0	0	0	0	1	1	0	0	1	0	0	0	0	0	3	0	0	1	2	1	0	1	1	0	0	1
OTU1046	0	0	0	2	1	2	0	1	0	0	0	0	1	0	0	0	1	1	0	3	0	0	3	0	3	0	0	2	2	0	4	0	0	4	4	0	0	0	0	1	1	0	1	0	0	3	0	0	0
OTU1542	1	0	0	0	1	1	1	0	1	1	1	1	1	0	0	1	0	0	0	0	1	1	2	3	0	0	0	1	0	0	0	0	1	1	1	0	0	0	0	0	0	0	0	0	0	0	0	0	0
OTU1639	0	0	6	1	7	1	0	1	0	1	1	0	0	0	0	0	1	0	0	0	0	0	0	1	1	4	1	0	4	1	2	0	3	0	5	0	0	0	0	0	0	0	0	0	3	0	0	0	0
OTU2045	0	1	0	0	2	0	0	0	0	1	0	0	0	0	0	2	0	0	0	0	0	0	0	0	1	1	0	0	0	0	0	0	1	0	0	0	1	3	0	0	0	0	0	1	0	0	0	1	0
OTU2708	0	0	0	0	0	0	0	0	0	1	1	0	0	0	0	0	0	0	0	0	0	2	9	0	0	0	0	0	0	0	0	0	0	5	3	0	0	0	0	1	0	0	0	0	0	0	0	0	0
OTU3092	1	0	2	0	0	0	1	0	0	0	0	0	0	1	0	1	0	1	1	0	1	0	0	1	0	0	0	0	2	0	0	0	0	0	0	0	1	1	0	0	1	0	0	0	1	0	1	0	2
OTU3210	0	3	0	0	2	3	0	0	0	0	0	0	0	1	0	2	3	2	1	0	1	0	0	2	0	0	1	6	1	1	0	0	0	0	0	0	2	0	2	3	0	1	0	0	0	0	1	0	0
OTU1083	0	1	1	1	1	1	1	1	2	0	0	1	1	1	1	0	0	0	0	1	2	1	1	3	1	0	2	0	0	1	2	0	1	0	1	0	0	1	0	3	0	2	1	0	0	0	0	0	0
OTU2342	0	1	0	0	0	0	0	0	0	1	1	1	1	0	0	1	0	1	0	1	0	0	0	2	0	1	3	0	1	1	1	2	0	2	0	0	0	0	0	0	0	0	0	1	0	1	0	0	0
OTU2457	0	2	0	2	0	0	0	0	1	1	1	0	0	0	0	0	1	0	1	1	1	1	1	0	4	0	0	0	2	1	2	1	0	0	1	0	0	1	0	1	3	1	0	0	2	1	0	0	1
OTU2510	0	0	0	0	0	0	2	8	4	0	0	0	0	0	0	0	0	0	2	5	0	0	0	0	0	0	0	0	0	1	6	1	1	0	0	1	0	0	0	1	2	3	2	0	0	0	1	0	1
OTU3332	0	1	0	0	0	0	0	1	0	1	0	0	0	0	0	2	1	0	0	0	0	0	0	1	0	2	1	0	0	0	0	0	0	0	2	0	2	1	2	0	1	0	0	0	0	3	0	1	0
OTU4439	2	9	13	1	4	0	2	2	5	3	1	1	3	0	0	2	0	0	1	0	0	1	0	0	0	0	0	0	0	0	0	0	0	0	0	0	0	0	0	0	0	0	0	0	0	0	2	0	0
OTU5091	0	0	0	1	0	0	0	0	1	0	0	0	1	1	0	0	1	1	0	0	1	0	0	2	0	0	0	0	0	0	0	0	0	0	0	0	0	0	1	1	2	2	1	0	0	0	1	0	0
OTU114	0	1	0	0	1	0	2	0	0	0	0	0	0	0	0	1	0	0	0	0	0	0	0	0	0	0	0	2	0	1	0	0	0	2	0	3	1	2	1	0	3	0	1	2	1	1	0	0	2
OTU471	2	2	0	0	2	3	0	0	0	0	3	1	0	0	0	0	2	0	0	0	0	0	0	1	1	0	2	5	1	0	1	0	0	1	4	0	0	2	0	1	0	0	1	0	2	0	0	0	2
OTU1766	0	0	0	1	0	0	0	0	0	0	0	0	0	0	0	0	1	0	0	0	0	0	0	0	2	0	0	0	0	0	0	0	0	0	0	0	0	4	1	0	1	1	1	4	0	0	1	0	0
OTU2464	0	2	0	0	1	3	1	2	0	0	0	1	0	0	1	2	0	1	0	0	0	0	0	0	0	1	1	1	0	0	0	0	0	1	1	0	0	0	0	1	1	0	0	1	0	0	1	1	0
OTU2593	0	0	0	3	1	1	1	0	0	1	0	0	1	1	0	0	0	1	0	0	0	1	1	3	0	1	0	2	0	0	0	0	0	0	0	2	0	1	0	0	3	0	0	1	0	0	1	1	0
OTU3089	1	0	2	0	0	0	0	1	0	0	0	3	1	0	0	0	0	1	1	0	0	1	0	1	0	1	0	1	1	0	0	0	1	3	1	0	0	0	0	0	1	1	1	0	0	1	1	0	2
OTU3597	0	0	0	2	0	0	0	0	0	0	0	0	1	0	0	0	1	1	0	0	0	0	0	0	0	0	0	1	0	0	1	0	0	0	0	1	1	0	0	0	1	0	0	1	0	0	1	0	0
OTU3773	0	1	0	0	0	1	2	0	4	0	0	0	2	4	4	0	5	0	0	0	4	3	0	1	0	1	0	0	0	0	0	0	0	1	1	0	1	0	1	0	1	1	3	0	2	0	4	0	1
OTU4006	1	0	0	0	0	0	1	0	0	2	4	2	1	4	2	0	0	1	4	3	1	2	2	1	1	0	0	0	0	0	0	0	0	0	0	0	0	0	0	0	0	0	0	0	0	0	0	0	2
OTU4527	3	4	7	0	1	0	0	0	0	0	0	0	1	3	4	0	0	0	0	0	1	0	0	0	0	1	1	0	0	0	0	0	2	0	0	0	1	0	1	2	1	0	1	0	1	0	0	0	0
OTU4680	0	0	0	1	0	0	0	0	0	0	0	0	1	0	0	1	2	5	0	0	0	0	0	0	0	1	0	0	0	0	0	0	0	0	0	2	2	1	0	0	1	0	2	1	1	0	1	0	0
OTU4831	0	0	1	0	0	0	2	2	0	0	1	0	2	0	0	0	0	0	0	0	0	0	3	0	0	0	2	1	0	0	5	0	0	5	0	1	0	0	0	0	0	1	0	0	0	0	0	1	0
OTU5839	0	0	0	1	1	1	0	0	0	1	0	0	0	0	0	1	1	0	0	2	0	3	1	0	0	0	0	1	0	1	0	0	0	0	1	0	0	1	1	0	0	0	0	0	0	0	0	1	0
OTU88	0	1	2	0	0	0	0	0	0	0	5	1	0	0	1	1	0	0	4	0	0	0	0	1	0	0	1	1	0	0	0	0	4	0	1	0	1	0	0	3	0	0	0	0	0	1	2	0	0
OTU340	0	0	0	2	0	0	0	0	0	0	0	0	1	1	0	0	0	0	0	0	0	0	0	0	1	0	0	1	0	0	0	0	0	0	0	0	1	0	0	0	0	0	0	1	0	0	0	2	0
OTU801	2	2	1	0	0	0	0	0	0	1	3	3	0	1	1	0	0	0	1	0	0	1	1	1	0	2	0	0	0	0	0	0	1	0	14	0	1	0	0	2	0	0	0	0	0	0	0	0	0
OTU1970	1	0	2	1	0	1	0	1	1	0	1	0	0	0	1	0	0	0	0	1	1	0	0	1	0	0	0	0	0	1	0	0	0	0	0	0	2	0	0	0	1	0	0	0	0	0	0	0	0
OTU1981	0	2	0	1	0	0	1	0	0	1	0	0	0	1	0	0	0	0	0	1	1	1	1	0	0	0	1	1	1	0	1	1	0	0	2	0	0	0	0	1	1	1	0	0	0	1	0	2	0
OTU2086	4	0	1	1	0	1	0	0	0	0	0	0	2	0	0	0	0	0	1	0	0	1	0	1	0	0	0	2	2	0	0	0	0	0	0	0	3	0	1	0	2	0	0	2	0	3	1	1	0
OTU2588	1	0	2	0	0	1	1	0	0	0	0	0	1	1	1	1	1	0	1	0	0	0	0	0	0	0	1	0	2	0	1	0	0	1	1	0	0	0	0	0	1	0	0	0	1	0	1	0	0
OTU2599	0	0	0	0	0	0	0	0	0	3	1	0	0	0	0	0	0	0	4	0	0	1	6	0	0	3	1	0	0	1	0	0	0	0	2	0	0	0	0	0	0	0	0	1	1	1	0	0	0
OTU2885	1	1	0	2	1	0	1	0	0	0	0	1	0	0	1	1	1	2	0	1	0	0	1	0	0	1	0	0	0	0	0	0	0	0	1	0	0	1	1	0	1	0	0	0	1	0	0	0	1
OTU3133	0	0	0	0	0	0	0	0	0	0	0	0	0	0	0	0	0	0	0	0	0	0	0	1	0	1	0	1	0	1	0	0	0	0	0	0	2	1	0	0	0	0	1	3	0	0	0	0	0
OTU3291	1	0	0	1	0	1	1	2	0	1	1	1	1	0	0	2	0	0	0	0	0	0	0	0	0	0	0	0	0	2	0	0	0	0	0	0	2	3	2	0	1	0	1	0	1	2	1	0	1
OTU3376	0	0	0	0	1	0	0	0	4	1	1	0	0	1	0	0	1	0	4	2	1	2	1	0	2	0	0	0	0	1	0	0	1	0	0	0	0	0	0	0	0	2	1	0	1	0	0	1	0
OTU3445	0	0	0	0	0	0	0	0	0	0	0	0	0	0	0	2	0	1	1	2	0	1	0	0	1	0	0	0	2	0	1	1	0	2	0	0	0	0	0	1	2	0	1	0	1	1	0	0	2
OTU3552	1	0	0	0	0	0	3	0	4	0	0	0	0	2	0	0	0	0	2	0	1	0	0	1	0	0	0	0	0	0	0	1	0	0	0	0	0	0	1	1	2	0	2	0	0	0	0	0	0
OTU3595	0	0	0	2	1	0	4	2	2	0	0	0	0	0	2	4	0	3	0	1	0	1	0	0	0	0	1	2	4	0	0	2	0	0	2	0	1	2	0	0	0	0	0	0	0	0	0	0	0
OTU46	0	0	0	0	0	0	0	2	0	0	0	0	0	0	0	0	2	0	0	1	0	0	0	0	0	0	0	1	3	0	0	0	1	0	0	0	2	1	1	0	0	1	0	1	0	1	0	2	1
OTU83	0	0	0	0	0	1	0	0	0	0	0	0	1	0	0	1	0	0	0	0	1	0	0	0	0	2	0	1	0	0	0	0	0	0	2	1	0	3	1	0	3	0	3	3	0	1	2	0	0
OTU554	0	0	0	0	0	0	2	1	1	0	1	0	0	0	0	0	1	0	0	0	0	0	0	0	1	0	0	0	0	0	0	0	0	0	0	1	5	1	0	1	0	1	1	0	0	0	0	0	3
OTU1198	0	1	0	1	3	1	0	0	0	2	3	0	0	0	0	0	2	0	0	0	0	0	2	0	0	1	1	1	0	1	0	0	3	0	1	1	0	0	1	2	0	0	0	1	0	0	1	0	0
OTU1228	0	0	2	0	1	2	0	0	0	0	1	0	0	0	1	0	0	0	0	0	1	0	0	2	3	0	0	1	0	0	1	0	0	0	1	0	0	0	0	1	1	1	0	0	0	1	0	0	0
OTU1233	0	0	0	0	0	0	2	0	1	2	1	0	1	1	0	0	0	1	0	0	0	0	0	1	0	1	0	0	0	0	1	0	1	1	0	1	0	0	0	0	0	0	2	1	1	0	2	0	0
OTU1255	0	1	0	1	2	0	0	0	0	0	1	0	0	1	0	0	1	1	0	0	0	0	0	0	0	0	0	1	0	1	0	0	0	1	0	1	0	2	1	0	2	2	0	0	0	1	0	0	1
OTU1423	0	0	0	0	0	0	0	0	0	2	10	2	0	0	0	0	0	0	0	0	0	2	7	0	2	0	0	0	0	0	0	0	0	2	0	0	0	0	0	0	0	0	0	0	0	5	0	0	0
OTU1567	0	0	0	0	1	0	1	0	0	0	0	0	1	0	0	0	0	0	0	0	1	0	2	1	1	2	1	0	1	1	0	1	0	0	1	0	0	0	0	0	1	0	3	0	0	0	0	1	0
OTU2105	1	0	0	1	1	0	1	0	0	1	0	0	0	2	0	0	0	0	0	0	0	0	0	1	1	0	0	1	0	0	0	0	0	0	0	0	2	0	2	1	0	1	0	0	1	0	0	2	0
OTU2610	0	2	1	2	0	0	0	1	0	1	1	0	0	3	1	3	0	0	0	0	2	2	0	2	0	3	0	1	1	2	0	0	0	0	0	0	0	1	0	1	0	0	1	0	1	1	1	0	1
OTU2930	0	1	1	1	2	0	0	0	0	0	2	1	2	1	2	0	3	0	0	0	1	0	1	0	1	1	0	2	3	0	0	0	0	0	0	0	0	0	0	0	0	0	0	0	2	2	0	0	0
OTU2987	0	0	1	1	0	0	1	0	0	0	1	1	0	0	0	0	0	0	0	1	0	0	1	2	1	0	1	0	1	0	2	1	0	2	1	0	0	1	0	0	0	1	0	0	0	0	1	1	1
OTU3049	1	3	1	0	0	1	0	0	0	1	2	1	2	1	1	1	0	0	0	0	0	0	1	1	0	1	2	0	0	0	0	0	0	3	1	1	0	1	0	0	0	0	1	0	3	1	0	1	1
OTU3444	0	0	1	0	0	0	0	1	0	0	0	0	0	0	0	0	0	0	1	0	0	1	0	1	0	0	1	1	0	0	0	0	0	1	0	1	1	0	1	0	2	2	0	1	0	0	0	2	1
OTU3614	0	0	1	1	0	2	0	0	0	1	0	0	0	1	0	0	0	1	0	0	0	0	0	0	0	1	1	1	1	1	0	0	0	1	0	0	0	0	0	1	0	0	1	0	1	0	0	2	0
OTU3803	0	1	0	1	0	1	0	2	1	1	3	1	3	1	0	0	0	1	0	0	1	0	0	1	1	0	0	1	0	0	1	1	2	0	0	1	0	0	0	0	0	0	2	0	0	1	1	0	0
OTU3944	0	2	0	0	1	2	0	0	0	0	0	3	0	1	0	0	1	2	1	2	2	0	0	1	1	0	0	1	2	3	0	0	1	1	1	0	0	0	2	0	0	0	0	0	0	0	0	0	0
OTU3957	1	2	0	0	4	0	0	0	0	0	0	2	1	1	0	3	1	3	0	0	2	0	0	1	1	0	2	4	1	0	0	0	1	0	3	0	0	0	2	4	2	0	0	0	4	2	2	0	0
OTU4482	0	1	0	1	0	0	0	2	0	0	0	0	0	0	1	1	0	2	0	0	0	0	1	0	1	0	0	0	0	0	0	0	0	0	0	2	0	0	0	0	0	0	2	2	0	0	0	0	0
OTU4491	0	0	0	0	0	0	1	0	0	0	0	0	1	0	1	1	0	0	0	0	1	0	0	0	1	0	0	0	0	0	0	0	0	1	1	2	0	1	0	0	0	0	1	3	0	0	0	2	0
OTU205	0	0	0	0	0	0	0	0	0	0	0	0	0	1	0	0	0	2	1	4	0	0	2	0	0	0	0	0	0	1	0	0	2	4	0	0	0	1	1	1	0	0	1	1	0	0	0	0	1
OTU382	0	0	0	1	0	0	0	0	0	0	0	0	0	0	0	1	0	0	0	0	0	0	0	0	0	1	1	0	0	0	0	0	1	1	1	2	0	0	0	0	0	0	0	1	0	0	1	3	4
OTU1466	1	0	0	0	0	0	1	0	0	0	1	0	0	0	0	0	0	1	0	0	0	1	0	0	0	1	0	0	1	0	0	0	0	3	2	1	0	3	2	0	0	0	1	1	0	0	3	0	0
OTU1713	3	0	1	2	0	0	0	3	3	0	0	2	0	0	0	1	0	0	0	1	4	1	0	0	0	0	0	0	0	1	1	1	0	0	2	0	0	0	0	0	0	0	0	0	0	2	6	0	0
OTU1997	0	0	0	0	0	0	0	0	0	0	0	0	0	0	0	0	0	0	0	0	0	0	0	0	0	0	0	0	0	42	1	0	0	0	0	0	0	0	1	0	0	0	0	0	0	0	0	1	0
OTU2261	0	2	0	1	0	0	1	0	1	2	0	1	0	0	1	2	3	0	1	0	1	2	0	0	0	2	0	0	1	0	2	0	0	0	0	0	0	0	0	1	0	1	1	0	0	0	0	0	2
OTU2401	0	1	0	0	0	0	1	0	0	0	0	1	1	1	1	0	3	1	1	0	0	0	0	1	1	1	1	0	1	0	0	0	2	0	0	1	1	1	2	0	0	1	1	2	1	2	0	1	1
OTU2983	0	0	1	1	0	1	0	0	0	1	0	0	1	0	0	0	0	0	0	0	1	0	0	1	0	1	1	0	0	0	0	0	0	1	0	5	0	0	0	0	1	0	0	0	0	0	1	0	0
OTU3087	1	0	0	0	0	0	0	0	1	0	0	0	0	0	0	1	0	0	0	1	0	1	0	0	0	0	0	0	0	0	0	0	0	0	0	1	4	0	2	0	3	2	0	1	0	0	2	0	0
OTU3173	0	0	0	0	1	0	0	0	0	0	2	0	2	0	1	0	0	0	0	0	0	0	0	0	0	2	1	0	0	0	0	0	0	0	0	1	0	0	0	0	1	2	1	0	0	0	0	0	2
OTU3361	0	0	0	0	0	0	0	0	0	0	0	0	0	0	0	1	0	0	0	0	0	0	0	1	0	0	1	0	2	0	0	0	1	0	0	0	0	0	0	0	0	0	0	0	0	0	1	0	0
OTU3392	3	1	3	0	1	0	0	0	0	0	0	0	2	3	1	0	1	0	0	0	2	0	0	0	1	1	1	0	0	0	0	1	0	1	0	1	0	0	0	1	0	0	0	0	1	2	0	0	0
OTU3909	0	0	0	1	0	0	0	0	0	1	0	0	0	1	0	0	1	1	0	0	0	1	0	0	0	0	0	0	0	0	0	0	0	0	0	0	2	0	1	1	1	1	2	1	1	1	0	0	0
OTU3911	0	0	0	0	0	1	0	0	0	0	0	0	0	0	0	1	1	2	0	0	0	1	0	1	0	0	0	0	0	0	0	0	0	0	0	0	2	0	1	0	1	0	0	0	0	0	0	1	0
OTU4625	2	0	0	0	0	1	0	0	2	1	0	0	0	1	0	0	0	0	2	0	0	3	0	1	0	2	0	0	0	1	0	0	1	1	0	0	0	1	1	0	0	2	0	0	1	0	1	1	0
OTU6039	0	0	1	0	0	0	0	0	0	0	0	0	0	1	0	1	1	0	0	0	0	2	0	0	0	0	0	2	0	0	0	0	1	1	0	1	0	0	1	0	0	0	0	2	0	0	0	0	0
OTU414	0	0	0	2	0	1	1	0	0	0	1	0	0	0	0	1	0	0	0	1	0	0	0	1	1	0	1	0	0	0	0	0	0	0	0	0	1	0	0	2	0	2	2	1	1	0	1	0	1
OTU1422	1	0	0	0	0	0	0	0	0	0	0	0	0	1	0	0	0	0	0	0	0	0	0	0	0	1	0	1	1	0	0	0	0	0	0	2	1	0	0	0	0	0	0	0	0	0	0	0	0
OTU2017	0	0	0	1	1	1	1	0	0	0	0	0	0	0	0	1	3	2	4	1	1	0	0	0	0	1	0	1	0	0	0	1	0	0	2	0	0	0	1	0	1	0	0	1	1	0	0	0	0
OTU2066	0	0	0	0	1	0	0	0	0	0	0	0	0	0	0	0	0	0	0	0	0	0	0	0	1	0	0	0	1	0	0	0	0	0	0	3	1	2	0	1	2	0	1	8	1	0	1	1	0
OTU2360	0	0	2	3	0	1	0	0	0	0	0	0	3	0	0	0	1	0	0	2	0	2	1	0	0	1	0	0	0	0	0	1	0	2	0	0	1	0	0	0	0	1	1	0	0	0	0	0	1
OTU2570	0	0	0	1	0	0	0	0	1	0	0	1	0	1	0	2	1	1	0	0	0	0	0	0	2	0	2	0	0	0	1	0	0	1	0	0	1	0	2	3	1	1	0	0	1	0	0	0	0
OTU2805	0	0	0	1	0	1	0	0	1	0	0	0	1	0	0	0	1	0	1	0	0	0	0	1	0	0	0	0	1	0	0	0	0	0	1	0	1	0	0	1	2	0	1	0	1	0	0	0	0
OTU3924	3	0	2	0	1	0	0	0	0	0	0	0	0	1	1	2	1	1	0	0	1	0	1	4	0	0	2	0	1	0	1	0	0	0	0	0	1	2	0	1	0	1	0	0	1	0	1	0	0
OTU4266	0	0	0	0	0	1	2	0	1	0	0	0	0	1	0	0	0	1	1	0	0	0	0	0	0	0	0	0	1	0	0	0	0	1	0	0	1	0	0	0	2	0	0	0	1	0	0	1	0
OTU4282	0	0	0	2	0	1	0	0	0	0	0	0	0	0	0	0	0	0	1	0	0	0	0	0	0	1	0	0	0	0	0	0	0	0	0	1	0	2	0	0	1	0	3	1	0	0	0	0	0
OTU4749	0	0	0	0	0	3	2	1	0	1	0	1	0	0	0	2	2	0	0	0	0	0	0	1	0	0	3	0	0	0	0	0	0	0	0	1	0	0	1	0	0	0	1	3	1	0	0	0	0
OTU4801	0	0	0	2	2	0	0	0	0	0	0	0	0	0	0	0	2	0	0	0	6	2	0	0	1	0	0	3	0	0	0	0	2	0	0	0	0	0	1	10	0	4	1	0	0	0	2	0	4
OTU4981	0	0	0	0	0	0	1	0	0	0	0	0	0	0	1	1	0	1	0	1	0	0	0	0	0	1	0	0	0	0	0	0	0	0	0	2	2	0	0	0	0	0	0	0	0	0	0	1	0
OTU308	0	1	2	1	0	1	2	6	0	1	0	0	5	1	2	0	0	0	1	0	0	2	0	1	0	0	0	0	2	0	0	0	0	0	0	0	0	0	0	0	0	0	0	0	0	0	0	0	0
OTU440	1	4	2	0	0	0	0	0	2	0	1	0	1	0	0	0	0	0	2	0	0	2	0	0	0	0	3	0	1	0	4	0	1	0	2	0	0	0	1	0	0	0	0	0	0	0	0	1	0
OTU550	0	1	0	1	0	2	1	0	0	0	0	0	1	0	0	0	0	2	3	0	0	1	0	3	0	0	2	2	0	0	2	2	0	1	1	0	0	1	1	0	1	0	0	0	1	1	1	0	0
OTU1209	1	0	2	1	1	0	0	0	1	0	0	0	1	1	2	0	1	1	1	0	2	1	0	0	0	1	0	1	0	1	1	0	1	1	0	0	1	1	2	0	0	0	1	0	0	0	0	0	2
OTU2362	2	3	4	0	0	0	1	0	1	1	1	0	3	5	1	0	0	0	0	1	0	0	0	4	0	1	0	1	2	0	1	0	0	0	0	0	0	0	1	1	0	0	0	0	4	0	0	0	0
OTU3021	0	0	0	0	0	2	0	1	0	0	0	5	0	1	0	1	4	11	0	0	0	1	3	1	0	0	1	0	2	0	1	0	0	5	1	0	0	0	2	0	0	1	0	0	0	0	0	1	0
OTU5553	0	1	1	0	2	1	1	0	1	0	1	1	0	0	1	0	0	0	0	0	1	1	0	0	0	2	0	0	0	0	0	0	0	0	0	1	0	0	0	0	0	0	0	0	0	0	1	0	0
OTU04	1	1	0	0	1	1	0	2	1	0	0	0	0	0	0	0	0	0	3	0	1	0	1	0	0	0	2	0	1	1	0	1	1	0	1	0	1	2	1	0	1	0	0	0	0	0	0	0	1
OTU69	1	1	0	0	1	0	2	1	0	1	0	0	0	2	0	1	0	0	0	1	1	1	1	1	1	1	0	0	0	0	0	0	0	0	0	1	1	1	1	1	0	2	1	1	1	1	0	0	0
OTU300	0	0	0	0	1	1	0	0	0	0	0	0	0	1	0	0	0	0	0	0	0	0	0	0	1	0	1	0	0	1	0	1	0	0	0	3	0	0	1	1	2	0	2	1	0	0	0	1	1
OTU442	0	0	0	0	0	0	0	0	0	0	0	0	0	0	0	0	0	2	0	0	0	0	0	0	1	0	0	1	0	0	0	0	0	0	0	3	1	1	2	1	1	0	4	6	0	0	0	0	0
OTU481	0	0	0	0	0	0	0	0	1	1	1	0	0	0	0	0	0	0	0	0	0	0	0	0	0	1	11	1	0	9	0	0	4	3	1	0	0	0	2	2	0	0	0	0	0	0	0	0	0
OTU507	2	0	1	0	5	1	0	0	2	2	0	0	0	1	0	1	0	0	1	1	0	2	0	0	0	0	0	0	0	0	1	1	0	0	0	1	6	1	0	2	0	1	1	0	2	0	0	0	0
OTU978	3	0	1	1	0	0	0	0	0	0	0	0	0	1	0	0	0	1	0	0	0	0	1	0	0	0	1	1	1	0	0	0	0	0	0	0	0	1	1	0	0	0	3	1	2	0	0	1	0
OTU1550	0	0	0	1	0	0	0	1	0	1	1	0	0	1	1	0	0	0	0	0	0	0	2	2	2	0	0	0	0	0	0	2	1	1	1	0	1	1	0	0	1	0	0	0	0	0	1	2	0
OTU1805	0	2	1	0	0	0	0	5	3	0	0	3	1	1	0	1	0	1	1	5	0	0	0	1	0	1	1	0	0	1	2	3	0	0	0	0	0	1	0	1	0	0	0	0	0	0	0	0	0
OTU1877	0	1	0	1	0	0	0	0	0	0	0	0	0	2	0	0	0	1	0	0	0	0	1	0	0	1	1	0	2	0	0	2	1	0	1	1	0	0	1	0	1	0	3	0	1	2	0	0	0
OTU2046	0	0	0	1	0	1	0	0	1	0	0	0	0	1	0	0	0	2	0	0	0	0	0	0	0	0	0	0	0	0	0	0	0	0	3	3	1	0	1	0	2	0	2	1	0	0	1	0	0
OTU2190	1	0	1	0	0	0	0	0	1	1	0	0	0	1	1	1	0	1	0	1	1	1	0	0	0	1	0	0	1	0	0	0	0	1	0	1	1	2	0	2	0	1	0	0	0	1	0	0	0
OTU2219	0	1	0	0	0	1	1	2	0	1	0	1	0	0	0	1	0	0	1	1	0	0	0	0	0	0	1	0	3	0	1	0	0	1	0	0	3	1	0	2	0	0	1	1	2	1	2	0	0
OTU2561	0	1	0	2	0	0	0	0	0	1	0	0	0	1	0	0	1	1	1	0	1	0	1	0	1	0	1	0	0	0	0	1	0	1	0	0	0	1	1	0	1	0	0	1	0	0	0	0	0
OTU2752	0	3	1	0	2	1	0	0	0	1	0	1	3	1	0	1	0	2	0	0	3	1	2	0	0	0	1	0	1	0	0	0	1	0	0	2	0	0	0	0	0	0	1	0	3	0	1	0	0
OTU2774	1	0	0	0	6	1	0	0	0	2	4	3	0	0	2	0	0	0	0	0	0	5	5	0	0	0	0	2	0	0	0	0	0	1	2	0	1	0	2	0	0	0	0	0	0	0	0	0	0
OTU2852	6	1	1	1	2	6	0	0	5	2	8	0	0	0	0	0	0	0	1	0	0	0	0	0	0	0	1	0	0	0	0	0	0	0	3	0	0	0	0	0	0	0	0	0	1	0	0	0	0
OTU3057	0	0	0	2	2	3	0	0	0	1	0	0	0	0	0	3	2	9	1	0	2	0	0	0	1	0	0	0	3	0	0	0	0	0	0	0	0	0	0	0	0	1	0	0	0	0	0	0	0
OTU3314	2	0	0	1	1	0	2	0	0	2	0	0	1	0	0	0	0	1	2	0	1	0	0	2	0	0	0	0	0	0	1	1	0	0	0	2	0	1	0	0	0	0	0	0	0	0	1	0	0
OTU3411	0	1	1	1	0	0	0	0	1	0	1	0	0	0	2	1	0	0	0	2	3	0	0	0	3	1	1	0	0	3	2	0	1	0	0	0	0	0	1	0	1	1	2	0	0	0	2	0	0
OTU4472	0	0	0	1	0	1	0	0	0	1	0	0	1	0	0	0	1	0	0	0	0	0	0	0	0	0	0	0	0	0	0	1	0	0	0	3	0	5	0	0	0	0	0	1	0	0	0	1	0
OTU4851	2	0	0	0	0	0	0	0	0	1	1	0	0	1	0	0	1	0	0	0	0	0	0	0	1	1	0	0	0	0	0	0	0	0	0	2	0	1	1	0	0	0	2	0	1	0	0	1	0
OTU277	0	3	2	0	1	0	0	0	0	1	0	0	0	0	0	0	0	0	0	0	1	1	0	0	0	0	1	0	0	1	1	0	0	0	0	0	1	0	0	1	0	0	1	0	0	0	6	2	4
OTU747	0	1	0	3	1	3	1	1	0	0	1	0	0	1	3	3	0	0	0	1	0	0	0	2	0	0	0	0	0	0	0	0	0	0	0	0	0	1	0	0	1	0	0	0	0	0	1	0	1
OTU846	0	0	0	0	0	0	1	0	0	0	0	0	0	0	0	1	2	1	0	0	1	0	0	0	0	0	0	0	0	0	0	0	0	0	0	1	1	2	4	0	1	1	0	1	0	1	1	1	0
OTU1102	0	1	0	1	1	0	2	0	0	1	0	0	0	0	0	1	0	0	5	0	1	1	0	0	0	0	0	0	0	0	0	0	0	2	1	1	1	1	0	4	0	2	0	0	0	0	0	0	0
OTU1177	0	0	0	0	1	0	0	0	0	0	0	0	0	0	0	0	1	0	0	0	1	0	0	0	0	0	0	0	0	0	0	0	0	0	0	1	2	0	1	0	2	2	1	2	0	4	1	0	0
OTU1218	1	2	4	1	0	0	0	0	0	0	0	1	1	1	1	1	1	1	0	1	1	0	1	0	1	0	1	0	0	2	1	0	0	0	0	0	0	0	1	0	0	1	1	0	0	0	1	0	0
OTU1580	0	0	0	0	0	0	2	1	0	0	0	1	0	0	0	3	0	0	0	1	0	3	1	0	0	0	0	0	0	0	0	0	0	0	3	0	0	0	2	0	0	0	0	0	0	2	0	0	0
OTU1645	0	0	0	0	0	0	0	1	0	0	0	0	0	0	0	0	0	1	0	1	0	0	0	0	0	0	0	0	0	0	0	1	0	0	1	2	0	0	0	0	1	0	0	0	0	0	0	0	0
OTU1667	0	0	0	0	0	1	0	0	2	0	2	2	1	0	2	1	1	1	0	0	1	0	1	0	0	1	0	0	2	0	1	1	2	0	0	0	0	0	1	0	0	0	0	0	0	0	2	0	1
OTU1928	0	0	2	0	0	0	0	2	0	0	2	0	0	1	2	2	0	0	2	0	0	0	0	0	0	1	1	0	0	0	2	1	1	0	0	0	0	0	1	1	1	0	0	0	1	0	0	1	0
OTU2032	0	0	0	1	0	1	0	0	0	0	1	0	0	0	0	0	0	0	1	0	1	0	0	0	0	0	0	1	0	1	0	1	0	0	2	2	0	1	0	0	1	0	0	0	1	0	0	1	0
OTU2049	0	0	0	0	0	0	1	0	0	0	0	0	1	0	0	0	2	0	0	1	0	0	0	0	2	0	0	0	0	0	0	0	0	0	0	1	0	1	0	0	0	0	0	0	0	1	0	3	0
OTU3004	1	1	0	0	2	0	0	0	0	0	1	1	0	0	0	0	0	0	0	0	1	1	2	1	3	0	0	0	0	1	0	0	1	1	1	0	0	0	0	2	2	1	0	0	0	3	5	1	0
OTU3320	0	0	0	0	1	0	1	0	0	1	4	0	0	0	0	0	0	0	0	0	0	0	1	0	1	0	2	0	0	0	0	0	0	0	2	0	0	0	0	0	2	0	0	0	0	1	0	0	0
OTU3394	0	0	0	0	0	0	0	0	0	0	0	0	1	0	0	0	0	0	0	2	2	3	0	0	1	0	0	0	0	1	1	0	1	0	0	1	2	1	4	1	0	0	0	0	0	0	2	0	3
OTU3436	1	0	0	0	1	1	5	1	2	0	2	3	1	0	0	1	0	0	0	1	0	0	0	2	0	0	0	0	0	1	2	1	1	0	0	0	0	0	0	0	0	1	1	0	0	0	0	0	2
OTU3686	1	1	2	1	0	0	1	0	0	0	2	0	1	0	0	2	1	0	0	0	0	1	2	0	0	0	0	0	0	0	0	0	0	0	2	1	0	0	1	0	0	0	0	0	2	2	0	0	0
OTU4011	1	0	0	0	0	0	0	0	0	0	0	1	0	0	0	0	0	0	0	0	1	1	1	2	1	1	0	0	0	0	1	0	2	2	1	1	2	1	2	1	2	2	0	0	0	0	3	0	1
OTU4262	0	0	0	0	0	0	1	0	0	0	1	0	0	0	0	1	0	0	0	0	0	0	0	1	0	0	0	0	0	0	0	0	0	0	0	0	0	1	0	1	0	0	1	1	0	1	0	5	0
OTU4522	0	0	0	0	0	0	0	0	0	0	0	0	1	0	0	0	0	0	0	0	0	0	0	0	0	0	0	0	0	0	0	0	1	20	0	0	0	0	0	0	0	0	0	0	0	0	0	0	0
OTU4584	0	0	1	2	0	0	0	0	0	4	2	2	0	1	0	1	0	0	0	0	0	3	3	3	0	0	1	0	0	0	0	0	0	2	1	0	1	0	0	0	1	0	0	0	0	0	0	0	0
OTU4602	0	1	0	0	0	0	1	0	1	0	0	0	0	0	1	2	1	0	0	0	1	0	0	0	0	0	0	0	0	0	0	1	0	0	1	3	0	1	0	0	1	0	0	0	1	0	0	1	1
OTU4669	1	0	0	0	0	2	0	0	0	0	0	0	0	0	0	0	0	0	0	0	0	0	0	0	0	0	0	1	0	0	0	0	0	0	1	0	1	0	0	0	1	0	0	1	0	0	0	0	0
OTU5310	0	0	1	0	2	1	0	0	0	0	0	1	1	0	1	2	1	2	0	1	0	0	0	1	0	0	0	0	0	0	0	0	1	2	0	0	0	1	0	0	0	0	0	0	1	0	0	0	0
OTU6025	0	0	0	0	0	1	2	0	0	0	0	0	0	0	1	0	0	0	0	0	0	0	0	0	0	1	0	1	0	0	1	0	0	0	0	1	2	0	1	0	0	1	2	0	0	1	0	2	0
OTU320	0	0	0	0	0	2	0	0	0	0	0	0	0	0	0	0	0	0	0	0	0	0	0	0	0	0	0	0	1	0	0	1	0	1	0	1	3	0	0	0	1	0	0	1	0	0	0	3	0
OTU436	2	0	0	0	0	0	0	0	0	0	0	1	1	0	0	0	0	0	0	0	3	3	0	0	0	0	1	0	0	0	0	0	6	2	0	0	1	0	0	1	2	7	1	0	0	1	0	0	1
OTU650	0	1	0	0	0	0	0	1	1	1	0	0	1	1	0	1	0	1	0	0	0	1	0	0	0	0	0	0	0	0	0	0	0	0	0	0	0	0	0	1	1	0	1	5	0	0	0	0	0
OTU777	0	0	0	1	0	0	3	1	0	0	0	0	0	1	0	1	1	3	3	0	2	0	0	0	0	0	0	1	1	0	5	0	1	0	0	0	0	0	0	1	1	1	1	0	0	0	4	0	2
OTU2312	0	1	0	0	0	2	2	0	1	0	0	0	0	0	1	1	3	0	0	0	1	0	0	0	1	0	2	4	3	0	1	0	0	0	0	0	1	0	2	0	0	0	1	0	2	0	0	0	0
OTU2473	0	0	0	0	0	0	1	0	0	2	0	1	0	0	0	2	1	0	0	0	1	0	0	3	0	1	1	1	1	0	0	1	0	0	1	3	0	0	0	0	0	0	0	0	0	0	2	0	1
OTU2660	0	0	0	0	0	0	0	0	0	0	0	0	0	0	0	0	1	0	1	0	0	0	0	1	0	0	0	0	0	0	0	0	0	0	0	0	0	1	0	0	0	0	0	0	0	1	0	0	0
OTU2898	1	2	2	0	1	0	0	0	0	0	0	0	1	0	1	0	0	0	0	1	0	1	1	0	0	0	0	0	0	1	0	1	1	0	0	1	1	0	0	0	0	0	0	1	0	0	0	1	0
OTU3093	1	0	0	0	0	0	0	0	0	0	0	0	1	0	0	0	0	0	1	0	0	0	0	1	0	0	0	1	0	0	0	0	0	0	0	1	1	0	0	0	3	1	1	0	1	0	1	0	0
OTU3179	0	0	2	0	0	0	1	2	0	1	4	0	0	0	1	0	0	0	1	1	1	0	0	1	0	1	0	0	0	2	2	2	0	0	0	0	0	0	0	0	0	0	1	0	0	0	0	0	0
OTU3681	2	0	1	0	0	0	0	0	0	0	0	0	0	0	0	0	0	0	0	0	0	1	1	0	0	1	1	0	0	0	0	1	0	0	0	0	0	0	0	0	0	0	0	0	0	0	0	1	1
OTU4454	0	0	0	0	0	0	0	0	0	0	0	0	0	0	0	0	0	0	0	0	0	0	0	0	0	0	0	0	0	0	0	0	0	0	0	0	3	2	1	0	1	0	0	7	0	0	1	0	0
OTU6007	0	0	0	1	1	1	0	0	0	0	0	0	0	0	0	0	0	0	0	1	0	0	0	1	2	1	0	0	1	0	2	1	1	0	1	0	0	0	0	0	1	0	0	0	4	0	0	0	1
OTU472	1	0	0	0	1	1	0	1	0	1	1	0	1	0	0	0	0	1	0	0	0	0	1	0	1	0	0	0	0	1	0	0	0	0	0	0	1	2	2	0	0	2	2	0	0	0	0	1	0
OTU558	0	0	0	2	1	0	1	1	2	0	1	0	1	1	0	0	0	0	1	0	1	1	0	1	2	1	0	0	0	0	1	0	0	0	0	0	0	1	0	1	0	1	3	0	2	0	0	0	0
OTU681	1	0	2	1	3	0	1	2	1	1	1	0	0	0	1	0	0	0	1	0	2	0	0	1	0	0	0	0	0	2	0	0	0	0	0	1	1	0	1	1	0	1	0	0	1	0	1	0	0
OTU1060	0	0	0	0	1	1	0	0	0	0	0	0	0	0	0	0	0	0	1	0	0	1	0	0	0	0	0	1	1	0	0	0	0	0	2	0	0	0	0	0	0	0	1	1	1	0	1	1	0
OTU1355	1	0	0	0	1	1	1	0	0	2	0	1	0	1	0	2	0	0	0	0	0	1	1	1	0	5	1	0	1	0	0	0	0	0	1	0	0	0	0	0	1	0	0	0	1	2	0	0	1
OTU1882	0	0	0	1	0	0	0	0	0	0	0	0	0	0	0	1	0	0	0	0	0	0	0	0	1	0	0	0	0	0	0	0	0	0	1	0	1	1	1	0	0	2	0	1	0	0	2	0	1
OTU2640	0	2	0	0	0	0	0	0	0	0	0	0	0	0	1	0	0	0	0	0	1	0	0	0	0	0	0	2	0	0	0	1	0	0	0	0	2	0	0	0	0	0	0	0	0	0	1	1	2
OTU3014	1	0	0	1	1	0	1	0	0	2	0	0	0	1	0	0	2	0	0	0	0	0	0	0	0	0	0	1	1	3	0	0	0	3	0	0	0	0	0	1	0	2	1	0	1	2	0	0	1
OTU3968	0	0	0	0	0	0	0	0	0	0	1	0	0	0	0	0	0	0	0	0	0	1	0	0	0	0	0	0	0	0	0	0	0	0	0	1	0	0	0	0	0	0	2	0	0	0	0	2	0
OTU3976	0	0	0	0	0	0	0	0	0	0	0	0	0	0	0	0	0	0	0	0	0	0	0	0	0	0	0	0	0	0	0	0	0	0	0	1	0	2	0	0	0	0	0	7	0	0	2	1	0
OTU4007	1	0	0	2	3	2	4	0	4	0	2	1	0	0	0	1	0	0	1	0	0	0	1	0	0	0	3	0	1	3	2	2	0	0	2	0	0	0	0	0	0	0	0	0	2	0	0	0	0
OTU4676	0	2	0	1	0	0	0	0	0	2	0	0	0	0	1	0	1	1	1	0	0	0	0	0	1	0	4	0	0	0	0	2	0	1	0	0	2	0	0	0	0	0	0	0	1	0	0	1	0
OTU5496	0	1	1	0	0	0	1	0	0	0	0	0	1	1	2	1	4	0	1	0	0	1	2	0	0	0	0	0	0	1	0	0	0	0	0	0	1	1	0	1	0	1	0	0	0	0	2	0	3
OTU683	0	0	0	0	1	0	0	0	0	0	0	0	0	0	0	0	2	0	0	0	0	1	0	1	0	0	3	0	0	0	0	0	0	0	0	1	0	1	0	0	1	1	1	0	1	0	1	3	0
OTU708	0	0	0	1	11	0	3	1	0	0	0	0	0	0	0	1	0	0	0	0	0	0	0	0	0	0	0	0	2	1	1	0	0	0	0	1	0	0	0	0	2	0	0	0	1	0	1	0	0
OTU769	0	1	0	0	1	1	0	0	0	0	0	0	1	0	0	1	5	2	1	0	1	0	1	1	3	0	1	3	0	0	0	0	0	0	0	0	0	1	0	1	0	0	2	0	1	0	0	3	2
OTU1258	0	1	0	1	0	0	0	0	0	0	0	1	0	0	0	1	1	0	1	0	0	1	2	0	0	0	0	0	0	0	0	0	0	1	0	0	0	0	0	0	0	1	0	0	0	0	1	1	1
OTU1845	0	0	0	1	1	0	0	0	0	0	0	0	0	0	0	0	0	0	0	0	0	0	1	1	0	0	1	0	0	0	0	0	0	0	0	0	0	0	0	0	0	0	0	0	0	0	0	3	0
OTU1904	1	2	5	0	0	0	1	3	0	0	0	0	1	1	0	0	0	0	0	0	0	0	0	0	2	0	0	3	0	0	0	0	0	0	0	0	0	0	0	0	0	2	3	0	2	0	0	0	5
OTU2186	0	0	0	2	0	0	0	0	1	0	0	2	0	0	0	0	0	0	0	0	0	0	0	0	0	1	1	1	0	1	1	1	0	1	1	0	0	1	0	0	0	0	0	1	0	0	0	2	0
OTU2242	0	0	1	0	0	0	1	0	0	0	0	1	0	0	2	0	0	0	1	1	2	3	0	0	1	0	1	0	0	0	0	0	0	0	0	1	0	1	0	2	1	3	0	0	0	1	4	0	0
OTU2666	0	0	0	7	0	5	0	0	0	0	0	0	0	0	0	1	3	2	0	0	0	0	2	0	0	0	1	0	0	0	0	0	0	0	0	1	2	0	0	0	1	0	0	0	0	1	0	0	0
OTU3687	1	0	1	0	0	1	0	1	1	1	0	1	1	0	1	0	1	0	0	2	0	0	1	0	0	1	0	0	0	0	0	3	0	0	0	1	0	1	0	0	0	0	1	0	0	0	0	0	0
OTU3752	0	1	0	0	0	0	0	1	0	0	0	0	0	0	1	1	0	0	1	3	0	1	0	1	2	0	1	0	0	0	0	0	1	1	0	0	1	0	0	1	3	0	0	0	0	1	4	1	0
OTU4440	1	0	2	2	1	0	0	0	0	0	0	0	1	1	8	1	0	2	0	0	0	0	0	1	0	0	7	4	0	0	0	0	0	0	0	0	0	0	1	0	0	0	0	0	1	1	0	0	0
OTU4632	0	1	2	0	0	0	0	0	0	1	0	1	0	0	0	2	2	0	2	0	0	1	0	1	2	2	0	3	0	0	0	0	1	1	0	0	0	0	0	0	0	1	0	0	0	0	0	0	0
OTU4677	0	1	0	0	0	0	0	0	0	0	0	0	0	0	0	0	0	0	0	0	0	3	1	0	0	0	0	0	0	0	0	1	0	0	0	0	0	1	0	1	0	0	0	0	0	0	0	0	1
OTU262	1	0	0	1	0	0	0	0	0	2	0	0	0	0	0	0	1	0	0	0	0	0	0	0	0	0	0	1	0	0	0	1	0	0	0	1	1	1	2	0	2	0	0	1	0	2	0	1	0
OTU563	0	0	0	0	0	0	0	0	0	3	4	1	0	0	0	0	1	0	0	0	2	4	2	0	0	0	0	0	0	0	0	0	2	0	2	1	0	0	0	0	0	0	0	0	0	1	0	0	0
OTU1033	2	1	0	0	0	1	0	1	0	1	0	0	0	2	2	2	1	0	1	2	0	1	1	0	0	1	0	0	4	0	0	2	0	0	1	0	1	0	1	0	0	0	0	0	1	0	0	0	1
OTU1204	0	0	0	1	0	0	0	0	0	0	0	0	0	0	0	0	0	0	0	0	1	0	0	1	0	1	1	0	1	0	0	0	1	0	1	0	0	0	1	0	0	0	0	3	0	0	0	0	0
OTU1244	3	0	0	0	0	0	0	0	0	0	0	0	0	0	0	0	0	1	0	0	1	0	0	0	0	0	0	0	0	0	0	1	0	1	0	0	1	0	1	0	0	0	0	0	0	2	1	0	0
OTU1349	0	0	0	0	0	0	0	0	0	0	0	0	0	0	0	0	0	0	0	0	0	1	5	0	0	0	0	0	0	1	0	0	1	0	0	0	0	0	0	0	1	0	0	0	1	1	3	0	0
OTU1606	1	0	0	0	0	1	0	0	0	0	1	0	0	0	0	0	0	0	0	0	0	0	0	1	1	0	0	1	0	0	0	0	0	2	2	0	1	0	1	0	2	0	0	0	0	0	0	0	0
OTU1964	0	1	0	0	1	1	0	1	0	1	2	0	0	0	0	1	0	0	0	0	0	0	0	0	0	1	0	0	0	0	0	0	0	0	0	1	1	1	0	0	1	0	0	0	0	0	0	0	0
OTU2321	0	0	0	0	0	1	0	0	1	1	0	1	0	1	0	0	1	1	0	2	1	1	0	0	0	0	0	0	0	0	2	1	1	1	0	0	0	1	1	1	0	0	0	0	1	0	0	0	3
OTU2333	0	0	1	0	1	0	1	0	1	0	0	0	0	0	0	1	1	0	0	0	0	0	0	0	0	1	0	0	2	0	0	3	0	1	0	0	1	0	0	0	1	1	0	0	0	0	0	2	0
OTU2408	0	0	0	1	0	0	0	0	0	1	0	0	0	0	0	1	0	0	1	0	0	0	0	0	0	0	0	0	0	0	0	2	1	0	0	1	1	0	0	0	0	0	0	2	1	0	1	1	0
OTU2476	0	1	0	1	0	1	0	0	0	1	1	0	0	1	0	0	0	0	1	1	0	0	0	1	1	0	0	0	0	1	0	0	0	0	0	0	0	1	1	0	1	1	0	0	0	0	0	0	1
OTU2649	0	1	0	0	0	0	3	0	0	0	2	0	0	0	0	0	0	0	0	1	0	0	2	0	1	0	0	3	0	0	0	0	0	0	0	3	0	1	0	0	1	0	0	0	0	1	2	1	0
OTU2671	0	0	2	0	1	0	0	1	0	0	0	1	0	0	1	0	0	0	0	1	0	0	0	0	1	1	0	2	1	1	0	0	1	1	0	0	0	1	1	0	1	0	1	0	1	1	0	0	2
OTU2781	0	0	2	0	0	5	5	0	0	0	0	0	0	0	0	0	0	1	1	0	2	1	1	0	0	0	0	0	0	1	0	0	0	0	0	2	0	0	0	0	0	1	0	0	1	1	0	0	1
OTU3154	0	0	0	2	0	0	0	0	1	0	0	0	1	0	0	0	0	0	0	1	0	0	0	0	1	0	0	0	1	0	0	1	0	0	0	2	1	1	0	0	0	0	0	1	0	0	0	1	0
OTU3271	1	0	0	0	0	0	0	0	0	0	0	0	0	1	1	1	0	0	0	0	0	3	0	0	2	1	1	0	2	1	0	0	0	1	1	0	0	0	1	1	1	0	0	0	0	0	0	0	1
OTU3521	0	1	0	0	2	0	1	1	2	1	1	2	1	1	0	0	0	0	0	0	0	0	1	6	0	0	1	2	0	2	1	1	0	2	0	0	0	0	0	0	2	0	0	0	0	0	0	2	1
OTU3802	0	0	1	0	0	0	0	0	0	0	0	0	0	0	0	1	0	0	1	0	0	1	0	0	0	0	0	1	0	0	1	1	0	0	0	0	0	0	0	0	0	0	0	0	0	0	0	1	0
OTU3917	0	0	0	0	0	0	0	1	0	0	0	0	0	0	0	0	0	1	1	0	1	0	0	0	0	0	0	0	0	0	0	0	0	0	0	0	0	0	2	1	0	0	1	3	0	1	0	1	0
OTU4244	0	0	5	0	0	0	1	1	0	0	0	0	1	0	0	0	0	0	1	1	1	1	0	0	1	0	0	1	0	1	3	0	2	0	0	1	0	0	1	0	0	1	3	0	1	0	0	0	0
OTU4502	0	2	0	1	0	0	0	1	1	1	0	0	0	0	0	0	0	0	0	0	0	0	1	0	6	0	0	0	0	0	0	0	0	0	0	0	0	0	0	0	0	1	2	3	0	0	2	0	0
OTU4518	0	0	0	1	2	0	0	1	0	1	0	0	0	1	0	0	0	1	0	0	0	0	1	0	1	0	0	0	0	0	0	0	0	0	0	3	0	0	0	1	0	0	1	1	0	0	0	0	0
OTU4570	1	0	0	2	0	0	0	0	0	0	0	0	1	0	0	0	0	0	0	1	0	0	0	0	0	0	0	0	0	0	0	0	0	0	0	0	1	1	1	0	0	2	1	2	0	0	0	0	1
OTU4599	0	0	0	0	0	0	1	1	2	0	0	0	0	0	0	0	0	2	1	0	1	1	0	0	0	1	0	0	1	0	0	0	1	0	0	1	1	0	4	0	0	4	0	1	0	0	3	3	0
OTU4622	6	1	1	1	1	0	0	0	0	1	0	0	1	0	2	0	0	0	0	3	0	1	0	0	0	0	0	0	1	0	0	1	0	0	0	1	0	0	0	0	0	0	0	0	0	0	0	1	0
OTU4859	1	0	0	1	0	1	0	0	0	1	0	0	1	0	0	1	0	1	2	0	0	0	0	0	0	0	1	2	0	0	0	1	0	1	1	1	1	0	1	0	0	0	0	0	3	1	0	1	0
OTU6183	0	0	0	0	0	1	15	0	0	0	0	0	0	0	0	0	0	0	0	0	0	0	0	0	0	0	0	0	0	0	0	0	2	0	0	0	2	0	0	0	0	0	0	0	0	1	1	0	0
OTU10	1	1	0	1	1	0	0	0	0	0	0	1	0	0	0	0	0	0	0	0	0	0	0	0	0	1	0	0	0	1	1	1	0	0	0	0	2	0	0	2	0	0	0	0	0	0	2	0	0
OTU417	2	1	1	1	0	0	0	1	0	0	1	2	1	0	1	0	2	1	0	0	0	0	0	1	0	1	0	0	0	0	0	0	0	1	0	0	2	0	0	0	0	0	0	0	0	2	2	0	2
OTU787	0	0	0	1	0	1	0	0	0	0	1	0	0	9	0	1	2	0	0	1	0	0	2	0	0	1	0	0	0	0	0	0	0	0	3	0	1	0	0	2	0	1	0	0	1	0	3	0	0
OTU802	1	0	2	0	0	0	0	1	0	0	0	0	1	1	2	0	0	1	0	0	0	1	0	0	1	0	1	0	1	0	0	1	0	0	0	1	0	0	0	1	1	0	0	1	0	1	0	0	0
OTU972	0	0	0	0	0	0	0	0	0	0	0	0	0	0	0	0	0	0	0	0	0	0	0	0	1	1	0	0	0	0	0	0	0	0	0	0	1	1	0	3	0	3	2	0	0	0	0	0	0
OTU1041	0	2	1	1	1	1	0	0	0	0	0	1	0	0	2	1	0	0	1	0	1	2	2	0	0	0	2	1	0	0	0	0	0	0	0	0	0	0	1	0	0	1	0	0	0	0	0	0	0
OTU1199	0	0	0	0	1	0	0	0	0	0	0	0	0	0	0	1	0	1	0	0	1	0	0	1	0	0	0	0	1	0	0	0	2	0	0	0	0	1	0	0	0	0	0	0	0	0	0	1	1
OTU1200	0	0	1	0	1	0	0	1	0	0	0	0	0	0	0	0	0	0	1	0	0	0	0	0	0	0	1	1	0	0	2	0	0	0	0	0	1	1	0	0	0	0	0	3	1	0	0	0	0
OTU1202	0	0	0	0	0	1	0	0	0	0	0	0	0	0	0	1	0	1	0	0	0	1	1	0	0	0	0	0	0	2	2	2	0	3	0	0	0	0	0	1	0	0	0	1	0	0	0	0	0
OTU1248	1	1	0	0	0	0	0	0	0	1	0	0	1	0	0	0	0	0	0	0	0	0	0	0	0	0	0	0	0	0	0	0	0	0	0	2	0	0	0	0	1	0	1	3	0	0	1	0	0
OTU2617	0	0	1	0	0	0	0	3	0	1	0	0	0	1	2	0	0	0	0	0	0	1	0	0	1	2	0	2	0	1	2	0	0	0	1	0	0	0	0	1	0	1	0	0	2	1	0	1	0
OTU2759	0	0	1	0	1	0	0	1	0	0	0	2	0	0	0	0	0	0	1	0	1	0	0	2	0	0	0	0	0	0	0	0	0	0	1	0	0	0	0	0	1	0	0	0	1	2	0	1	0
OTU2854	1	0	1	0	0	0	1	0	0	0	0	0	0	0	0	0	0	0	0	0	0	0	0	0	1	1	0	2	2	1	0	1	0	1	0	0	3	0	1	0	0	1	1	0	0	0	0	0	0
OTU2969	0	1	0	0	1	0	1	0	0	2	1	0	3	0	0	0	1	0	1	1	0	1	0	1	0	0	2	1	0	0	2	0	0	0	0	0	1	0	0	1	0	0	0	0	0	0	0	0	2
OTU3522	0	0	0	1	0	0	0	0	0	0	0	0	0	0	0	0	0	0	0	1	0	0	0	0	0	0	0	0	0	0	2	0	0	0	0	1	0	3	0	1	2	0	0	2	0	0	0	1	0
OTU3543	0	1	0	0	0	0	1	1	9	0	1	3	0	0	0	0	0	0	7	9	0	0	0	0	1	0	1	0	0	0	1	0	0	1	0	0	0	0	0	1	0	0	0	0	0	1	0	0	0
OTU3763	0	3	0	1	0	0	2	0	0	0	0	0	1	1	0	0	0	0	0	0	0	0	1	2	0	1	0	1	0	1	0	3	0	0	1	0	0	0	0	2	0	0	0	0	0	0	0	0	0
OTU3807	0	0	0	0	0	0	0	0	0	0	0	1	0	2	0	0	1	0	0	1	0	1	0	0	0	0	1	1	0	0	0	1	0	0	0	1	0	0	0	0	1	0	1	0	1	2	0	0	0
OTU4384	0	0	0	1	0	0	0	1	0	1	1	3	0	0	0	0	0	0	1	2	1	2	2	0	0	0	0	0	0	0	0	0	0	0	0	0	0	0	0	1	0	0	1	0	0	0	0	0	0
OTU4554	0	1	0	0	0	0	0	0	0	0	0	0	0	0	0	0	0	0	1	0	0	0	0	0	3	0	2	0	0	0	5	0	3	0	0	3	1	1	0	0	2	2	3	0	1	0	0	0	0
OTU4783	1	1	1	0	0	0	0	0	2	0	0	0	0	0	0	1	3	0	3	0	0	0	0	0	0	1	0	0	1	2	0	0	1	0	0	0	1	1	1	2	0	1	0	0	0	1	0	0	1
OTU5547	0	0	0	0	1	1	0	2	0	0	0	0	0	1	0	0	0	0	0	0	0	0	0	1	0	0	1	0	0	1	1	0	2	1	0	1	0	1	0	0	0	0	0	0	0	0	1	0	0
OTU74	1	1	0	0	0	0	0	1	0	0	0	0	0	0	0	0	0	1	0	0	0	0	0	0	0	0	0	0	0	0	0	0	0	0	0	0	1	0	0	0	0	0	0	2	0	0	0	0	0
OTU231	0	0	0	1	0	0	0	1	0	1	0	0	2	0	0	0	0	0	0	1	1	0	0	0	0	0	0	0	0	0	0	2	0	0	0	0	0	0	0	0	0	0	0	0	2	0	0	1	1
OTU337	1	0	1	0	0	0	0	0	0	1	1	0	0	0	0	0	1	0	0	1	0	1	1	2	2	2	1	0	0	1	0	0	0	2	2	0	0	0	0	0	0	0	0	0	3	0	0	0	2
OTU772	0	0	0	0	0	0	0	0	0	0	1	0	0	0	0	0	1	0	0	0	0	1	0	1	1	0	3	4	0	0	4	0	2	0	0	1	0	0	0	0	0	0	0	0	0	0	0	0	4
OTU1238	0	0	0	0	0	0	0	0	0	0	0	0	0	0	0	0	0	0	0	0	0	0	0	0	0	0	0	0	0	0	2	1	0	0	0	0	1	2	0	0	0	0	0	3	0	1	0	1	0
OTU1863	0	0	1	0	0	0	0	0	0	0	0	0	0	0	0	0	0	0	0	0	0	0	0	0	0	0	0	0	0	1	0	0	0	0	0	0	1	11	1	1	0	3	0	0	0	1	0	0	0
OTU2148	0	0	0	0	1	0	0	0	1	0	0	0	0	0	0	1	1	1	0	1	0	0	0	1	0	0	0	1	3	0	0	0	0	0	0	1	2	0	0	0	1	0	1	0	0	0	0	0	0
OTU2206	2	0	1	0	1	0	0	0	1	1	1	0	0	0	0	0	1	0	0	0	1	0	0	0	1	3	0	1	0	0	0	0	0	0	0	2	0	0	0	0	2	0	0	0	0	2	0	0	0
OTU2478	0	0	0	0	0	0	0	0	0	1	0	0	2	1	1	0	0	0	0	0	0	0	1	0	0	0	0	2	2	0	0	1	2	0	0	2	0	0	1	0	1	1	0	0	0	0	0	0	1
OTU2559	1	0	0	2	0	2	0	1	5	0	1	0	0	0	1	0	1	2	1	0	0	0	0	0	0	0	0	0	0	0	0	0	1	0	0	1	0	1	1	4	2	0	3	2	0	0	0	0	0
OTU2863	0	0	1	0	0	0	2	0	0	0	0	0	5	0	3	0	3	0	1	0	0	0	2	2	3	1	0	0	4	0	0	0	1	0	0	0	0	0	0	0	0	0	0	0	0	0	0	0	1
OTU2917	0	0	0	2	0	1	0	1	0	1	1	1	0	0	0	0	0	0	0	0	1	0	2	2	0	1	0	0	0	0	0	0	0	0	0	0	0	1	0	0	0	2	0	0	0	0	0	0	1
OTU3160	0	0	1	0	0	0	0	0	0	1	1	0	0	0	1	0	0	0	0	0	0	0	2	1	0	0	0	0	0	0	1	0	2	2	0	0	0	1	0	0	0	2	0	0	0	1	0	0	1
OTU3591	0	2	1	0	0	0	1	1	1	0	0	0	2	0	2	0	1	1	0	0	0	0	2	0	0	1	0	0	0	0	1	1	0	3	2	0	0	0	0	1	1	1	0	0	0	1	0	1	0
OTU3926	2	4	2	2	0	1	0	0	2	0	1	0	0	2	0	1	0	0	1	0	0	0	0	0	1	0	1	1	0	1	1	0	0	0	0	0	0	0	0	0	1	1	0	0	1	2	0	0	0
OTU4340	0	0	0	1	1	1	0	2	0	1	0	0	0	0	0	0	0	1	0	0	0	0	1	0	0	0	0	0	2	0	0	0	1	1	1	0	1	0	2	0	0	0	0	1	1	0	0	1	3
OTU4381	2	0	10	1	1	0	0	0	3	2	2	2	0	0	4	0	0	0	0	0	0	0	0	1	0	1	0	0	0	2	1	2	0	0	0	0	0	0	0	1	0	0	0	0	1	0	0	0	0
OTU4629	1	2	2	2	1	2	0	0	1	1	0	1	0	0	0	1	0	0	0	0	1	3	1	1	1	2	0	0	0	0	0	1	1	0	1	1	0	0	1	0	0	0	1	0	1	0	1	0	0
OTU5791	0	0	0	0	0	0	0	1	0	0	1	1	0	0	0	0	2	1	2	1	0	0	1	1	2	0	2	0	2	1	1	1	0	0	0	0	0	0	0	0	0	0	0	0	0	0	0	0	1
OTU6067	0	0	0	0	0	1	1	1	0	0	2	1	0	0	0	1	0	2	0	0	1	0	0	0	0	1	1	1	0	0	0	0	0	0	0	0	0	0	0	2	0	1	0	0	0	0	0	0	0
OTU6074	0	0	1	0	2	0	0	0	0	0	0	0	1	0	0	0	0	1	0	2	1	0	0	0	0	0	0	1	0	0	0	0	1	0	2	0	0	0	1	0	0	0	0	0	0	0	1	0	0
OTU07	0	0	0	0	0	1	0	0	0	0	0	1	0	0	0	0	1	0	1	1	0	0	0	1	0	2	1	0	0	0	0	0	1	1	0	2	0	0	0	0	0	1	0	0	2	1	2	2	1
OTU219	1	0	0	0	1	0	0	0	0	0	0	0	0	1	0	5	1	0	2	1	0	2	0	1	0	0	0	0	2	0	0	0	0	0	1	0	0	0	0	1	0	0	0	0	0	0	0	0	0
OTU383	0	0	1	0	0	0	0	1	0	1	0	1	0	0	0	0	0	0	0	0	0	1	0	0	0	1	0	0	0	0	0	1	2	1	1	0	1	0	0	0	0	0	0	0	0	0	0	0	0
OTU482	0	0	0	1	0	1	1	0	0	0	0	0	0	0	0	0	2	0	4	1	2	1	0	1	0	0	2	0	1	5	2	1	1	0	0	0	0	0	0	0	0	0	1	0	0	0	0	0	0
OTU658	1	0	0	0	0	1	1	0	0	0	1	0	2	0	0	0	1	0	0	1	0	0	0	0	1	0	1	1	0	0	1	0	0	0	0	0	0	1	0	0	0	1	0	0	1	0	0	0	2
OTU1214	0	0	0	1	0	0	0	0	0	2	0	0	1	0	0	0	0	0	1	0	0	0	0	0	0	0	0	0	1	0	0	0	0	0	0	0	0	0	1	0	1	0	1	0	1	0	0	1	0
OTU1217	2	1	1	0	1	2	1	0	1	0	0	2	0	1	0	0	1	1	0	0	0	0	0	1	2	1	0	1	0	0	0	0	1	1	0	0	0	0	1	1	1	0	0	0	0	2	0	0	0
OTU1524	0	0	0	1	0	0	0	1	0	0	0	1	1	0	0	0	0	0	0	0	0	0	0	1	0	0	0	1	0	0	0	0	0	0	0	0	0	0	0	0	1	1	3	0	0	1	1	0	1
OTU2301	1	0	0	0	0	0	1	0	0	0	0	0	0	1	0	1	1	0	1	0	0	0	0	0	0	1	1	0	2	1	0	0	0	0	0	0	0	1	0	0	0	0	0	0	0	0	0	1	1
OTU2304	0	0	0	0	1	0	0	0	0	0	0	0	0	1	0	0	0	0	0	0	0	1	1	0	0	1	0	0	0	0	1	1	1	1	0	3	0	0	0	0	1	0	1	0	0	0	1	1	0
OTU2547	1	0	1	0	0	1	0	1	0	0	0	0	1	0	0	1	2	0	0	0	0	1	0	0	0	0	0	0	1	0	2	0	1	0	1	0	1	0	0	4	0	2	0	0	0	0	1	1	0
OTU3038	1	0	0	1	0	1	0	0	1	1	0	0	0	0	0	0	0	1	0	0	0	0	0	0	0	0	0	1	1	0	0	1	1	0	0	2	0	0	0	0	0	0	0	2	1	0	0	0	0
OTU3354	0	0	0	1	0	1	0	0	0	1	1	2	0	0	0	1	1	0	1	0	0	2	0	1	1	0	0	2	0	0	0	0	1	2	2	0	0	0	0	0	0	0	0	0	0	0	0	0	0
OTU3568	0	0	1	0	0	0	0	0	0	3	0	0	1	1	0	0	1	1	0	0	1	1	0	0	0	4	3	1	0	0	2	0	0	0	0	0	0	0	2	0	0	0	0	0	0	0	1	0	0
OTU3905	1	0	2	0	0	0	0	2	0	4	1	2	0	2	0	0	1	0	2	0	1	2	1	0	0	1	0	0	0	0	0	0	0	0	1	0	1	0	1	0	1	0	0	0	0	1	0	1	0
OTU4220	1	1	0	0	0	1	0	0	0	0	0	2	1	0	0	0	0	0	1	1	0	0	2	0	0	0	1	0	0	0	0	0	0	0	2	0	0	1	1	0	0	0	0	0	0	0	1	1	0
OTU4242	0	0	0	1	0	0	0	0	0	0	0	0	0	1	1	0	0	0	0	0	0	0	0	0	0	0	0	0	0	0	0	0	0	0	0	0	0	1	0	1	1	0	4	1	0	0	2	0	0
OTU4456	0	1	0	0	0	1	0	0	1	0	0	0	0	1	1	0	0	1	0	0	0	0	0	0	0	0	0	0	0	0	0	0	0	0	0	0	0	1	0	1	0	0	10	0	0	0	6	0	2
OTU4571	1	0	2	0	0	0	0	0	1	0	0	0	1	0	0	1	0	0	0	1	0	1	0	0	0	0	0	1	1	0	0	0	0	0	0	1	0	0	0	1	0	0	2	0	0	0	0	0	0
OTU4647	0	0	0	1	1	0	1	0	1	1	0	0	1	1	1	0	0	0	0	0	0	0	1	0	0	1	0	0	0	0	0	2	1	0	0	0	2	0	1	1	1	0	1	0	0	0	0	0	0
OTU4882	1	0	0	0	1	0	0	1	0	1	0	0	0	1	0	0	0	0	1	0	0	0	0	0	0	1	0	0	0	0	0	1	0	1	0	0	0	0	0	0	0	1	1	2	0	0	0	0	0
OTU5541	0	0	1	0	0	0	0	1	0	1	0	0	1	0	0	0	0	0	0	0	0	0	0	1	0	0	0	0	1	0	0	0	0	1	0	0	0	0	0	1	0	0	0	0	0	0	2	0	0
OTU529	0	1	0	1	0	0	0	0	0	0	1	0	0	0	0	2	0	3	0	0	1	0	1	0	0	0	1	1	2	0	0	0	0	0	1	0	0	1	0	0	0	1	0	0	1	1	1	0	0
OTU906	0	0	1	0	1	0	2	0	1	0	2	1	0	3	0	0	0	1	1	0	0	0	1	1	0	0	2	0	0	2	1	1	0	1	0	0	0	0	0	1	1	0	0	0	1	0	0	0	1
OTU1092	0	0	0	0	0	0	0	7	2	0	2	0	0	0	1	0	0	0	0	0	0	1	0	1	0	0	0	0	0	0	2	0	0	1	8	0	0	0	0	0	0	1	3	0	0	0	0	0	0
OTU1298	1	0	0	0	0	0	0	0	0	1	0	0	1	1	1	0	3	0	0	0	0	0	0	0	1	0	0	0	0	0	1	0	0	0	0	0	0	1	0	0	0	0	0	0	0	0	1	1	3
OTU1412	1	0	1	0	0	0	4	1	0	1	1	1	0	0	0	0	1	0	0	0	0	0	1	1	0	0	0	0	0	0	2	0	1	0	1	0	0	0	0	1	0	0	1	0	0	0	2	0	1
OTU1731	1	0	0	0	0	0	0	0	0	0	0	0	0	0	0	0	0	0	0	0	0	0	0	0	0	0	0	0	0	0	0	0	0	0	0	0	0	0	0	0	0	0	0	0	0	0	0	0	0
OTU1926	1	0	0	0	1	1	0	0	2	0	0	0	1	0	0	0	0	0	0	0	1	0	0	0	0	0	1	0	1	0	0	0	0	0	1	0	1	0	1	1	0	0	2	0	1	1	0	0	0
OTU1975	0	1	0	1	0	1	0	0	1	0	0	0	1	0	0	0	0	1	0	1	0	0	0	0	0	0	0	0	0	0	0	0	0	0	0	0	0	0	0	0	1	0	0	0	1	0	2	0	0
OTU2047	0	0	4	1	0	0	0	0	0	1	0	2	1	0	0	0	0	0	0	0	0	0	1	0	0	0	0	0	2	0	1	0	0	0	0	0	1	0	0	0	0	1	0	0	0	0	0	0	0
OTU2366	1	0	0	1	0	0	0	1	0	0	1	1	0	0	0	0	0	1	1	0	0	0	1	0	0	0	1	0	1	0	1	0	0	0	0	1	1	1	0	1	1	0	0	1	0	0	0	0	0
OTU2428	2	1	0	1	1	0	0	0	0	0	0	0	0	0	0	1	0	1	0	0	1	0	0	0	2	1	0	0	0	0	0	0	0	0	0	0	1	0	0	1	1	2	1	0	0	0	0	0	2
OTU2440	1	0	0	1	0	0	0	0	0	0	0	0	1	0	0	0	1	1	0	0	0	1	0	1	0	0	1	0	0	1	0	0	0	0	1	0	0	0	1	1	1	1	0	0	0	0	0	1	0
OTU2886	0	1	0	0	0	0	0	0	1	0	1	0	0	0	0	0	0	0	0	0	0	0	0	0	0	0	0	0	0	0	0	0	0	0	0	0	0	4	0	0	1	0	1	8	0	0	0	0	1
OTU3363	0	1	1	4	3	0	0	0	0	0	0	0	0	0	0	0	1	0	0	0	0	0	0	0	2	1	0	3	1	0	0	0	0	0	0	0	1	0	0	0	0	2	0	0	1	0	0	0	0
OTU3601	0	0	0	1	0	0	1	0	2	0	0	0	1	1	0	0	0	0	0	1	0	0	0	1	0	0	2	1	0	0	6	0	2	0	1	0	0	0	0	0	0	0	0	0	0	0	1	0	6
OTU4190	0	0	0	0	0	0	4	0	0	0	0	0	0	0	0	0	0	0	0	0	0	0	0	0	0	0	0	0	0	0	0	0	0	0	0	0	0	0	0	0	1	0	0	1	0	0	0	0	0
OTU4556	0	2	0	0	0	1	0	0	2	1	0	0	0	0	1	0	0	1	0	0	0	0	0	0	0	0	0	0	0	0	0	0	0	0	0	0	0	0	0	0	0	0	0	0	0	0	0	0	0
OTU4712	1	1	2	0	0	0	1	1	1	0	0	3	0	0	1	0	0	0	0	2	1	0	0	0	0	1	0	0	3	1	2	0	2	1	0	1	1	0	0	1	0	0	0	0	0	1	1	0	1
OTU4872	1	0	2	0	0	0	0	0	0	1	0	0	0	0	0	1	0	0	0	2	1	0	1	0	0	1	0	0	0	0	1	0	0	1	0	0	0	0	1	1	0	0	0	1	1	0	0	0	1
OTU4896	1	0	0	1	1	0	0	0	0	0	0	0	0	0	0	0	0	0	2	1	0	0	0	0	0	0	0	0	0	0	0	1	0	1	0	0	0	0	1	0	0	1	0	0	0	0	0	0	1
OTU5202	0	0	0	0	2	0	0	0	1	0	0	1	1	0	0	0	0	1	0	1	1	0	0	0	0	0	0	0	1	0	0	1	0	0	0	0	0	0	0	0	0	1	0	1	0	1	0	0	0
OTU6069	0	0	0	0	1	3	1	0	0	0	0	0	0	1	0	1	1	0	1	0	0	0	0	0	1	0	0	0	0	0	0	2	1	1	0	0	0	0	0	0	0	0	0	0	0	0	0	0	0
OTU61	2	0	1	0	0	1	1	1	4	0	0	0	0	0	0	1	0	1	1	0	0	0	0	2	0	1	0	1	0	0	1	0	0	0	0	0	1	1	1	1	0	0	0	0	0	0	2	0	0
OTU80	0	0	0	0	0	0	2	0	0	6	0	0	0	0	1	0	0	0	1	1	2	0	0	0	0	1	0	0	0	0	0	0	0	0	1	0	0	1	0	1	0	1	0	2	0	0	0	1	0
OTU93	0	0	0	0	0	0	0	0	0	0	0	0	0	0	0	0	0	0	0	0	0	0	0	1	1	0	0	0	1	1	0	0	0	0	0	1	2	0	0	0	1	0	0	2	0	1	4	0	0
OTU132	0	0	0	0	1	3	0	0	1	0	0	0	1	1	1	0	0	2	0	0	0	0	0	0	0	0	0	0	1	1	0	0	0	0	1	0	0	0	0	0	0	1	1	0	1	0	0	0	0
OTU480	0	1	2	1	0	0	0	0	1	1	0	0	0	0	0	0	0	1	1	1	1	1	0	2	2	0	0	0	0	0	0	0	0	0	0	0	0	0	0	1	0	0	1	0	0	1	0	0	0
OTU902	0	0	0	0	0	0	1	0	0	0	0	0	1	0	0	0	0	0	1	0	0	2	1	0	0	0	0	0	0	0	0	0	1	0	0	0	0	2	0	0	0	0	0	1	1	0	0	1	0
OTU988	0	1	0	0	0	1	0	0	0	0	0	1	0	0	0	3	2	0	1	0	1	0	0	0	0	0	0	0	0	1	0	1	0	0	0	0	1	0	0	1	3	1	0	0	1	1	1	0	3
OTU1001	0	0	1	1	0	0	0	3	0	0	1	1	0	1	0	0	1	0	0	1	1	0	0	0	0	1	0	0	0	3	4	2	0	2	0	0	0	0	2	0	0	0	0	0	0	0	0	0	0
OTU1059	1	0	0	0	0	0	0	1	0	0	0	0	1	0	0	0	0	0	0	0	0	0	0	2	0	1	1	0	1	0	0	2	0	0	0	1	0	0	0	0	0	0	0	1	1	0	0	0	0
OTU1189	1	1	0	1	0	0	0	0	0	0	0	0	2	0	0	0	1	1	0	0	0	0	1	0	0	0	0	1	0	0	0	0	0	0	0	0	0	0	1	0	0	0	2	0	1	0	0	0	0
OTU1848	0	3	0	1	0	1	0	1	0	0	0	0	6	2	0	0	0	0	3	0	1	0	0	1	0	1	1	0	0	1	0	0	4	0	3	0	0	0	1	0	0	0	0	0	2	0	1	0	0
OTU1879	0	0	0	0	0	5	1	0	0	0	0	1	0	0	0	0	0	0	0	0	0	0	0	0	0	0	0	0	0	0	0	0	0	0	1	0	0	0	0	0	0	0	0	0	0	3	0	0	0
OTU2003	0	0	0	0	0	0	0	0	0	0	0	0	0	0	0	0	0	0	0	0	0	0	0	0	0	0	0	0	0	0	0	0	0	0	0	0	0	7	0	0	1	0	1	21	0	0	0	0	0
OTU2022	0	0	1	0	0	0	0	0	0	0	0	0	0	0	0	1	0	0	0	0	0	0	0	0	2	0	0	1	0	0	0	0	0	0	0	0	1	0	0	1	2	0	0	1	0	0	0	2	0
OTU2253	0	0	0	0	0	0	0	0	0	0	0	0	0	1	3	0	0	0	1	2	0	1	0	0	0	1	0	0	2	0	0	1	0	0	0	0	0	0	1	1	0	4	0	0	2	0	2	0	1
OTU2553	0	1	1	0	0	1	1	1	3	1	0	0	0	0	0	0	0	0	0	0	0	0	0	0	0	0	1	0	0	0	1	0	0	0	1	0	0	1	0	3	0	1	0	0	0	0	0	0	0
OTU3562	0	0	0	0	0	0	0	0	0	0	0	0	0	0	0	0	0	0	0	0	0	0	0	0	0	0	0	0	0	0	0	0	0	0	0	0	0	4	0	0	0	0	0	1	0	0	0	0	0
OTU3704	0	0	0	0	0	0	0	0	0	0	0	0	0	0	0	0	0	0	0	0	2	0	0	0	2	0	0	0	0	1	0	0	9	1	1	1	0	0	0	0	0	0	0	0	0	0	1	0	2
OTU3946	0	0	1	2	1	0	2	0	1	0	0	0	0	2	0	0	0	2	1	1	0	0	0	0	1	1	0	1	0	0	0	0	0	0	1	0	0	0	1	1	1	0	0	1	1	2	0	0	1
OTU4218	2	0	0	0	0	1	5	1	0	0	0	0	0	0	1	0	1	1	0	0	0	0	0	2	0	1	1	0	2	0	0	0	1	0	1	0	0	0	0	1	0	1	1	0	1	0	0	0	0
OTU4232	0	0	0	0	0	0	0	0	0	0	0	0	0	0	0	0	0	0	0	0	1	0	0	0	1	0	0	0	0	0	1	0	0	1	0	0	0	0	1	0	0	0	4	0	1	2	1	0	0
OTU4263	0	0	1	1	0	5	0	0	0	0	0	0	1	0	0	2	0	2	0	0	2	0	0	1	0	1	1	3	5	0	0	0	0	0	0	0	0	0	2	1	0	0	0	0	1	1	0	0	0
OTU4444	1	0	0	0	2	1	0	0	0	0	0	3	0	0	0	0	0	0	0	0	0	0	0	0	5	0	0	0	0	0	0	0	1	2	2	0	0	0	0	0	0	0	0	0	0	0	2	1	1
OTU4744	0	1	0	0	1	1	0	0	0	0	1	0	0	1	0	1	2	0	0	0	0	0	1	0	0	0	0	0	0	0	0	0	0	0	0	1	1	0	0	0	0	0	0	0	2	1	0	1	0
OTU5585	0	0	0	0	0	0	0	0	0	0	0	0	0	0	0	1	1	1	0	1	0	0	0	0	0	0	1	0	0	0	0	0	0	0	0	0	0	0	0	0	0	0	0	0	0	0	0	0	0
OTU522	0	1	0	1	0	0	1	0	0	2	0	0	0	0	0	0	0	1	1	1	0	0	1	0	0	0	2	1	0	1	3	0	0	1	1	0	0	0	0	0	1	1	0	0	0	0	0	0	1
OTU1125	1	4	0	1	0	2	1	0	0	1	0	0	0	0	2	0	0	1	0	0	0	0	0	1	0	2	1	0	1	2	0	0	1	1	0	0	0	0	0	0	0	0	0	0	0	0	0	1	0
OTU1159	1	1	2	0	2	0	0	1	0	1	1	0	0	1	1	3	0	0	1	1	0	1	1	0	0	0	0	1	1	0	0	0	0	0	0	0	1	0	0	0	0	0	0	0	2	1	0	0	0
OTU1366	0	0	0	0	0	1	0	0	0	0	0	0	0	0	0	0	0	0	0	1	0	0	0	0	0	0	0	0	0	0	0	0	0	0	0	0	1	0	1	0	0	0	0	1	0	1	0	1	0
OTU1649	0	0	0	0	0	0	0	0	0	0	0	0	0	0	0	0	0	0	0	0	0	0	0	0	0	0	0	0	0	0	0	0	0	0	0	1	2	0	1	0	2	0	0	3	1	0	1	0	0
OTU1861	0	0	0	1	0	0	0	0	0	0	0	0	0	0	0	0	0	0	0	0	0	0	0	4	0	0	0	0	0	0	1	0	1	0	0	4	0	0	10	0	0	2	0	0	0	1	0	1	0
OTU2057	0	0	0	0	0	0	0	0	0	0	0	0	0	0	0	0	1	0	0	0	2	0	0	0	3	0	1	0	0	0	0	0	0	0	0	1	0	0	0	0	4	0	2	2	0	0	0	0	0
OTU2351	0	0	0	2	1	0	0	0	0	0	0	1	0	0	1	1	0	0	0	0	0	1	0	1	0	0	0	0	1	0	0	0	0	0	0	1	0	0	0	1	1	1	0	0	0	2	0	1	0
OTU2383	0	0	0	0	0	0	0	0	1	1	0	0	1	1	1	0	0	1	0	0	0	0	0	0	0	0	0	0	0	0	0	1	0	0	0	1	1	0	0	0	1	0	0	1	0	0	0	3	0
OTU2789	0	0	0	0	1	2	0	1	0	0	0	0	0	0	1	1	0	1	0	0	0	0	1	0	0	0	1	0	0	0	0	0	0	0	0	0	0	0	0	3	0	1	0	0	0	1	0	0	1
OTU2866	2	1	0	0	0	0	0	0	0	0	0	0	0	2	0	0	1	0	0	0	0	0	2	0	0	0	0	0	0	1	0	0	0	1	1	3	2	0	1	0	1	0	0	1	0	0	0	1	0
OTU3028	0	0	0	0	0	0	0	0	0	0	0	0	0	1	1	0	0	0	0	0	1	0	0	0	0	1	1	0	1	0	0	0	0	0	0	2	1	0	0	0	0	0	0	0	0	0	2	0	0
OTU3100	0	0	0	0	0	0	0	0	1	1	1	0	0	0	0	1	0	2	0	0	1	0	0	0	0	0	0	0	0	0	0	0	0	1	0	0	0	0	0	0	0	0	1	2	0	2	0	0	0
OTU3326	0	0	0	1	0	1	0	0	0	0	1	0	0	0	0	0	0	0	0	0	0	0	0	1	0	0	1	1	1	0	0	1	0	0	1	0	0	0	0	0	2	0	0	0	0	0	0	0	0
OTU3387	1	1	0	0	0	0	0	0	0	2	0	1	0	2	3	0	0	0	0	1	0	0	1	0	0	1	0	0	0	0	0	0	0	0	0	0	0	0	0	0	0	0	0	0	0	0	0	0	0
OTU3567	0	0	0	0	0	1	2	0	0	0	0	0	0	1	1	0	1	1	0	0	3	0	0	0	0	0	0	0	0	0	1	0	0	2	1	0	1	0	0	0	0	0	0	0	0	0	0	0	0
OTU3870	0	0	0	0	0	0	1	0	0	0	0	0	0	0	0	1	0	0	0	5	0	0	0	0	1	0	0	0	0	0	0	0	0	0	0	0	7	0	3	1	2	2	1	0	0	0	0	0	0
OTU4555	0	0	0	0	0	0	0	0	0	0	0	0	0	0	1	0	0	0	0	0	0	0	0	0	0	0	0	0	0	1	0	2	0	0	0	1	0	7	0	0	1	0	0	0	0	0	0	0	0
OTU5308	0	0	0	0	1	0	1	0	0	0	1	2	0	0	0	0	1	0	1	1	0	0	0	0	0	0	1	0	0	0	0	0	0	0	0	0	0	0	1	0	0	0	0	0	0	0	0	0	0
OTU198	0	0	1	0	0	0	0	0	0	0	0	0	0	1	0	0	0	0	0	0	0	0	0	0	0	0	1	1	1	0	0	0	1	0	0	2	0	1	0	0	0	0	0	1	0	0	0	0	0
OTU261	1	3	1	0	0	1	0	0	1	0	0	0	0	0	1	0	0	0	0	0	1	0	0	0	0	1	0	1	0	0	0	1	0	0	1	1	2	1	0	1	1	1	0	0	1	0	0	1	0
OTU555	0	0	0	1	0	0	0	0	0	0	0	0	0	0	0	0	0	0	0	0	0	0	0	0	0	0	0	1	0	0	0	0	0	0	0	3	0	0	0	0	0	0	0	1	1	0	2	2	0
OTU737	0	0	1	0	2	2	0	0	1	0	0	1	1	0	2	0	0	0	2	0	0	0	0	1	0	1	0	1	1	1	0	1	0	0	0	0	1	0	0	1	1	0	0	0	1	0	0	0	2
OTU1040	0	0	0	0	0	0	0	0	0	0	0	0	0	0	0	0	0	0	0	1	0	0	0	0	1	0	0	0	0	0	0	0	1	0	0	0	3	2	1	1	1	1	2	3	2	0	0	0	0
OTU1239	0	1	3	0	2	1	0	0	0	2	0	1	0	1	0	0	0	1	1	1	0	0	0	3	1	0	0	2	0	0	0	0	1	0	0	0	0	0	0	2	1	0	0	0	0	1	0	0	0
OTU1377	1	1	0	1	0	1	2	0	1	1	0	0	1	1	2	1	0	1	1	0	0	0	0	1	0	0	0	2	1	0	1	0	1	0	0	0	0	1	0	0	0	0	0	0	0	0	0	0	0
OTU1414	0	0	0	0	0	0	0	1	4	1	0	0	0	0	0	0	1	0	2	3	0	0	0	0	0	0	3	1	0	1	1	2	2	0	0	0	2	3	0	0	0	3	0	0	0	0	0	0	0
OTU1733	1	0	0	1	0	1	0	0	0	0	0	0	0	1	0	1	0	0	0	0	0	0	2	0	0	0	0	0	0	1	0	0	0	0	0	0	0	0	0	0	0	0	0	0	0	0	0	0	0
OTU1795	0	0	0	1	2	4	0	0	0	0	1	0	0	0	0	0	1	2	0	0	1	0	0	0	1	0	1	0	0	0	0	0	0	0	0	0	0	0	0	0	1	1	1	0	0	0	2	0	0
OTU1810	0	0	1	0	0	0	0	0	0	0	0	0	0	0	0	0	0	0	0	0	0	0	0	0	0	0	0	0	0	0	0	0	0	0	0	1	0	4	0	0	0	0	0	1	0	0	0	0	0
OTU1939	0	1	0	1	1	1	1	0	0	0	0	0	0	0	0	1	0	0	0	0	0	0	1	0	0	0	0	0	0	0	0	0	0	0	0	0	1	0	0	0	0	0	2	1	0	0	0	0	1
OTU2134	0	0	0	0	0	0	0	0	1	0	0	1	0	0	0	1	1	0	0	0	0	0	0	0	0	0	0	0	0	0	0	0	0	0	0	0	3	0	0	0	0	0	0	0	0	0	0	0	0
OTU2155	0	1	0	0	0	0	0	0	0	0	0	0	0	0	0	0	1	0	0	0	0	0	2	0	0	0	0	3	3	0	0	0	0	0	1	0	1	1	1	2	0	2	4	0	0	0	0	0	1
OTU2608	0	0	0	0	0	0	0	0	0	0	0	0	0	1	0	0	0	0	0	0	0	0	1	0	1	0	0	0	0	0	1	0	0	0	0	0	0	0	2	1	1	2	0	0	0	2	0	0	0
OTU3016	0	0	0	3	1	0	0	1	0	0	0	0	0	0	0	1	0	1	0	0	0	0	0	0	0	0	0	0	2	0	0	0	0	1	0	0	1	0	1	1	1	4	0	0	1	0	1	0	0
OTU3051	0	0	0	1	0	0	0	0	0	0	0	0	0	0	0	0	0	0	0	1	0	0	0	1	0	0	0	0	0	1	0	0	0	0	0	1	0	3	0	1	1	0	0	3	0	1	1	0	1
OTU3086	2	1	0	0	0	0	0	1	2	0	0	0	0	0	0	0	0	0	0	0	0	1	1	0	1	0	0	1	0	0	1	0	2	0	1	1	0	1	0	0	0	0	2	0	0	0	0	0	0
OTU3110	0	0	0	0	0	0	0	0	0	0	0	0	0	0	0	0	0	0	0	1	0	0	1	0	0	0	0	0	0	1	0	0	1	0	0	1	0	0	0	0	0	0	1	0	0	0	0	0	1
OTU3435	2	0	0	0	0	0	0	0	0	0	1	0	1	0	0	1	1	0	0	0	0	0	0	1	0	0	0	0	0	0	0	0	0	0	0	0	1	0	0	0	1	1	0	0	0	1	2	0	1
OTU4581	0	0	0	0	0	0	0	0	0	0	0	0	0	0	1	0	0	0	1	0	0	0	1	0	0	0	1	0	0	0	0	0	0	0	0	0	0	0	0	0	1	0	0	0	0	0	0	1	0
OTU4582	0	0	0	0	0	0	0	0	0	0	0	0	0	0	0	0	0	0	0	0	0	0	0	0	0	0	15	0	0	0	0	0	0	0	0	0	0	0	0	0	0	0	0	0	0	0	0	0	0
OTU4583	0	3	1	1	0	0	0	1	2	2	1	1	0	0	0	0	0	0	0	0	1	0	0	0	0	0	0	0	0	0	0	0	0	0	1	0	0	0	0	1	0	0	0	0	1	0	0	1	0
OTU4600	0	0	0	0	0	0	0	0	0	11	0	6	2	0	0	0	0	0	0	0	0	0	0	0	0	0	0	0	0	0	0	0	0	0	0	0	0	0	1	0	1	0	0	0	0	1	0	0	0
OTU4651	0	0	0	1	0	0	0	0	1	1	0	1	0	0	1	0	0	0	0	0	0	0	0	1	1	0	1	0	0	0	0	0	0	0	0	0	0	1	0	0	1	0	0	0	2	0	2	1	2
OTU4825	2	1	3	0	1	0	0	0	0	0	0	0	0	1	0	2	0	0	1	0	0	0	1	0	0	0	1	0	0	2	0	0	0	0	0	0	0	0	0	1	0	1	0	0	1	0	2	1	0
OTU229	1	0	0	0	0	0	0	0	0	0	0	0	0	0	0	1	0	1	0	0	0	0	1	0	1	0	0	0	1	0	0	0	0	1	1	0	0	1	0	0	1	0	0	0	0	1	0	1	0
OTU258	1	0	2	1	0	0	0	0	0	0	1	0	0	0	0	0	0	0	0	0	0	0	0	0	0	1	0	1	1	0	0	1	0	1	1	0	0	0	0	0	1	0	0	0	0	0	0	1	2
OTU367	0	0	1	0	0	1	0	2	2	0	0	0	1	0	2	0	0	0	0	0	0	0	0	1	1	1	0	0	1	0	0	0	0	0	0	0	0	0	2	0	0	0	1	0	1	0	0	0	0
OTU437	2	2	1	0	0	0	0	1	2	1	0	1	2	2	0	1	1	0	0	0	0	0	0	1	0	0	0	0	0	0	0	0	0	0	0	0	0	1	0	0	1	0	0	0	0	1	0	0	0
OTU552	0	0	0	2	0	0	0	0	0	0	0	5	0	1	0	0	1	1	0	1	3	0	2	0	0	0	0	0	0	1	0	0	0	0	0	0	0	0	0	1	0	0	0	0	0	0	1	0	0
OTU632	0	0	0	2	1	0	0	0	0	2	0	0	0	0	0	0	0	0	0	0	0	0	0	3	0	2	0	0	0	0	0	0	0	1	1	0	1	0	0	0	0	0	0	0	2	0	0	0	0
OTU654	0	0	0	0	0	0	0	0	0	0	0	0	0	0	1	0	0	0	0	0	0	0	0	0	0	0	0	0	0	0	0	0	0	0	0	0	0	2	0	0	0	0	0	2	0	0	1	0	0
OTU1051	0	0	0	1	0	0	0	0	0	0	0	0	1	1	0	0	1	0	0	0	0	0	0	0	0	1	1	1	3	0	0	0	1	0	1	0	1	0	0	0	0	0	0	0	0	0	0	2	1
OTU1082	0	0	0	0	0	0	0	0	1	0	0	1	0	0	0	0	0	1	0	0	0	0	0	1	0	0	0	0	1	0	0	0	0	0	0	0	0	0	0	5	0	0	2	0	0	0	1	0	0
OTU1188	1	0	0	1	0	0	0	2	0	0	0	0	0	0	0	0	1	0	1	0	0	0	0	1	2	0	0	1	0	1	0	1	1	2	0	0	2	0	0	0	0	0	0	1	0	0	0	0	1
OTU1601	0	0	0	1	0	0	0	0	0	0	0	1	0	0	1	1	0	0	0	0	0	0	0	0	0	2	1	0	1	0	0	1	1	0	0	0	0	0	1	0	0	0	0	0	0	0	1	2	1
OTU1737	1	2	0	0	0	1	0	7	8	0	0	0	0	1	0	0	0	1	0	1	0	0	0	0	0	0	0	0	0	0	0	0	0	0	0	0	0	0	0	0	0	0	0	0	0	0	0	0	0
OTU1867	0	0	0	0	1	0	0	1	0	0	0	0	0	0	0	0	0	0	0	0	0	0	2	0	0	1	0	0	1	0	0	4	0	2	3	0	1	1	4	2	0	1	0	0	0	1	2	0	0
OTU2353	0	0	0	1	0	0	0	0	1	0	0	0	0	0	0	1	0	0	1	0	0	1	2	0	0	0	0	1	1	1	0	0	2	0	0	0	0	1	0	0	2	0	0	0	0	0	0	1	0
OTU2534	0	0	0	0	0	1	0	0	0	0	0	0	0	0	0	0	0	0	0	0	1	0	1	0	2	0	0	0	0	0	0	0	0	0	0	1	1	0	0	1	3	0	0	1	0	1	2	0	0
OTU2916	0	0	0	0	1	0	0	0	0	0	0	0	0	0	1	0	0	0	0	0	1	0	0	0	1	0	0	0	0	0	0	1	0	0	0	1	3	2	1	0	1	4	0	0	0	2	2	0	0
OTU2941	2	0	0	0	0	0	0	0	1	0	0	0	1	0	0	0	0	0	0	0	1	2	0	3	0	0	1	0	0	0	0	0	0	0	0	0	1	0	1	2	0	1	0	0	0	0	0	1	0
OTU3022	0	0	0	0	0	1	3	0	2	0	0	0	1	0	0	0	0	2	2	0	0	0	0	0	1	0	0	0	0	3	1	3	0	0	0	0	0	0	0	2	0	1	1	1	0	0	0	0	0
OTU3056	0	0	0	0	0	0	0	0	0	0	0	0	1	0	0	0	1	0	0	0	0	0	0	0	0	0	0	0	0	0	0	1	0	0	0	0	0	0	1	0	1	0	0	0	1	0	0	0	1
OTU3423	0	0	0	0	0	0	0	0	0	0	0	0	0	0	0	0	0	0	0	0	0	0	0	0	0	0	0	0	0	0	0	0	0	0	0	0	0	0	0	0	0	0	0	0	0	0	0	0	0
OTU3442	0	0	0	0	0	0	0	0	1	0	0	0	0	0	0	0	1	0	0	0	0	0	0	0	0	1	0	0	0	0	0	0	1	0	0	0	1	0	1	0	1	1	0	0	0	1	0	1	0
OTU3488	8	11	1	0	0	0	0	0	0	0	0	0	0	0	0	0	0	0	0	0	0	0	0	4	0	1	0	0	0	0	0	0	0	0	0	0	0	0	0	0	0	0	0	0	3	0	0	0	0
OTU4257	0	0	0	0	0	0	0	0	0	0	0	0	0	1	0	0	0	0	0	0	0	0	0	0	0	0	0	0	0	0	1	0	0	0	0	0	2	0	0	0	0	0	2	1	1	2	0	3	0
OTU4260	1	0	0	1	0	0	0	0	0	1	0	0	0	0	0	2	0	0	0	0	0	0	0	0	0	0	1	0	0	0	0	0	0	0	0	0	1	0	0	0	0	0	2	2	1	0	1	0	0
OTU5472	0	0	0	0	1	0	0	0	0	0	1	0	1	0	0	0	0	1	0	1	0	0	1	0	0	0	0	1	0	0	0	2	0	0	0	0	0	0	0	0	1	0	0	0	1	0	1	0	0
OTU5506	0	0	0	1	0	1	0	0	0	0	0	0	0	0	0	0	0	1	0	0	0	0	0	0	2	0	1	0	0	0	0	0	0	0	0	1	0	0	0	1	1	0	0	0	0	1	0	0	0
OTU159	0	0	0	0	0	0	0	0	0	0	0	0	0	0	0	0	1	1	0	0	0	0	0	0	0	0	0	0	0	0	0	0	0	0	0	1	0	0	0	0	0	0	0	2	0	0	2	0	0
OTU462	1	1	1	1	1	0	0	0	0	2	0	0	0	0	0	0	1	0	0	0	0	0	3	0	2	0	0	2	0	2	0	0	0	0	0	0	0	0	0	0	0	0	0	0	0	0	0	2	1
OTU622	1	0	0	0	0	0	0	0	1	0	0	2	0	0	0	1	0	0	0	0	1	2	0	0	0	0	0	0	0	0	2	0	0	0	1	0	0	0	0	0	0	3	0	0	3	0	1	0	0
OTU633	0	0	0	1	1	0	0	0	0	0	0	0	0	1	1	0	0	0	0	0	1	0	0	0	0	0	1	2	2	0	0	0	0	0	1	0	0	0	0	0	0	0	0	0	0	0	1	0	2
OTU883	0	0	0	1	0	1	1	1	0	0	0	0	0	1	0	0	0	0	1	0	0	0	0	0	0	0	1	0	0	0	0	0	0	0	2	0	2	0	0	0	0	0	1	0	0	0	2	0	0
OTU985	1	2	0	0	2	0	0	0	0	0	0	0	0	0	1	2	0	1	0	0	0	0	0	0	0	0	0	1	2	0	0	1	0	0	0	0	0	0	1	1	0	0	0	0	0	1	0	0	2
OTU1249	1	2	0	0	0	0	0	0	1	3	2	0	0	0	1	0	0	1	0	0	0	0	2	0	0	0	2	0	0	0	4	1	0	0	1	0	0	0	0	0	1	0	1	0	0	0	0	0	0
OTU1431	0	0	0	0	0	0	0	0	0	1	3	5	0	0	0	0	0	0	0	0	0	0	3	0	0	0	0	0	0	0	0	0	0	5	2	0	0	0	0	0	0	0	1	0	0	0	0	0	0
OTU1607	0	0	0	2	0	0	0	0	0	0	0	0	0	0	1	0	0	0	0	0	0	0	0	0	0	0	0	1	0	0	0	1	0	0	0	0	0	0	0	0	0	0	0	0	0	0	0	0	0
OTU1658	0	0	0	1	0	0	1	0	0	0	0	1	1	1	0	0	1	0	0	0	0	0	2	0	0	1	0	1	0	0	0	0	0	0	0	1	0	0	0	0	0	0	0	3	0	0	0	0	0
OTU1880	0	0	0	3	0	0	1	0	0	0	0	0	0	0	0	0	0	0	0	1	1	1	0	0	1	0	0	0	0	0	0	0	0	0	0	2	0	1	3	0	2	1	0	0	0	1	1	0	0
OTU2270	0	0	0	0	0	0	0	0	0	0	2	0	0	1	2	1	1	0	0	3	0	1	1	0	0	1	0	0	0	0	0	1	0	0	0	0	2	0	1	0	2	1	0	0	2	0	0	0	0
OTU2291	1	0	0	0	0	0	0	0	1	0	1	0	0	0	1	0	0	0	0	1	0	0	0	1	0	0	1	0	0	0	0	0	2	0	0	0	1	0	0	0	0	0	0	0	0	0	0	2	0
OTU2445	1	1	0	0	0	0	0	0	0	1	0	4	0	0	5	0	0	0	0	0	0	0	0	0	0	0	0	0	0	0	0	1	2	1	1	1	0	0	0	0	0	1	0	0	1	0	0	0	0
OTU2524	0	0	0	0	0	0	0	0	0	0	0	1	0	0	1	0	1	0	0	0	0	1	0	4	2	0	0	0	0	0	0	0	0	0	0	1	0	0	0	1	0	1	0	0	0	1	0	0	0
OTU2566	0	0	0	0	0	0	0	0	1	0	0	1	0	0	0	0	0	0	0	1	0	0	0	0	0	0	0	0	0	0	0	3	1	0	0	2	3	1	0	0	0	0	0	0	0	2	1	2	0
OTU2601	0	0	0	0	0	2	0	0	0	1	0	0	0	1	2	0	1	0	0	0	1	2	1	1	0	1	1	0	1	0	0	1	1	0	4	0	0	0	1	1	2	0	0	0	0	0	1	0	1
OTU3026	0	0	0	0	0	0	0	0	0	0	0	0	0	0	0	0	0	0	0	0	0	0	0	0	0	0	0	0	0	0	0	0	1	0	0	1	0	0	0	0	2	0	0	0	0	0	0	0	0
OTU3208	0	0	0	2	1	0	0	0	0	0	2	0	2	0	0	1	0	1	0	0	0	1	0	1	0	0	0	1	0	1	0	1	0	0	0	2	1	0	0	0	0	0	0	0	0	0	0	1	0
OTU3705	0	0	0	0	0	0	0	0	0	0	0	0	0	0	0	0	0	0	0	0	1	0	0	0	0	0	1	0	1	0	0	0	0	1	0	0	0	0	0	1	0	0	1	0	0	0	0	1	1
OTU3981	3	0	0	0	1	1	0	0	0	1	1	0	3	1	1	0	0	2	0	0	0	2	2	0	0	1	0	0	0	0	0	0	1	8	3	0	0	0	0	0	0	0	0	0	0	0	0	0	0
OTU4375	0	0	0	1	0	0	0	1	0	0	0	0	2	1	1	0	0	1	0	0	0	0	0	2	0	0	0	0	0	0	0	0	0	0	0	0	0	0	2	0	1	0	0	0	0	0	0	0	1
OTU4387	0	1	0	1	0	0	0	0	0	0	0	0	0	0	0	0	0	0	0	0	0	0	0	0	0	1	0	0	2	0	0	0	0	2	2	0	0	0	0	0	1	0	0	0	1	0	0	0	0
OTU4391	0	0	0	0	1	0	0	0	1	1	1	0	0	0	0	0	0	0	0	0	0	0	0	0	0	1	0	1	0	0	0	0	3	0	0	0	0	0	0	2	1	0	0	0	0	0	0	0	0
OTU4509	0	0	0	0	0	0	0	0	0	0	0	0	1	0	1	0	0	0	0	0	0	0	0	0	1	0	0	0	0	0	0	0	0	0	0	1	0	0	0	0	1	0	0	0	1	0	0	2	0
OTU4716	0	0	0	0	1	0	1	0	0	1	1	0	0	0	0	0	1	0	0	0	1	0	1	0	1	0	0	0	0	0	2	0	0	0	0	1	0	1	0	0	0	0	0	0	0	0	0	0	0
OTU4743	0	0	0	0	1	0	0	1	0	0	0	0	0	0	0	0	0	0	2	0	0	1	0	0	1	1	0	0	0	0	0	0	1	0	0	0	4	1	2	0	0	0	0	0	0	0	0	0	1
OTU4873	1	0	0	0	0	0	0	0	0	0	1	0	0	0	0	0	1	1	1	0	0	0	0	0	0	0	0	0	0	1	0	0	0	0	0	1	0	0	0	0	1	0	0	1	0	0	0	0	0
OTU5705	0	0	0	1	0	1	0	0	0	1	1	0	1	0	0	2	0	0	0	0	0	0	0	1	0	2	1	0	1	1	0	1	0	0	1	1	1	0	0	0	0	0	1	0	0	1	0	0	0
OTU161	0	0	0	1	0	0	0	1	2	1	0	0	0	0	0	0	0	1	0	0	1	0	0	1	0	0	0	0	0	0	0	1	0	0	0	0	2	1	0	0	0	0	0	0	0	0	2	0	0
OTU265	0	0	0	1	0	0	0	0	0	0	0	0	0	0	0	2	0	0	0	0	0	0	0	1	0	0	0	1	0	0	0	0	0	0	0	0	2	0	0	1	0	0	0	0	1	0	0	1	1
OTU660	1	0	0	0	0	0	1	0	0	1	3	0	0	0	0	0	0	1	0	0	0	0	0	2	0	0	0	3	0	0	0	0	0	0	0	0	0	0	0	0	0	0	0	0	0	0	0	0	1
OTU797	0	0	3	0	5	3	1	2	0	1	1	1	0	0	0	0	1	1	0	0	0	0	0	0	0	0	0	0	0	0	0	0	0	0	0	0	0	2	0	4	0	0	0	0	0	0	0	0	0
OTU1039	0	0	0	0	1	2	0	0	0	0	0	0	0	1	0	1	0	0	0	0	0	0	0	3	1	0	0	0	0	0	0	0	0	0	1	0	0	0	1	0	1	1	0	1	0	2	0	0	0
OTU1096	0	0	0	0	0	0	0	0	0	0	0	0	0	0	0	0	0	0	0	0	0	0	0	0	0	0	2	0	0	17	0	0	1	0	0	0	0	0	2	1	0	1	0	0	0	0	0	0	0
OTU1170	0	1	1	0	1	0	1	1	1	0	0	0	1	1	1	0	0	0	0	0	0	0	0	0	0	0	0	0	1	1	2	0	1	0	1	0	0	0	0	0	0	0	1	0	1	0	0	1	0
OTU1540	2	2	0	0	0	0	0	0	0	0	0	0	0	1	2	3	0	0	0	2	1	0	0	0	1	2	0	0	0	0	0	0	0	0	0	0	0	0	0	0	0	0	0	0	0	1	0	0	0
OTU1720	2	0	0	0	1	0	2	0	0	0	0	0	0	0	0	0	2	6	1	0	0	0	0	0	0	0	0	0	0	0	0	0	3	0	1	0	0	0	1	0	0	0	0	1	0	0	0	0	2
OTU1832	0	1	1	0	0	0	3	2	0	0	1	0	1	0	1	1	1	0	0	1	0	0	0	0	2	0	0	0	0	0	0	0	1	0	0	0	2	0	0	0	1	1	0	0	0	0	0	0	0
OTU1838	0	0	0	0	0	0	0	0	0	0	0	0	0	0	0	0	0	0	0	0	0	0	0	0	2	1	0	0	0	0	0	0	1	0	0	0	0	4	0	0	0	0	0	1	0	0	0	3	4
OTU2350	0	0	0	0	0	0	0	0	0	0	0	0	0	1	0	0	0	0	0	0	0	0	3	1	0	0	0	0	0	0	0	0	0	2	1	0	0	0	0	0	0	0	0	0	0	0	1	1	0
OTU2367	1	1	2	0	0	0	0	0	0	0	3	3	0	0	1	0	1	0	0	0	0	0	3	0	0	0	1	0	0	0	0	1	0	2	4	0	0	0	0	0	0	0	0	0	2	1	0	0	0
OTU2368	1	0	0	0	0	0	0	0	0	1	1	0	0	0	1	0	0	0	0	0	0	0	1	0	0	0	0	1	1	1	0	1	0	1	0	1	0	0	1	0	0	0	0	0	0	0	0	0	1
OTU2393	0	1	1	0	0	0	1	0	0	1	1	0	1	0	0	2	1	0	0	0	0	0	1	2	1	1	0	0	0	0	0	0	1	2	0	0	0	0	0	0	0	0	0	0	0	0	0	1	0
OTU2471	0	0	0	0	1	0	0	0	0	0	0	0	0	0	0	0	0	0	0	2	1	0	0	0	0	0	0	0	0	1	0	0	1	0	0	0	0	2	1	1	2	0	0	0	0	0	2	0	0
OTU2606	0	0	0	1	1	1	0	2	0	0	0	0	2	0	1	0	1	0	0	1	0	0	0	0	0	1	1	1	3	0	0	0	0	1	0	0	0	0	0	0	0	1	0	0	0	0	0	0	0
OTU2709	0	0	0	1	0	0	1	0	0	0	0	0	0	0	0	0	0	0	0	0	0	0	0	0	0	0	0	0	0	0	0	0	0	0	0	0	0	0	0	0	0	1	1	2	0	1	1	0	0
OTU3313	2	0	1	1	2	0	0	2	0	2	0	1	0	0	0	0	1	0	1	0	1	0	0	0	0	1	0	0	0	0	0	0	0	2	0	0	0	0	1	0	0	0	1	0	0	0	1	0	0
OTU3698	0	1	1	0	0	0	0	0	1	0	1	0	0	1	0	0	1	0	0	1	2	1	0	0	0	0	0	0	0	1	3	1	0	0	0	0	1	0	0	0	0	0	0	0	0	0	0	0	0
OTU3904	1	0	0	0	0	0	0	0	0	0	0	1	0	0	0	1	0	2	0	1	0	0	0	0	0	0	0	0	0	0	0	0	0	0	1	0	1	0	0	2	1	1	0	1	0	0	1	1	0
OTU3929	0	0	0	0	0	1	0	0	0	0	0	0	0	0	0	0	0	0	1	1	0	0	0	0	0	0	0	0	1	1	0	0	0	0	1	0	0	0	0	0	2	0	0	0	0	0	0	0	0
OTU4010	1	0	0	0	0	0	0	0	1	0	1	0	2	0	3	0	0	0	0	1	0	0	0	0	0	0	0	0	0	0	0	0	0	0	0	0	0	3	2	0	0	0	0	0	1	0	0	0	0
OTU4650	0	0	0	1	0	1	0	1	0	0	0	0	0	0	0	0	0	0	0	0	0	0	0	0	0	0	0	0	0	0	0	0	1	0	1	1	1	1	0	0	0	0	0	2	1	0	1	1	0
OTU6112	0	1	0	0	0	4	1	0	0	0	0	0	0	2	2	0	2	1	1	4	0	1	0	1	1	0	0	0	0	0	4	0	0	0	0	0	0	0	0	0	0	1	1	0	0	0	0	0	0
OTU18	0	0	0	0	0	0	0	0	0	0	0	0	0	0	0	0	0	0	0	0	0	0	0	0	0	0	0	0	0	0	0	0	0	0	0	4	3	0	1	0	0	0	2	4	0	1	2	0	0
OTU35	0	0	1	0	0	1	0	0	0	1	0	0	2	0	0	0	0	0	1	0	0	2	1	1	0	0	0	0	1	0	0	2	0	0	1	0	0	0	0	0	0	0	1	0	1	0	0	0	0
OTU406	0	0	0	0	1	0	0	0	0	1	0	1	0	0	0	0	0	0	1	0	0	0	0	0	0	0	0	0	1	0	1	0	0	0	0	0	0	1	2	0	0	0	2	0	2	2	0	0	0
OTU434	4	5	5	0	0	0	0	0	0	0	1	0	2	2	0	0	0	0	0	0	0	0	0	0	0	0	0	0	0	0	0	0	1	0	2	0	0	0	0	0	0	1	0	0	0	2	1	0	0
OTU465	0	0	0	0	0	0	0	1	0	1	0	0	0	0	0	1	0	0	0	0	0	0	0	1	0	0	0	0	0	4	14	0	1	0	0	1	0	1	0	0	0	0	0	0	0	0	0	0	0
OTU575	0	0	0	1	0	1	0	0	1	0	0	2	0	0	2	0	1	0	0	1	0	2	0	0	1	0	0	1	0	1	0	1	0	0	1	0	0	0	0	0	0	0	0	0	0	0	0	0	1
OTU1417	0	0	0	0	0	0	0	0	0	0	0	0	0	0	0	0	0	0	0	0	0	0	0	0	0	0	0	0	0	0	0	0	0	0	0	0	0	0	0	0	2	0	1	1	1	0	1	1	0
OTU1446	0	0	0	0	0	1	0	0	1	0	3	0	1	0	1	0	0	0	0	0	2	1	0	4	0	1	0	1	0	0	0	0	0	0	0	0	0	0	0	3	0	1	0	0	0	0	0	0	1
OTU1552	0	0	0	0	0	0	0	0	0	1	1	1	0	0	0	0	0	0	3	0	0	0	0	0	0	0	0	0	0	0	0	0	0	0	0	0	0	0	0	0	0	0	0	0	0	0	10	0	0
OTU1721	2	1	0	0	0	0	1	1	0	0	0	0	0	3	0	0	0	1	2	0	0	0	0	0	0	0	0	0	0	0	0	0	1	0	0	0	0	0	1	0	0	0	0	1	0	3	0	0	1
OTU2603	0	1	0	0	0	0	0	0	1	0	0	0	0	0	0	0	0	0	0	0	0	1	1	0	0	0	0	0	0	1	0	0	0	0	0	0	0	0	0	0	0	0	0	0	0	0	0	0	0
OTU2946	0	1	0	0	1	0	0	0	1	0	0	0	1	0	0	0	0	0	0	0	2	0	0	0	0	0	1	0	0	0	0	0	0	0	0	1	0	0	0	0	0	0	1	0	0	0	1	1	1
OTU3054	0	0	0	0	0	1	0	0	0	0	0	0	0	0	0	0	0	1	0	0	0	0	0	0	1	0	0	0	1	0	0	0	1	1	1	0	0	0	0	0	1	1	0	0	0	0	0	2	0
OTU3385	1	0	0	0	0	1	1	0	0	0	0	0	0	0	0	0	0	1	0	0	0	0	0	0	1	0	0	0	0	1	1	1	1	0	0	0	0	0	0	0	0	0	0	0	0	1	0	0	0
OTU3616	0	0	0	1	0	0	0	0	0	0	0	0	0	1	0	0	0	0	0	0	0	1	0	0	0	0	0	0	0	0	0	0	0	0	0	0	0	0	0	0	0	0	1	0	0	2	0	0	0
OTU3700	0	0	0	0	0	1	0	1	1	1	2	0	2	0	0	0	1	3	2	0	1	1	1	0	0	0	0	0	0	0	1	0	0	0	0	0	0	0	0	0	1	0	0	0	0	0	0	0	0
OTU3707	0	1	2	0	0	0	2	0	0	0	0	1	1	1	1	0	0	0	0	0	0	0	0	1	0	2	1	1	0	1	1	0	0	3	0	0	0	0	0	0	0	2	0	0	3	0	0	0	0
OTU3804	0	0	0	0	2	1	1	1	2	0	0	0	1	1	0	0	0	0	0	0	0	0	0	1	0	0	0	0	0	0	0	1	0	0	1	0	1	1	1	2	0	2	0	0	2	2	0	0	0
OTU4035	0	1	1	0	0	3	0	0	0	0	0	0	0	0	0	0	1	1	0	0	0	0	1	0	0	0	1	0	1	0	0	0	0	0	1	0	1	0	0	0	0	0	0	0	0	0	0	0	0
OTU4261	1	0	1	0	1	1	2	0	0	0	0	0	0	1	0	0	1	0	0	0	0	0	0	0	1	1	0	0	1	0	0	1	0	0	1	0	0	1	0	1	0	1	1	0	0	0	0	0	0
OTU4286	0	0	0	0	0	0	0	1	0	0	0	1	1	1	0	0	0	0	0	0	0	0	2	2	1	0	1	0	0	0	0	0	1	0	0	1	0	0	1	2	0	1	0	1	1	0	0	1	2
OTU4314	1	0	0	0	0	1	1	0	0	0	0	0	1	1	2	0	4	1	1	1	0	0	1	0	1	0	1	1	0	0	0	0	0	1	0	0	0	1	0	0	0	0	0	0	0	0	0	0	0
OTU4462	0	0	0	0	0	0	0	0	0	0	1	0	0	1	0	0	0	0	0	0	0	0	0	3	0	0	0	0	0	0	0	0	6	3	0	0	0	0	0	0	0	0	0	0	0	0	0	0	0
OTU4648	0	0	0	0	0	0	1	0	0	0	0	0	0	0	0	0	1	0	0	0	0	0	1	0	0	0	0	0	0	0	0	0	0	0	0	0	1	0	0	0	0	0	3	1	0	0	1	1	0
OTU4684	0	0	0	5	0	1	0	0	0	0	0	0	0	0	0	0	2	2	0	0	0	0	0	0	2	1	0	2	0	0	0	0	0	0	1	0	0	0	0	0	0	0	0	0	0	1	0	0	0
OTU5678	0	0	0	0	0	0	0	0	0	0	0	0	0	0	0	0	0	0	0	0	0	0	0	0	0	0	0	0	0	0	0	0	0	0	0	0	0	0	0	0	0	0	0	0	0	0	0	0	0
OTU87	0	0	0	1	0	0	0	0	0	0	0	0	0	0	0	0	0	1	0	0	0	0	1	0	0	0	1	1	1	0	0	0	0	0	0	1	0	0	1	0	2	1	0	0	0	1	0	0	1
OTU163	0	0	0	0	0	0	0	0	0	0	0	0	0	0	0	0	0	0	0	0	1	0	0	0	0	0	1	0	0	0	0	0	1	1	0	0	0	0	0	0	0	0	0	0	0	0	0	2	0
OTU421	1	0	0	0	0	1	0	0	0	1	2	0	2	0	0	0	0	0	0	0	1	0	1	1	1	0	0	0	0	0	4	0	0	3	0	0	0	0	0	0	0	0	0	1	0	0	2	2	0
OTU475	0	1	0	3	0	0	0	2	0	0	0	0	0	0	0	0	0	0	0	0	0	0	0	0	0	0	0	0	0	0	0	0	0	0	0	0	0	0	0	0	1	1	0	0	0	1	0	0	0
OTU590	0	0	0	0	0	0	6	1	0	0	0	0	0	0	0	0	1	0	0	0	0	0	0	2	0	0	0	0	0	0	0	0	0	0	0	0	0	0	2	0	4	4	0	0	0	0	2	0	1
OTU898	0	0	0	0	0	0	0	0	0	1	2	0	1	0	0	0	0	0	0	0	0	1	1	1	1	1	0	1	0	0	1	1	1	4	0	0	1	1	0	1	0	1	1	0	0	0	1	0	0
OTU1234	0	1	0	0	0	0	1	0	0	0	0	1	0	0	1	0	0	0	0	0	0	1	0	0	3	0	0	0	1	0	0	0	0	0	0	0	0	0	0	0	2	0	0	0	0	3	1	0	1
OTU1517	0	0	0	0	0	0	0	0	0	0	0	0	0	0	0	0	0	0	1	2	0	0	0	0	1	0	0	0	0	0	0	0	0	2	1	1	0	3	0	0	0	0	0	1	0	0	0	1	0
OTU1563	0	1	0	0	0	1	0	0	0	0	0	0	2	0	0	1	3	0	1	0	1	1	1	1	0	0	0	0	0	0	0	0	0	0	1	0	0	0	0	0	0	0	0	0	0	0	1	0	0
OTU1573	0	0	0	1	0	0	0	0	0	0	0	0	0	0	0	0	0	0	0	0	0	0	0	0	3	0	0	0	0	0	1	0	0	0	2	2	0	1	0	0	1	0	0	0	0	0	0	0	0
OTU1647	0	0	0	0	0	0	0	0	0	0	0	0	0	0	0	0	0	0	0	0	0	0	0	0	0	0	0	0	0	0	0	0	0	0	0	0	0	0	0	0	0	0	1	1	0	0	0	0	0
OTU1660	0	0	0	0	0	0	0	0	0	0	0	0	0	0	0	0	0	1	0	0	0	0	0	0	0	0	0	0	0	0	0	0	0	0	0	1	1	1	1	0	2	4	0	0	0	0	0	0	0
OTU1957	0	0	0	0	1	0	0	0	0	0	0	0	0	0	0	0	0	0	0	0	0	0	0	0	0	0	0	0	0	1	0	0	0	0	0	1	0	0	0	0	16	0	1	0	0	0	0	0	1
OTU2287	2	0	0	0	1	1	0	0	0	0	0	0	0	0	1	1	0	0	0	0	0	0	0	2	2	1	0	0	1	2	0	0	0	0	0	0	0	0	0	0	0	0	0	0	0	1	1	0	0
OTU2581	2	0	0	0	1	1	0	0	0	1	0	0	2	0	0	0	0	0	0	0	0	0	0	0	0	0	0	0	0	1	1	0	1	0	0	0	0	1	2	0	0	0	0	0	0	0	0	0	0
OTU2905	0	0	0	0	0	0	0	1	1	1	0	1	0	1	0	0	0	0	1	0	0	0	0	0	0	0	0	0	0	0	0	0	0	1	0	0	0	0	1	0	0	0	0	1	0	0	0	0	0
OTU2995	0	1	0	0	2	0	0	0	0	0	0	0	0	0	0	0	0	0	0	0	0	0	0	0	0	0	0	2	1	0	0	0	0	1	0	1	1	0	0	0	0	0	0	1	0	0	1	0	1
OTU3151	0	1	0	0	0	0	0	0	0	0	0	0	0	0	0	0	0	0	0	0	0	0	0	1	0	0	0	0	0	0	0	0	0	0	1	0	0	0	0	1	0	1	0	1	0	0	1	1	0
OTU3182	0	0	0	0	0	0	0	0	0	0	0	0	0	0	0	0	0	0	0	0	0	0	0	0	0	0	0	0	0	0	0	0	0	0	0	0	0	0	0	0	0	0	0	1	0	0	0	0	0
OTU3365	0	0	0	0	0	0	0	0	0	1	0	0	0	0	0	0	0	2	0	0	0	1	0	0	0	1	0	0	0	0	0	0	0	0	1	0	1	2	0	1	1	0	0	0	0	1	2	0	0
OTU3432	1	3	1	2	1	0	0	0	1	0	0	0	1	1	0	0	0	3	0	0	0	0	0	0	0	0	0	0	0	0	0	0	0	0	0	0	1	1	0	0	1	0	0	0	1	0	0	0	0
OTU3774	0	3	1	1	0	0	0	0	1	1	0	1	0	0	0	0	1	0	0	0	1	1	0	0	0	0	0	1	1	0	0	0	1	0	0	0	0	0	0	0	0	0	0	0	0	1	0	0	0
OTU4062	0	0	0	0	1	0	0	0	0	0	0	0	6	3	1	0	0	0	3	0	0	1	0	0	0	0	0	0	4	0	0	0	0	0	0	0	0	0	1	1	0	0	0	0	0	0	0	0	0
OTU4200	0	0	0	1	0	0	0	0	0	0	0	0	0	0	0	0	0	0	0	0	0	0	0	0	0	0	0	0	0	0	0	0	0	0	0	1	0	0	0	0	0	0	0	1	0	0	0	1	1
OTU4253	0	0	1	0	0	0	0	0	0	0	0	0	0	1	0	0	0	0	0	0	0	0	0	1	0	0	0	0	0	0	0	1	0	1	1	1	1	1	0	0	0	0	0	0	0	0	1	0	0
OTU4311	2	7	2	0	0	0	0	0	0	0	0	0	2	3	2	0	0	0	0	0	0	0	0	2	0	5	0	0	0	0	0	0	0	0	0	0	0	0	0	0	0	0	0	0	0	0	0	0	0
OTU4484	0	0	0	0	1	0	0	0	1	2	0	0	0	1	3	0	0	0	0	1	0	1	2	1	0	0	0	0	0	0	1	0	0	1	0	0	0	0	0	0	0	0	0	0	0	0	0	0	1
OTU4499	0	0	0	1	0	1	0	0	0	0	0	0	0	0	0	2	3	0	0	0	0	0	0	0	1	0	2	0	0	0	0	0	1	0	1	0	0	0	1	0	0	0	0	0	2	0	0	0	0
OTU4550	0	0	0	0	0	0	0	0	0	1	0	0	0	0	0	0	0	0	0	0	0	0	0	2	0	0	1	1	0	0	0	0	1	4	1	0	0	0	0	0	0	0	0	0	0	0	0	0	3
OTU4578	0	0	1	0	0	0	0	0	0	1	0	0	0	1	0	0	1	0	0	0	0	0	0	0	0	0	0	0	0	0	0	1	0	0	0	0	0	1	0	1	0	0	3	1	1	0	0	0	1
OTU4618	0	0	0	0	0	0	0	0	0	0	0	0	0	0	0	0	0	0	0	0	0	0	0	0	0	0	0	1	0	0	0	0	0	0	0	0	0	1	0	0	1	0	1	0	0	0	0	1	0
OTU4814	1	0	0	0	1	1	0	1	0	0	0	0	2	0	0	0	2	1	1	0	0	0	0	0	0	0	1	0	0	2	2	0	0	0	0	0	0	1	1	0	0	1	0	0	1	0	0	0	0
OTU4870	1	0	0	0	1	0	0	1	1	0	1	0	0	1	1	0	0	0	0	0	0	0	0	2	0	0	1	0	1	1	1	0	0	0	0	0	0	3	0	2	0	0	0	0	1	0	0	0	0
OTU5651	0	0	0	1	0	0	0	0	0	0	0	0	0	0	1	0	0	2	1	1	1	0	0	0	3	0	0	0	0	1	0	0	0	0	0	0	0	2	0	0	0	0	1	0	0	0	0	0	0
OTU82	0	0	0	1	0	1	1	0	0	0	1	0	1	0	1	0	0	0	0	0	1	1	0	0	0	0	0	1	0	0	0	1	0	1	2	0	0	0	0	1	0	0	0	0	0	2	0	0	0
OTU103	0	0	0	0	0	0	1	0	0	0	0	0	1	0	1	0	1	0	0	0	0	0	0	0	0	0	0	1	0	0	2	0	0	1	1	0	0	0	0	0	1	0	0	2	0	1	0	0	0
OTU115	0	0	1	0	0	1	0	0	0	0	0	0	0	0	0	1	0	0	0	0	0	0	0	1	1	0	0	0	1	0	0	0	0	0	0	1	0	0	0	0	0	0	0	0	0	0	0	0	0
OTU126	0	1	1	0	0	0	0	0	0	1	0	2	0	0	0	0	2	0	0	1	0	0	0	1	1	0	1	0	0	0	1	0	0	0	0	0	2	1	1	0	0	0	0	0	3	1	0	0	0
OTU304	0	0	0	0	0	1	0	0	0	0	1	0	0	0	0	0	1	0	0	1	0	1	0	0	0	0	0	0	0	1	1	0	0	0	0	0	0	2	0	0	1	1	0	0	1	0	1	1	0
OTU333	0	0	1	0	0	0	0	0	0	0	0	0	0	0	0	0	0	3	0	0	0	0	0	0	0	0	1	0	0	0	0	0	0	0	1	0	0	0	0	0	0	0	2	0	0	0	0	0	0
OTU951	0	0	0	0	0	0	0	1	0	0	0	0	0	0	0	0	0	0	0	0	0	0	0	0	0	0	0	0	0	0	0	0	0	0	0	1	0	0	1	5	0	2	1	0	0	0	1	0	0
OTU1073	1	1	2	0	1	0	0	1	1	0	0	0	0	0	0	0	2	1	0	1	0	0	0	2	0	0	0	0	1	0	0	0	0	0	1	0	0	0	0	0	0	0	0	0	0	0	1	0	0
OTU1167	1	0	1	1	0	1	1	1	1	0	0	0	0	0	1	0	0	0	0	0	0	0	0	1	0	0	1	0	0	0	0	0	1	1	1	0	0	0	0	1	0	1	0	0	1	0	0	2	1
OTU1271	0	1	0	0	0	0	1	0	0	1	0	0	1	1	1	0	2	0	0	1	1	0	0	0	0	0	1	0	0	0	0	0	1	0	0	0	0	0	0	1	0	0	1	0	0	0	1	0	0
OTU2191	1	1	3	1	0	1	0	0	0	0	0	1	2	0	1	0	0	0	0	0	0	1	0	1	0	0	0	1	0	0	0	0	0	1	0	0	0	0	1	0	0	0	1	0	1	0	0	0	0
OTU2314	0	0	0	0	0	0	0	0	0	0	0	0	0	0	0	0	0	0	0	0	0	0	0	0	0	0	1	0	1	0	0	0	0	0	0	1	0	0	0	0	2	0	0	4	0	0	2	0	0
OTU2328	0	0	1	0	0	0	0	1	0	0	0	0	1	1	0	0	1	1	0	1	0	0	0	0	2	0	1	0	0	0	1	0	0	0	0	0	0	0	0	0	2	0	0	0	1	1	1	0	0
OTU2334	0	0	0	1	1	2	1	0	1	0	1	0	0	0	0	0	0	0	1	1	0	0	0	0	0	0	2	0	0	1	1	1	2	1	0	1	0	0	0	0	0	1	0	0	0	0	2	0	0
OTU2544	0	1	2	0	0	0	0	0	0	0	0	1	0	0	0	2	0	1	0	1	0	0	0	0	1	0	0	0	0	0	0	0	0	0	0	0	0	0	0	0	0	0	0	1	1	0	0	0	0
OTU2604	0	0	0	0	0	1	0	1	0	0	0	0	0	0	0	0	0	0	1	0	0	0	0	2	1	0	0	0	0	0	1	0	0	0	0	0	0	0	0	1	1	0	0	0	0	1	2	0	3
OTU2857	0	1	1	1	0	1	0	1	0	0	0	0	1	0	1	1	1	0	0	0	0	2	0	1	0	0	1	0	0	1	0	2	0	0	0	0	0	1	0	1	0	0	0	0	1	1	1	0	0
OTU3037	1	0	0	0	0	0	0	0	0	0	0	1	0	1	0	0	0	0	0	0	0	0	0	0	1	0	0	0	0	1	0	1	0	0	0	1	2	1	0	0	0	1	0	1	0	0	1	1	0
OTU3452	1	0	0	0	0	1	1	1	0	0	1	0	0	0	0	0	1	0	1	1	0	1	1	0	0	0	2	0	0	0	0	0	0	0	0	0	0	0	0	0	0	3	0	0	0	0	0	0	0
OTU3839	0	1	0	0	0	0	0	0	0	0	0	0	0	0	0	0	0	0	0	0	4	1	0	0	0	0	0	0	0	0	0	0	0	0	0	0	0	0	0	0	0	1	0	0	0	0	0	0	0
OTU3846	0	2	0	2	0	0	0	0	0	0	0	0	0	0	2	1	2	0	0	0	0	1	2	0	0	2	0	0	0	0	0	0	0	0	0	0	0	1	0	0	0	0	0	0	0	1	0	1	0
OTU4008	1	0	0	0	0	0	1	2	1	0	1	0	2	0	0	0	0	0	0	0	0	1	0	1	1	1	1	2	0	1	0	0	2	0	0	1	0	0	0	0	0	1	0	0	0	0	2	0	0
OTU4274	1	1	1	0	1	1	0	0	0	0	0	1	0	2	0	0	0	0	0	1	0	0	0	0	0	0	0	0	0	0	0	0	0	1	0	0	0	3	0	0	0	1	1	0	1	0	0	0	2
OTU4278	0	0	0	0	0	0	0	0	0	0	0	0	1	0	0	0	0	0	0	0	0	0	0	1	0	0	0	1	1	0	0	0	0	0	1	0	1	1	0	0	0	0	0	0	1	0	0	2	0
OTU4580	0	0	1	0	2	0	0	0	1	2	0	0	0	0	0	0	0	0	0	0	1	0	0	0	0	0	0	0	1	1	0	1	1	0	0	1	0	1	0	0	0	0	3	0	0	0	1	0	0
OTU4678	0	0	0	1	1	0	1	1	2	0	0	0	0	1	0	0	0	1	0	0	1	0	0	1	0	0	0	0	0	0	0	1	1	0	0	0	1	0	0	0	0	0	0	2	0	0	1	2	0
OTU4725	0	0	0	0	0	0	1	0	0	0	0	0	0	0	0	0	0	0	0	0	0	0	0	0	0	0	0	0	0	0	0	0	0	0	0	0	0	0	0	0	0	0	0	0	0	0	0	0	0
OTU5548	0	0	0	0	0	0	0	0	0	1	0	3	1	0	0	2	0	0	0	0	0	1	4	0	0	0	0	0	0	0	0	0	1	8	1	0	0	0	0	0	0	0	0	0	0	5	0	0	0
OTU5836	0	0	0	0	0	0	1	0	0	0	0	0	0	0	0	0	0	0	0	0	0	0	0	0	1	0	0	0	0	0	0	0	0	0	0	0	0	0	0	0	7	0	3	1	0	1	0	0	0
OTU76	0	0	0	1	0	0	0	1	1	0	0	0	0	0	0	3	0	0	2	1	1	0	0	1	0	1	0	0	1	0	0	0	0	0	1	0	1	0	0	0	0	1	0	0	1	1	0	0	0
OTU372	1	0	1	0	0	0	1	2	0	0	0	0	1	3	0	1	1	0	0	1	1	0	0	0	0	0	0	0	1	0	0	0	0	0	0	0	0	0	1	0	0	0	2	0	2	0	0	0	0
OTU379	0	1	1	1	0	1	0	0	0	0	1	0	0	0	1	0	0	2	0	0	0	1	0	0	1	2	0	1	0	0	1	0	1	0	0	1	0	0	0	0	0	0	1	0	1	0	0	0	0
OTU927	0	0	0	0	0	0	0	0	0	0	0	0	1	0	0	0	0	1	0	1	1	0	0	0	1	0	0	0	0	0	1	0	5	0	0	0	0	0	0	0	0	0	0	0	0	0	0	0	0
OTU990	0	0	0	1	1	0	0	0	0	0	0	0	0	0	0	0	0	0	0	0	0	2	0	0	0	0	0	0	0	0	0	0	0	0	0	0	0	0	0	0	0	0	0	0	0	0	0	0	0
OTU1061	1	0	0	1	0	0	0	0	0	0	1	1	1	0	0	0	0	0	0	0	0	1	0	0	1	0	0	1	1	0	1	0	0	0	0	1	0	0	0	0	0	1	0	0	0	0	1	0	0
OTU1232	0	0	0	0	0	0	0	0	0	1	0	0	0	0	0	0	0	0	0	0	0	0	0	0	1	0	0	1	0	0	0	0	0	0	0	1	0	2	1	0	1	0	0	0	0	1	0	0	0
OTU1569	0	0	0	1	0	1	0	1	1	1	0	0	0	0	0	0	0	0	2	0	0	0	0	0	0	0	0	0	1	0	0	0	4	0	1	0	0	0	0	0	0	0	0	1	0	0	0	0	1
OTU1599	2	0	0	0	0	0	1	0	0	0	0	0	0	0	0	1	1	0	0	0	0	0	0	0	0	1	1	1	0	2	0	1	0	0	2	2	0	0	0	0	1	0	0	0	0	1	0	0	1
OTU1736	1	1	2	0	0	1	0	0	0	0	0	1	1	2	6	0	0	0	0	0	0	0	0	1	0	4	0	0	0	0	0	0	0	0	0	0	0	0	1	0	1	0	0	0	0	0	0	0	0
OTU1994	0	0	0	0	0	0	0	0	0	0	0	0	0	0	0	0	0	0	0	0	0	0	0	0	0	0	0	0	0	0	26	0	0	0	0	0	0	0	0	0	0	0	0	0	0	0	0	0	0
OTU2347	0	0	0	0	0	0	0	0	0	0	0	0	0	0	0	0	0	0	1	0	1	0	2	0	0	0	0	0	0	0	0	1	0	0	0	0	0	0	1	0	0	1	0	0	0	0	0	1	0
OTU2394	0	0	0	0	0	0	0	0	0	0	0	0	1	0	1	0	0	0	1	1	0	0	0	1	0	0	0	0	1	0	0	0	0	0	0	2	0	0	1	0	0	0	0	0	0	0	2	1	0
OTU2836	0	0	0	0	1	0	0	0	0	1	0	0	0	0	0	0	0	0	0	0	0	1	0	0	1	0	2	3	0	1	0	0	0	1	0	0	0	2	1	0	0	1	2	1	0	1	0	0	1
OTU2924	0	0	0	0	0	0	0	0	0	0	0	0	0	0	0	2	0	0	0	0	0	0	0	0	0	0	0	0	0	0	0	0	1	0	0	0	0	0	0	0	0	0	0	0	0	0	0	0	0
OTU2926	0	0	0	0	0	0	1	0	0	1	0	0	0	0	0	0	0	0	1	0	0	1	2	1	1	2	0	0	0	0	1	0	0	2	2	1	0	0	0	0	0	0	0	0	1	3	0	0	0
OTU3050	1	0	0	0	0	0	0	0	0	0	0	0	1	0	0	1	0	0	0	0	0	0	0	0	0	0	0	1	0	0	0	0	0	0	0	1	0	0	0	0	0	0	1	1	0	1	0	1	0
OTU3082	2	0	0	0	1	0	0	0	1	0	1	0	1	1	0	0	0	0	0	1	0	0	0	0	0	0	0	0	1	0	0	0	0	0	0	0	0	1	1	2	0	1	0	0	0	1	0	0	0
OTU3138	0	0	0	0	1	0	0	0	0	0	0	0	0	0	0	0	0	1	0	0	1	0	0	0	0	0	0	0	0	0	0	0	0	0	0	0	0	0	0	0	0	0	1	1	0	0	0	0	0
OTU3142	0	0	0	0	0	0	0	0	0	0	0	0	0	0	0	0	0	0	0	0	0	0	0	0	0	0	0	0	2	0	0	1	0	0	1	0	1	0	0	1	0	0	1	0	0	0	0	2	0
OTU3723	0	0	0	1	0	1	1	0	0	1	0	0	0	1	0	0	2	0	0	0	0	0	0	0	0	0	1	1	1	1	0	0	0	1	3	0	0	0	3	0	0	0	0	0	0	0	0	0	0
OTU3797	1	1	0	1	0	1	0	1	0	1	0	1	0	0	1	0	0	0	1	0	0	2	0	0	0	0	2	0	0	0	1	0	0	0	0	0	0	2	0	0	1	0	0	0	0	1	1	0	0
OTU3954	0	0	1	0	1	0	0	0	0	0	0	0	1	0	0	0	0	0	0	0	0	0	0	0	0	0	1	0	1	0	0	0	0	0	1	1	1	0	0	0	1	0	2	1	0	0	1	0	0
OTU4095	1	1	3	0	0	0	1	1	1	0	0	1	0	1	0	0	0	0	0	0	0	0	0	0	0	0	0	0	0	1	2	0	0	0	0	0	0	0	0	1	0	1	0	0	0	1	0	0	0
OTU4670	1	2	0	0	0	0	0	0	1	0	0	0	0	0	0	0	0	0	0	0	1	0	1	0	0	0	0	0	2	0	0	0	0	0	0	0	1	2	1	2	0	0	1	0	1	1	0	0	0
OTU4748	0	0	0	0	0	0	0	0	2	0	0	1	0	0	0	0	0	0	1	0	0	0	20	0	0	0	0	0	0	0	0	0	0	0	0	0	0	0	0	0	0	0	0	0	0	0	0	0	0
OTU4762	0	1	0	0	0	0	0	1	0	2	0	0	0	0	0	0	1	0	0	0	0	0	0	0	1	0	0	0	0	0	0	0	0	0	0	0	0	0	0	1	0	0	1	0	0	0	0	0	0
OTU4875	1	0	0	0	0	0	0	1	0	0	0	0	1	1	0	0	1	0	0	0	0	0	0	0	0	0	0	0	1	0	0	1	0	0	0	0	1	0	0	0	0	0	0	2	0	0	0	0	0
OTU5222	0	0	0	0	0	0	0	0	0	0	0	0	0	0	0	0	0	0	0	0	0	0	0	0	0	0	0	0	0	0	0	0	0	0	0	0	0	0	0	0	0	0	0	0	0	0	0	0	0
OTU5239	0	0	0	0	0	0	0	0	0	0	0	0	0	0	0	0	0	0	0	0	0	0	0	0	0	0	0	0	0	0	0	0	0	0	0	0	0	0	0	0	0	0	0	0	0	0	0	0	0
OTU5313	0	0	2	0	0	0	0	0	0	0	0	1	1	0	0	2	0	0	0	0	0	0	0	0	0	0	0	0	1	0	0	0	0	0	0	0	0	0	1	5	0	1	0	1	0	0	2	0	1
OTU5436	0	0	0	0	0	0	0	0	0	0	0	0	0	0	0	0	0	0	0	0	0	0	0	0	0	0	0	0	0	0	0	0	0	0	0	0	0	0	0	0	0	0	0	0	0	0	0	0	0
OTU5829	0	0	0	1	0	1	0	0	0	0	0	0	1	0	0	0	0	0	0	1	0	0	0	1	1	0	0	0	0	0	0	0	0	0	0	0	0	0	0	0	0	0	0	1	0	1	0	1	0
OTU29	1	1	0	0	0	0	0	0	0	0	0	0	0	1	0	0	0	0	0	0	0	0	0	1	1	0	0	0	0	0	0	0	0	1	0	0	2	1	1	0	0	0	1	0	0	0	2	1	0
OTU183	0	0	0	0	0	0	0	1	0	0	0	0	0	0	0	0	0	0	0	0	0	0	0	1	0	0	0	0	1	0	0	0	0	0	0	0	0	0	1	1	1	1	0	0	0	0	0	0	0
OTU398	0	0	0	0	0	0	0	0	0	0	0	0	1	0	0	0	0	0	0	0	0	0	0	0	0	0	0	0	0	0	0	0	0	0	1	0	0	0	0	0	0	0	0	0	0	0	4	1	7
OTU771	0	0	0	0	0	0	0	0	0	0	0	0	0	0	0	0	0	0	0	0	0	0	0	0	4	1	0	0	0	0	0	0	0	0	1	0	0	0	0	0	0	0	0	0	0	0	0	0	1
OTU999	0	0	0	0	0	0	0	0	0	0	0	0	0	0	0	0	0	0	0	0	0	0	0	0	0	0	0	0	2	0	0	2	0	0	0	0	0	0	2	1	1	0	0	0	1	1	2	0	0
OTU1057	0	0	0	0	0	0	0	1	0	0	0	1	0	1	0	0	1	0	0	0	0	0	0	0	0	0	0	1	1	0	0	0	1	0	0	0	0	0	0	0	0	0	0	0	0	0	0	1	0
OTU1280	0	0	2	0	2	0	0	0	0	0	0	0	0	0	0	0	0	0	0	0	1	0	0	0	2	0	0	1	0	0	3	0	0	1	0	0	0	0	2	0	0	0	0	0	1	0	1	0	0
OTU1283	0	0	0	0	0	0	0	0	2	0	0	0	0	0	1	2	0	0	0	0	2	1	0	0	0	0	0	0	0	0	0	0	0	0	0	0	0	0	0	2	0	0	0	0	0	0	0	0	3
OTU1354	2	0	0	0	1	0	0	0	0	0	0	1	0	1	0	0	0	1	1	3	1	0	0	0	1	0	0	1	0	0	1	1	0	1	0	0	0	0	0	0	0	0	0	0	0	0	0	0	0
OTU1560	1	0	0	0	0	0	0	0	0	0	0	1	0	0	0	0	0	0	0	0	1	0	0	1	1	1	0	1	0	0	0	0	0	0	0	1	0	0	0	0	0	0	0	1	1	0	0	0	0
OTU1629	1	1	0	0	0	0	1	0	0	0	0	0	2	0	0	0	2	1	0	0	2	0	0	0	0	0	0	0	0	0	0	0	0	0	0	0	0	0	0	0	0	0	1	0	0	0	0	0	0
OTU1751	0	0	0	0	0	1	0	0	0	0	1	0	0	0	0	0	0	0	0	0	0	0	0	0	0	0	0	0	1	0	0	2	0	0	0	0	0	0	0	0	0	0	0	0	0	0	0	1	0
OTU1930	0	0	0	0	0	0	0	0	0	0	0	0	2	0	0	2	0	0	0	0	0	0	0	0	0	0	1	0	0	0	0	0	0	0	0	0	0	1	0	0	1	0	0	0	0	0	1	1	0
OTU2037	0	0	0	0	0	0	0	0	0	0	0	0	0	0	0	0	0	0	0	1	0	0	0	1	0	0	0	0	0	0	0	0	0	0	2	0	0	0	0	0	1	0	1	0	0	0	0	0	0
OTU2409	0	0	0	0	0	2	0	0	0	1	0	0	0	0	0	1	0	1	0	0	0	0	0	0	0	0	0	0	0	0	0	0	1	0	0	0	0	0	0	0	1	0	1	0	0	1	0	1	0
OTU2456	0	0	0	0	0	0	0	0	0	0	1	0	0	0	0	0	0	1	0	0	0	0	1	0	1	0	0	0	0	0	0	0	0	0	0	0	1	0	0	0	0	1	1	0	0	0	0	1	0
OTU2460	0	0	0	0	0	0	0	0	2	1	0	0	0	0	0	0	0	0	0	0	0	0	0	0	3	0	0	0	0	0	2	0	0	0	0	0	1	1	1	0	0	0	0	2	0	0	0	0	0
OTU2772	1	3	0	0	1	0	3	2	0	0	0	0	0	1	3	0	1	0	0	0	2	1	0	0	0	3	1	0	0	0	0	0	0	0	1	0	0	0	1	0	0	0	0	0	0	0	0	0	0
OTU2979	1	0	0	1	0	0	0	1	0	0	0	0	0	0	1	0	0	0	0	0	0	0	0	0	0	0	0	0	1	0	0	0	1	1	0	1	1	1	0	0	0	0	0	1	0	0	0	0	0
OTU3104	0	0	0	0	0	0	0	0	0	0	0	0	0	0	0	0	0	0	0	0	0	0	1	0	0	0	0	1	0	0	0	0	0	0	1	0	0	0	1	0	2	0	0	2	0	0	0	1	0
OTU3185	2	0	0	1	0	2	0	0	0	0	0	0	1	0	0	0	0	2	1	0	1	0	0	0	0	0	0	1	0	0	0	0	0	0	1	0	0	1	1	0	0	0	0	0	0	0	0	0	1
OTU3598	0	0	0	0	2	0	0	1	0	1	0	0	2	0	0	0	0	0	0	0	0	0	0	0	2	0	0	0	0	0	0	0	0	0	0	0	0	1	0	0	0	0	0	0	0	1	1	0	0
OTU3716	0	0	0	0	0	0	1	0	0	0	0	0	0	0	0	0	1	0	0	0	0	0	0	1	0	1	0	0	0	0	0	0	0	0	0	0	0	0	0	0	0	0	1	1	0	0	0	0	0
OTU3914	0	2	0	0	1	0	0	0	0	0	0	0	1	0	0	0	0	0	0	0	1	1	1	0	0	0	0	0	0	0	0	0	1	0	0	0	1	0	0	0	1	0	1	0	0	0	0	0	0
OTU4022	0	1	0	0	0	0	2	0	1	1	0	1	1	0	0	0	0	0	0	0	0	2	0	0	0	0	0	0	0	0	1	0	0	0	0	0	0	1	0	0	0	0	0	0	0	0	0	0	1
OTU4832	0	1	0	1	0	0	0	0	0	0	0	0	0	0	1	1	0	0	0	2	0	0	0	1	0	1	0	0	0	0	0	0	1	0	1	0	0	0	0	0	0	0	0	0	1	0	0	2	0
OTU4892	1	0	0	0	0	0	1	1	0	0	0	0	0	0	0	0	0	0	0	0	0	1	0	0	0	0	0	0	0	0	0	0	1	0	0	0	0	0	0	2	0	0	0	1	0	0	0	0	0
OTU49	0	0	0	0	0	0	0	0	0	0	0	0	0	0	0	0	0	0	0	0	0	1	0	0	0	1	0	0	0	0	0	0	0	0	1	0	1	0	0	0	0	1	0	0	0	1	0	1	0
OTU193	0	0	2	0	0	0	0	0	0	0	0	0	1	0	0	0	0	0	0	0	3	0	0	0	1	0	0	0	0	0	1	0	2	4	0	0	1	0	0	2	0	0	0	0	0	1	0	0	1
OTU281	0	0	0	0	0	0	0	0	0	0	0	0	0	0	0	0	0	0	1	0	0	0	0	0	0	0	0	0	0	0	0	0	0	0	0	2	0	0	0	1	0	1	0	1	0	0	0	0	0
OTU428	0	1	0	0	0	0	0	1	0	0	1	1	0	1	1	0	0	0	0	0	0	0	0	0	0	0	0	0	1	0	0	0	0	0	0	2	0	1	0	0	0	0	0	0	2	0	0	0	0
OTU617	1	2	0	0	0	1	0	0	1	2	0	0	1	0	0	0	0	0	0	0	0	0	0	1	0	0	0	0	0	0	0	0	0	0	0	0	0	0	0	0	0	0	0	0	0	1	0	3	0
OTU703	0	0	0	0	1	3	0	0	0	0	0	0	0	0	0	0	1	0	0	0	0	4	1	0	0	0	1	0	0	0	0	0	0	0	0	0	0	0	0	0	0	0	0	0	0	0	0	0	0
OTU1071	1	2	4	2	0	0	0	0	0	0	0	2	0	0	0	0	0	0	0	0	2	1	0	0	0	0	1	1	1	0	0	0	1	0	0	0	0	0	0	0	0	0	0	0	0	0	0	0	0
OTU1186	2	1	0	0	0	0	0	0	0	0	0	0	0	0	0	0	1	0	0	0	0	1	2	0	1	1	0	0	0	1	0	1	1	1	0	0	0	0	0	0	0	0	0	0	0	0	0	1	0
OTU1299	0	0	2	0	0	0	0	3	1	0	0	0	0	0	0	0	2	0	1	0	0	0	1	0	0	0	0	0	0	0	0	0	0	0	1	0	0	1	1	0	0	1	0	0	0	0	1	0	0
OTU1748	0	0	3	0	1	0	0	0	0	0	0	0	0	0	0	0	0	0	0	0	2	0	0	0	6	0	0	0	0	0	0	0	2	0	1	0	0	0	0	0	0	0	0	0	0	0	0	0	0
OTU2587	1	1	0	0	1	0	0	0	0	0	2	0	1	0	0	0	1	1	0	0	0	0	0	0	0	0	0	0	1	1	0	0	0	1	1	0	0	0	0	0	0	0	0	0	1	1	0	0	0
OTU2829	0	1	0	0	0	0	0	0	0	0	0	0	0	0	0	0	0	0	0	0	0	0	0	0	0	0	0	1	1	0	0	0	2	0	0	0	0	1	0	0	1	0	0	0	0	0	0	0	1
OTU2879	0	0	0	0	0	0	0	0	0	0	3	0	0	0	0	0	0	0	0	0	0	0	0	0	0	0	0	0	0	0	0	1	0	0	1	0	0	0	2	0	0	0	0	0	0	0	0	0	0
OTU3177	1	0	1	0	0	0	0	0	0	0	0	0	2	0	1	0	0	0	0	0	2	0	0	0	0	0	0	0	1	0	0	0	0	0	1	0	0	0	0	0	0	0	1	0	0	0	0	0	0
OTU3737	0	0	0	0	0	0	0	0	0	0	0	0	0	0	0	0	0	0	0	0	0	0	0	0	0	0	4	0	0	1	0	0	0	0	0	0	0	0	4	0	0	1	0	0	0	0	0	0	0
OTU3788	0	0	0	0	0	0	0	0	0	0	0	0	0	0	0	0	1	0	0	0	0	0	0	1	2	1	0	0	0	0	0	0	2	1	0	1	0	1	0	1	0	0	2	0	1	0	0	0	0
OTU4014	1	0	0	0	0	0	0	0	0	0	0	0	0	0	1	0	0	0	1	0	0	0	0	0	0	3	4	2	0	2	0	0	0	0	0	0	0	0	0	0	0	0	0	0	1	0	0	0	0
OTU4105	0	0	1	0	0	0	3	0	1	0	1	0	2	0	2	0	0	0	1	0	0	0	1	1	0	0	0	2	0	0	0	1	0	0	0	0	0	0	0	0	0	0	0	0	0	0	0	0	1
OTU4175	0	0	0	0	0	0	0	0	1	1	0	0	0	0	0	0	1	1	0	0	0	1	0	0	0	0	0	0	1	0	0	2	1	1	0	0	0	0	0	0	0	0	0	0	0	0	0	0	0
OTU4285	0	0	0	0	0	0	0	0	0	0	0	0	1	0	1	0	0	0	0	0	0	0	0	1	0	0	0	0	0	0	0	0	0	0	0	2	0	0	0	0	0	0	0	0	0	1	1	0	0
OTU4476	0	0	1	0	0	0	0	0	0	0	0	0	0	0	0	0	0	0	0	0	0	0	0	1	1	0	0	1	0	0	0	0	0	1	0	0	0	0	0	0	0	0	0	0	0	0	2	0	0
OTU4686	0	0	0	0	0	0	0	0	0	0	0	0	0	5	0	0	0	0	0	0	0	0	0	0	0	0	0	0	0	0	0	0	0	0	0	5	0	0	0	0	0	1	0	0	0	0	0	4	0
OTU4724	0	0	0	0	0	0	2	0	0	0	0	0	0	0	0	0	0	0	0	0	0	0	0	0	0	0	0	0	0	0	0	0	0	0	0	0	0	0	0	0	0	0	0	0	0	0	0	0	0
OTU5954	0	0	0	0	0	0	1	1	0	0	0	0	0	0	0	0	0	0	3	2	0	0	0	0	0	0	1	0	0	0	0	0	0	0	1	0	0	1	0	0	0	0	0	0	0	0	0	0	0
OTU36	0	0	0	1	0	0	0	0	0	0	0	0	0	0	0	0	0	0	0	0	0	0	0	0	1	0	2	0	0	0	0	1	0	0	0	0	0	0	0	0	0	0	0	0	0	0	0	0	0
OTU234	0	0	0	0	0	0	0	0	4	0	0	0	0	0	0	2	0	0	0	1	0	0	0	0	0	0	1	1	0	0	0	0	1	0	0	1	1	0	0	0	0	0	0	0	0	0	0	0	0
OTU312	0	0	1	0	0	3	0	0	0	0	0	0	0	0	1	1	0	0	0	0	0	0	0	0	1	0	0	0	0	0	1	0	0	0	0	0	1	0	1	0	0	0	1	1	0	1	0	0	0
OTU668	0	0	0	0	0	0	0	0	0	0	0	2	0	0	0	0	0	0	0	0	0	0	3	0	0	0	0	0	0	0	0	0	0	10	1	0	0	0	2	0	0	0	0	0	0	0	0	0	0
OTU732	0	0	0	0	0	1	0	0	1	0	0	1	1	0	0	0	0	1	0	0	0	0	0	0	0	0	0	1	0	0	0	1	0	0	0	0	2	0	0	2	0	1	0	0	1	0	0	0	2
OTU736	0	0	0	1	0	0	0	0	0	1	0	0	0	0	1	0	0	0	1	0	0	1	0	0	0	1	0	0	0	0	0	1	0	0	0	0	0	0	1	0	0	0	0	0	1	1	2	0	0
OTU792	0	0	0	0	2	0	2	1	1	0	0	0	0	0	0	0	0	0	0	2	0	0	0	0	0	0	0	1	0	2	0	0	0	0	0	0	0	0	0	0	0	0	0	0	0	0	0	0	0
OTU812	0	0	0	0	0	0	0	0	0	0	0	0	0	0	0	0	0	0	0	0	0	0	0	0	0	0	0	0	0	0	0	0	0	0	0	0	4	2	1	3	0	3	0	0	0	3	0	0	0
OTU908	0	0	0	0	0	0	0	2	0	0	0	0	0	0	0	0	1	0	1	0	0	0	0	1	0	0	0	0	0	0	0	0	0	0	0	0	0	1	0	1	0	0	1	1	0	0	0	0	0
OTU939	0	0	0	0	0	0	0	0	0	1	1	0	0	1	0	1	0	0	0	0	0	0	0	1	0	0	0	0	0	1	1	0	0	0	0	0	1	1	2	0	0	2	0	0	0	0	0	0	0
OTU1085	0	1	1	0	0	0	1	0	3	1	0	0	1	0	0	2	2	0	0	1	0	1	0	0	0	0	0	0	0	0	0	0	0	0	0	0	0	0	0	0	0	0	0	0	0	0	0	1	0
OTU1338	0	0	0	0	0	0	0	0	0	0	0	0	0	0	0	0	0	0	0	0	0	0	0	0	0	0	0	0	0	0	0	1	0	0	0	0	0	0	0	0	0	0	0	0	0	0	0	0	0
OTU1746	0	0	0	1	2	0	0	1	0	0	1	0	1	2	0	0	0	0	0	0	1	1	0	2	0	0	0	0	2	0	0	0	1	0	2	0	0	3	1	0	0	0	0	0	0	0	0	0	0
OTU1896	0	0	0	0	4	1	0	0	0	0	1	0	0	0	0	0	0	0	0	0	1	0	1	0	2	0	1	0	1	0	0	0	1	0	0	0	1	0	0	1	0	0	1	0	0	0	0	0	0
OTU2250	0	0	0	1	0	0	0	0	0	0	0	0	0	0	0	0	0	0	0	0	0	0	0	0	0	1	0	1	1	0	0	0	0	0	0	0	2	0	1	1	0	0	0	1	1	0	0	1	1
OTU2264	0	0	0	0	0	0	1	0	0	0	0	1	1	0	0	0	0	0	0	2	0	1	1	1	0	0	0	0	0	0	2	0	0	0	0	0	0	0	1	0	0	0	0	0	1	0	1	0	0
OTU2331	0	0	1	0	0	0	0	0	0	0	0	2	0	1	0	0	0	0	1	0	0	0	2	0	0	0	0	1	2	0	0	0	0	1	0	0	0	0	0	1	0	1	1	1	1	0	1	0	2
OTU2462	0	0	0	0	1	0	0	0	0	0	1	1	0	0	0	0	2	0	1	0	0	0	1	0	0	0	0	1	0	0	0	2	0	0	1	1	0	0	0	0	1	0	0	0	1	1	0	0	0
OTU2627	0	0	0	0	0	0	0	0	0	0	0	0	0	0	0	0	0	0	0	0	0	0	0	0	1	0	0	0	0	0	0	0	0	0	0	0	0	2	0	0	1	0	0	2	0	0	1	1	0
OTU2678	0	0	0	0	0	0	0	0	0	0	0	0	0	0	0	0	0	0	0	0	0	1	0	0	0	0	0	0	0	0	0	0	0	0	0	0	0	0	0	0	0	0	1	0	0	0	0	0	0
OTU2729	0	0	0	1	0	0	0	0	0	0	1	3	0	0	0	0	0	1	0	1	0	1	3	0	0	0	0	0	0	0	1	0	0	1	0	0	0	0	0	1	0	0	0	0	0	0	0	0	0
OTU2770	1	0	0	0	0	0	1	0	0	0	0	0	1	0	0	0	0	0	0	0	1	0	0	3	2	0	0	0	0	0	0	1	1	0	0	0	0	0	0	0	0	0	0	1	0	0	0	0	2
OTU2783	0	0	0	0	0	2	0	0	1	0	1	0	0	0	0	0	0	1	0	0	0	0	0	0	0	0	0	0	0	0	0	1	0	0	0	0	1	0	0	0	0	0	0	0	0	0	0	0	0
OTU2850	0	0	0	0	0	0	0	0	0	1	0	0	0	1	0	0	0	1	0	0	0	0	1	0	2	0	0	0	0	0	0	0	0	0	0	1	0	0	0	0	0	0	0	0	0	0	0	0	0
OTU2858	0	0	0	0	2	1	0	0	0	0	0	0	0	1	0	2	0	0	0	0	0	0	0	0	0	0	0	0	1	0	0	0	0	0	0	0	0	0	0	0	0	0	0	0	1	1	0	0	0
OTU2860	0	0	0	0	1	0	0	0	0	1	0	0	0	0	0	0	0	0	1	0	0	0	0	0	1	0	0	0	0	1	0	0	0	1	0	0	0	0	0	0	0	0	0	0	0	1	0	0	0
OTU2862	0	0	1	0	0	1	0	0	0	0	0	0	0	2	0	1	0	1	2	0	0	0	1	0	1	0	0	1	0	1	0	0	1	0	0	0	1	0	0	0	0	1	1	0	1	1	0	0	0
OTU2878	0	0	0	1	0	0	1	1	0	0	1	0	0	0	0	0	1	0	0	0	0	1	0	0	0	1	0	1	0	0	0	1	0	0	0	0	1	0	0	0	0	0	0	0	0	0	1	0	0
OTU2884	1	0	0	0	0	0	0	0	0	0	0	0	0	0	5	0	0	0	0	1	1	0	0	0	0	0	0	0	1	0	0	0	0	2	0	0	0	0	0	0	1	0	0	0	0	0	0	0	0
OTU2899	0	0	0	0	0	0	0	0	0	0	0	0	0	0	0	0	0	0	1	0	0	0	0	0	0	0	0	0	0	0	0	0	0	0	0	1	2	1	2	0	2	0	0	0	0	0	0	0	0
OTU2914	0	0	0	0	2	1	0	0	1	0	0	0	0	0	0	0	0	0	0	0	1	0	0	0	1	1	1	0	2	0	0	0	1	0	0	0	0	0	0	0	2	0	0	0	0	0	1	0	0
OTU2950	0	0	0	0	0	0	0	0	0	0	1	0	0	1	0	0	0	0	4	0	2	0	0	0	1	2	0	0	0	0	0	0	0	0	0	1	0	0	1	0	0	0	1	0	0	0	1	0	0
OTU3163	0	0	0	0	0	0	0	0	0	0	1	0	0	0	0	0	0	0	0	0	0	0	0	1	1	0	2	0	0	0	0	0	1	1	0	0	0	0	0	1	0	0	0	0	0	0	0	0	2
OTU3443	0	0	0	0	0	0	0	0	0	0	0	0	0	0	0	0	0	0	0	1	0	0	0	0	0	0	0	0	0	0	0	0	0	0	0	0	0	1	0	0	1	1	0	0	0	0	0	0	0
OTU3446	0	0	0	0	0	0	0	0	0	0	0	0	0	0	0	0	0	0	0	0	0	0	0	1	0	0	0	0	0	0	0	0	0	0	0	0	0	5	0	0	0	0	0	11	0	0	0	0	0
OTU3518	1	1	0	2	0	0	0	0	0	1	0	0	0	1	1	0	1	0	0	0	0	0	0	0	0	0	0	0	0	0	0	0	3	0	0	0	1	0	0	0	1	0	2	0	0	0	0	0	0
OTU3684	1	1	1	0	0	0	0	1	1	1	0	2	0	1	1	1	0	0	2	0	0	0	0	0	0	0	0	0	0	0	0	1	0	0	0	0	1	0	0	0	0	0	0	0	1	0	0	0	0
OTU3701	0	0	0	0	0	0	0	0	0	0	0	0	0	0	0	0	0	0	0	0	0	0	0	0	0	0	0	0	0	0	0	0	0	0	0	0	0	0	0	0	0	0	0	0	0	0	0	0	0
OTU4149	1	0	0	0	0	0	0	0	0	0	0	0	2	0	2	0	0	0	0	2	0	0	1	1	0	4	0	0	0	0	0	0	0	0	0	0	0	0	0	0	0	0	0	0	0	0	0	0	0
OTU4171	0	1	2	0	0	0	0	1	0	0	2	0	1	1	0	0	0	0	0	0	1	0	1	0	0	0	0	0	0	0	0	2	0	0	1	0	1	0	0	0	0	0	0	0	0	0	0	0	1
OTU4324	1	0	2	2	1	1	0	0	0	0	0	0	0	0	0	0	0	0	0	1	0	0	0	0	0	1	1	0	1	0	3	1	0	0	0	0	0	0	0	0	0	0	1	0	2	0	0	0	1
OTU4443	1	0	0	0	0	0	0	0	0	0	0	0	0	0	0	0	0	0	0	0	1	0	1	0	0	0	0	0	0	1	0	0	1	0	0	0	0	1	0	1	0	0	0	0	1	0	0	0	0
OTU4579	0	0	0	0	0	0	0	0	0	0	0	0	0	0	0	0	0	0	2	0	0	1	0	0	0	0	0	0	0	0	0	1	0	0	0	0	1	0	0	0	0	0	0	0	0	1	0	0	0
OTU4628	1	0	0	1	0	0	0	0	0	1	0	0	0	0	0	0	0	0	1	0	0	0	0	1	0	0	0	0	1	0	0	0	0	0	1	0	1	2	0	0	0	2	0	0	0	1	1	0	0
OTU4639	0	0	0	1	0	0	0	0	1	1	0	0	1	0	0	0	0	0	0	1	0	0	1	1	0	1	0	0	0	0	0	0	0	0	0	1	0	0	0	0	0	1	0	0	1	0	0	0	0
OTU4640	0	0	1	1	0	0	0	1	0	0	0	0	0	0	0	1	0	0	0	0	1	0	0	0	0	0	0	0	1	0	0	0	0	0	0	0	0	0	0	0	1	1	1	0	1	0	0	0	0
OTU4899	1	0	2	0	0	0	0	1	0	0	0	3	1	0	1	0	0	0	0	0	0	1	0	0	0	0	0	0	0	0	0	0	0	0	0	0	0	0	0	1	0	2	0	0	0	1	0	0	0
OTU5169	0	0	0	0	0	0	1	0	1	0	0	0	1	0	0	0	0	1	0	0	0	1	0	0	0	0	0	0	0	1	0	0	0	0	0	0	1	0	0	0	0	0	0	0	0	0	0	0	0
OTU5298	0	0	0	0	0	0	0	0	0	0	0	0	0	0	0	0	0	0	0	0	0	0	0	0	0	0	0	0	0	0	0	0	0	0	0	0	0	0	0	1	1	0	0	1	0	0	3	0	0
OTU5644	0	0	1	0	0	0	0	0	0	2	0	0	0	0	0	0	0	0	0	0	0	0	0	0	0	0	0	0	0	0	0	0	0	0	1	0	1	0	0	1	0	0	0	0	2	0	0	1	0
OTU238	0	0	0	0	0	0	0	0	0	0	0	0	0	0	0	1	0	0	0	0	0	1	0	0	0	0	0	0	0	1	0	0	0	0	0	2	3	0	0	0	0	0	0	0	1	0	0	1	0
OTU241	0	0	0	0	1	0	0	0	0	0	0	0	0	0	0	0	0	0	0	0	0	0	0	0	0	0	0	0	0	0	0	1	0	0	1	0	2	0	0	0	0	1	0	0	0	0	0	0	0
OTU335	0	0	2	0	0	0	0	0	0	0	0	0	0	0	0	0	0	0	0	1	0	0	0	1	0	0	0	0	0	1	0	0	0	0	0	1	0	1	0	1	0	0	0	0	0	0	1	1	0
OTU520	0	0	0	0	0	0	1	0	0	0	0	0	0	0	0	0	0	0	0	0	3	2	0	0	0	0	8	0	0	1	0	1	0	0	0	0	0	0	1	0	0	0	0	0	0	0	0	0	0
OTU560	0	0	0	0	0	0	0	0	0	3	0	0	0	0	0	0	1	0	0	0	0	1	0	0	0	0	0	1	0	0	0	1	0	0	0	0	1	0	1	0	1	0	0	1	0	1	0	0	0
OTU625	0	0	0	0	0	0	0	0	0	0	0	0	0	0	2	0	0	0	0	0	0	0	0	0	0	0	1	0	1	0	0	0	0	0	0	0	1	0	0	0	0	0	1	0	0	0	1	1	0
OTU643	0	0	2	0	1	0	0	8	4	0	0	0	0	0	0	0	0	0	0	0	0	0	0	0	0	0	0	0	0	0	0	1	0	0	0	0	0	0	0	0	0	0	0	0	0	0	0	0	1
OTU764	0	0	1	0	0	0	0	0	1	1	0	1	0	1	0	2	0	1	0	0	0	2	1	0	0	0	0	0	1	0	0	0	0	0	0	0	0	0	0	0	0	0	0	0	1	0	0	0	0
OTU870	0	0	0	0	0	0	0	0	0	1	3	0	0	0	0	0	1	1	0	0	0	0	2	0	2	0	0	2	1	0	0	0	0	1	3	0	1	0	0	0	1	0	0	0	0	1	0	0	0
OTU912	0	0	0	0	0	0	1	0	1	1	1	0	0	0	0	0	0	0	0	2	0	0	0	0	0	0	0	0	0	0	0	0	2	0	0	0	0	1	1	1	1	0	0	0	0	0	5	0	0
OTU967	0	0	0	0	0	0	0	0	0	0	0	0	3	0	0	0	0	0	2	0	1	0	0	0	0	0	4	0	0	0	0	0	0	0	0	0	0	0	0	0	0	0	0	0	0	1	0	0	0
OTU1068	2	1	0	0	0	1	0	0	1	1	0	1	0	0	0	0	3	0	0	0	0	0	0	1	0	1	0	1	0	0	0	0	0	0	0	0	0	1	0	0	0	0	1	0	0	0	0	0	0
OTU1074	1	0	0	0	4	0	0	0	0	0	0	0	0	0	0	0	0	0	0	0	0	0	0	1	0	0	0	0	0	0	0	0	1	0	0	0	0	0	1	0	0	0	2	0	0	0	0	0	0
OTU1211	0	1	0	0	0	0	1	1	0	0	0	0	1	0	0	2	0	0	0	0	1	0	0	0	0	1	0	0	0	0	1	0	0	0	2	0	0	0	0	0	0	0	0	0	0	1	0	0	0
OTU1543	1	0	0	1	0	0	0	0	0	0	0	1	0	0	0	0	0	0	1	1	1	0	0	0	0	1	0	0	0	0	0	0	0	0	0	0	0	0	0	0	0	0	0	0	0	0	0	0	0
OTU1776	0	2	0	0	1	0	0	2	0	0	0	0	0	0	0	0	0	0	0	0	0	0	0	1	0	3	1	0	0	0	0	2	0	0	0	0	0	0	1	0	0	0	0	0	3	0	0	1	0
OTU1787	0	0	1	1	1	0	0	2	0	0	0	0	0	0	0	0	0	0	0	3	1	0	0	1	0	0	0	0	0	0	0	0	0	0	0	0	0	0	0	0	0	0	0	0	1	0	1	0	1
OTU1951	1	0	0	0	1	0	0	0	0	0	1	0	0	0	0	0	0	0	0	0	0	0	0	0	0	1	0	0	1	0	0	0	0	0	0	0	1	0	0	1	0	0	0	0	1	1	0	0	0
OTU2016	0	0	0	0	0	0	0	0	0	0	0	0	0	0	1	0	0	0	0	0	0	0	0	0	0	0	0	0	0	0	0	0	0	0	0	0	1	2	3	0	0	1	0	0	0	0	1	0	0
OTU2124	0	0	0	0	0	0	0	0	0	0	0	0	0	0	0	0	0	0	0	0	0	0	0	0	0	0	0	0	1	0	0	0	0	0	0	0	0	2	0	0	0	0	0	0	0	0	0	1	0
OTU2238	0	0	0	0	0	0	0	1	0	0	2	0	0	0	1	0	0	0	0	0	0	1	0	1	0	0	1	0	0	0	0	0	0	0	0	1	1	1	0	2	0	1	1	0	0	0	0	0	1
OTU2344	0	0	0	0	1	0	0	0	0	0	0	0	0	0	1	0	0	0	0	1	1	0	0	0	0	1	1	0	3	0	0	1	0	0	0	0	0	0	0	2	0	0	0	0	0	0	0	0	0
OTU2403	0	0	0	0	0	0	0	0	0	0	1	0	0	0	1	0	0	1	0	0	0	0	0	0	0	1	0	0	2	0	1	0	0	0	1	0	0	0	0	0	1	0	1	0	1	1	0	0	0
OTU2452	0	1	0	1	0	0	0	0	0	2	1	1	0	0	0	1	0	0	0	0	0	0	0	1	1	0	0	0	0	1	0	0	0	0	0	0	0	0	0	0	0	0	1	0	1	0	0	0	0
OTU2642	0	0	1	0	1	0	0	0	0	0	0	1	1	0	0	1	0	0	1	0	1	0	0	2	1	0	0	0	0	0	0	0	0	0	0	0	0	0	0	0	0	1	0	0	0	0	1	0	0
OTU2648	0	0	0	0	0	0	0	0	0	0	0	0	0	0	0	0	0	0	0	0	0	0	0	0	1	0	0	0	0	0	0	0	0	0	0	0	1	0	1	0	0	0	0	0	0	3	2	0	0
OTU2981	0	0	0	0	0	0	1	0	0	0	0	0	0	0	1	0	0	0	0	1	0	0	1	0	0	0	2	1	0	0	0	1	0	0	0	0	0	0	0	0	0	1	0	0	0	0	1	0	0
OTU3108	0	1	1	0	0	0	1	1	0	0	1	1	2	3	0	0	0	0	0	0	0	0	0	0	0	2	0	0	1	1	0	0	0	0	0	0	0	0	0	0	0	0	1	0	0	0	0	0	0
OTU3327	0	0	0	0	0	0	0	0	1	0	0	0	0	0	0	0	0	1	0	0	0	0	0	0	1	1	0	1	0	0	0	2	0	0	0	0	0	0	0	0	1	0	0	2	1	0	0	0	0
OTU3407	0	1	0	1	0	0	0	1	0	0	1	0	0	0	0	1	0	0	0	0	0	1	0	0	0	0	0	0	0	0	1	0	0	0	0	0	0	0	0	0	1	0	0	0	1	0	0	0	0
OTU3551	1	0	1	0	0	1	0	1	0	0	0	1	1	0	0	0	0	0	0	0	1	0	0	2	1	1	1	1	1	0	0	0	0	1	1	0	0	0	0	0	0	0	0	0	0	0	0	0	0
OTU3622	0	0	0	0	0	0	0	0	0	0	0	0	0	1	0	0	0	0	0	0	0	0	0	0	0	0	0	0	0	0	0	0	0	0	0	0	0	1	0	0	0	0	1	0	0	0	0	1	0
OTU3689	1	2	1	0	0	0	0	1	0	0	0	0	1	0	0	1	0	0	0	1	0	2	0	0	1	0	0	0	0	0	0	0	1	0	0	0	1	0	0	2	1	0	0	0	0	2	0	0	0
OTU3732	0	0	0	0	0	0	0	0	1	0	0	0	1	1	1	0	1	0	0	0	0	0	0	1	0	0	0	0	0	0	1	0	0	0	0	2	0	1	0	0	0	0	0	0	0	0	1	0	1
OTU3801	0	1	0	1	0	0	0	0	0	0	0	0	0	0	0	0	0	0	0	0	0	0	0	0	0	2	0	0	0	0	1	0	0	0	0	0	0	0	3	1	0	0	1	0	1	2	0	0	1
OTU3955	0	0	0	0	0	0	0	0	0	0	0	0	0	0	0	0	0	0	0	0	0	0	0	0	0	0	0	0	0	0	0	0	0	0	0	0	0	1	0	0	0	0	3	0	0	0	0	0	0
OTU4300	0	0	0	1	0	0	0	0	0	0	0	0	0	0	1	0	0	0	0	0	0	1	0	1	0	0	0	0	0	1	0	0	0	0	0	1	0	0	0	0	1	0	0	0	0	1	0	0	0
OTU4376	0	0	0	1	0	0	0	0	0	0	0	0	0	0	2	1	10	1	0	0	0	0	0	0	0	0	0	0	0	0	1	0	0	0	0	0	0	0	0	0	0	0	0	0	0	0	0	0	0
OTU4512	0	0	1	0	0	0	0	0	0	0	0	0	0	0	0	0	0	0	1	0	1	0	0	0	0	0	0	0	1	0	0	0	0	0	0	0	0	0	0	0	0	1	0	0	0	0	0	0	0
OTU4517	0	1	2	0	1	0	0	0	0	0	0	0	0	0	0	0	0	0	0	0	0	0	0	0	0	0	0	0	0	0	0	0	0	0	1	0	0	0	0	0	0	0	0	0	0	0	0	0	1
OTU4547	0	0	0	1	3	0	0	0	0	0	0	0	0	0	0	0	0	0	0	0	0	0	0	0	0	0	0	0	0	0	0	0	0	0	0	0	0	0	2	1	0	0	0	0	0	0	0	0	0
OTU4739	1	0	1	0	0	0	0	0	0	0	0	0	0	0	0	0	0	0	0	0	0	0	0	0	0	0	0	0	0	0	0	0	0	0	0	0	0	0	0	0	0	1	0	0	1	0	0	1	0
OTU4860	1	0	0	0	1	0	0	0	0	1	1	0	1	0	0	0	0	0	0	0	0	0	0	0	0	0	0	0	0	0	0	0	0	0	0	0	0	0	0	1	0	0	0	3	0	0	0	0	0
OTU4877	1	0	0	0	0	0	2	0	0	0	0	0	1	0	0	0	0	0	0	0	0	0	0	0	0	0	0	0	0	0	0	0	0	1	0	0	0	0	0	0	0	0	0	0	0	0	0	0	0
OTU5004	0	0	0	0	1	0	1	0	0	0	0	0	0	0	0	0	0	0	0	0	1	0	0	0	0	0	0	0	0	0	0	0	0	0	0	0	0	0	0	0	1	0	0	0	0	0	0	0	0
OTU5144	0	0	0	0	1	0	0	0	0	0	0	0	2	0	1	1	0	0	0	0	1	0	0	2	1	0	0	1	0	0	0	0	0	0	0	0	0	0	0	0	0	0	0	0	0	0	1	0	1
OTU5246	0	0	0	0	0	0	0	0	0	0	0	0	0	0	0	0	0	0	0	0	0	0	0	0	0	0	1	0	1	0	0	0	0	0	0	0	0	0	2	0	0	0	0	0	0	1	0	0	0
OTU5501	0	0	0	0	0	0	0	0	0	0	0	0	0	0	0	0	0	0	0	0	0	0	0	0	0	0	0	0	0	0	0	0	0	0	0	0	0	0	0	0	0	0	0	0	0	0	0	0	0
OTU5537	0	2	0	2	0	0	0	0	0	0	0	0	1	1	0	0	0	0	0	0	0	0	0	0	0	0	0	1	0	0	0	0	0	0	0	0	0	0	0	0	0	0	0	0	0	0	0	0	0
OTU5703	0	0	0	0	0	0	1	0	0	3	0	0	0	0	0	1	0	0	0	0	0	0	1	0	0	0	0	0	0	0	0	0	1	0	1	0	0	0	0	0	0	0	0	0	1	0	0	0	0
OTU224	2	1	1	0	0	1	2	0	0	0	0	0	0	0	1	0	1	0	0	0	0	0	1	0	0	0	0	0	0	0	1	0	0	0	0	0	0	0	0	1	0	0	0	0	0	0	0	0	1
OTU257	1	0	0	0	0	0	0	0	0	0	0	0	0	0	0	0	0	0	0	0	0	0	0	0	0	0	0	0	0	0	0	0	0	0	0	1	0	0	0	0	0	0	2	0	0	1	1	1	0
OTU293	0	0	0	0	0	0	0	0	0	0	0	0	0	0	0	0	0	0	0	0	0	0	0	0	0	0	0	0	0	0	0	0	0	0	0	0	0	0	1	0	2	0	1	4	0	0	4	1	0
OTU386	0	0	0	0	0	1	0	0	0	0	0	0	1	1	0	0	0	0	0	0	0	0	0	0	0	1	0	1	0	0	0	0	0	0	0	1	1	0	0	1	0	0	0	0	0	1	1	0	0
OTU547	0	0	0	0	2	0	0	0	2	0	2	1	0	2	1	0	0	0	0	0	0	2	0	1	0	1	0	0	0	1	0	0	0	0	0	0	0	0	0	0	0	0	0	0	0	0	0	0	0
OTU595	0	0	0	0	0	1	0	0	0	0	0	0	0	0	0	0	0	0	0	0	0	0	0	1	0	0	4	0	0	0	0	2	0	0	0	0	0	4	0	0	0	0	0	1	0	0	0	1	0
OTU695	0	0	2	0	2	0	0	0	0	0	0	1	1	0	1	1	2	0	0	0	1	0	0	0	0	0	1	1	1	0	0	0	0	0	1	0	0	0	0	0	0	0	0	0	0	0	0	0	0
OTU869	0	0	0	1	0	0	0	0	0	0	0	0	0	0	0	0	2	1	0	0	0	0	0	0	0	0	0	0	0	0	0	1	0	0	0	1	0	0	0	0	1	0	0	0	1	0	0	0	0
OTU905	0	0	1	1	0	0	1	0	0	0	0	0	0	0	0	0	0	0	0	0	0	1	0	0	0	0	0	0	1	0	1	0	0	0	0	0	0	0	1	2	1	0	0	0	0	0	0	1	0
OTU921	0	0	0	0	0	0	0	1	1	0	0	0	0	0	0	0	0	0	0	2	1	0	1	1	0	0	0	0	0	0	1	0	0	0	0	0	0	0	0	0	0	1	0	0	0	1	1	0	1
OTU973	0	0	1	0	1	1	1	0	0	0	1	1	1	1	0	0	0	1	0	0	0	0	0	0	0	1	1	0	0	0	1	0	2	0	0	0	0	0	1	0	0	0	1	0	0	0	0	0	1
OTU1043	0	0	0	0	0	0	0	0	0	0	0	0	0	0	0	1	1	0	0	0	0	0	0	0	0	0	0	1	0	0	0	0	0	0	0	1	0	0	0	1	0	0	1	0	0	0	0	1	1
OTU1152	0	0	0	0	0	0	0	0	3	3	1	0	0	0	4	0	0	0	0	0	0	6	0	0	0	0	0	0	0	0	0	0	0	0	0	0	0	0	0	0	0	0	0	0	0	0	0	0	0
OTU1229	0	0	0	0	0	0	0	0	0	0	1	0	0	0	0	0	0	0	0	0	0	0	0	0	1	0	0	0	0	0	0	0	0	0	1	2	2	0	0	0	1	0	0	2	0	0	0	0	0
OTU1594	0	0	0	0	0	0	0	0	0	0	0	0	0	0	1	0	0	0	1	0	0	0	0	0	0	0	0	1	0	0	0	0	0	0	1	0	0	0	0	0	0	0	0	0	0	0	1	1	0
OTU1668	9	3	1	0	0	0	0	0	0	0	0	4	0	0	0	0	0	0	0	0	0	0	0	1	0	0	0	0	1	0	0	0	0	0	1	0	0	0	0	0	0	0	0	0	0	0	0	0	0
OTU1842	0	0	0	1	4	0	0	0	0	0	0	0	0	0	0	0	2	0	0	0	1	0	0	0	0	0	1	2	0	0	0	0	0	0	0	0	0	0	1	0	0	0	0	1	0	1	0	0	2
OTU1908	0	0	0	0	0	0	1	0	0	0	0	0	0	0	0	0	0	0	1	0	0	0	0	1	0	0	1	0	0	0	0	0	0	0	0	0	0	0	0	0	2	0	1	1	0	1	0	1	0
OTU1945	0	0	0	0	0	0	1	0	0	1	0	0	0	0	0	0	0	0	0	0	0	0	0	0	0	0	0	0	1	0	0	0	0	0	0	0	2	3	2	1	0	0	0	0	0	5	0	0	1
OTU2005	0	0	0	0	0	0	0	0	0	0	0	0	0	0	2	0	0	0	2	1	0	0	0	1	0	0	0	0	0	0	0	0	0	0	0	0	1	1	0	0	0	0	1	0	0	0	1	0	0
OTU2329	0	0	0	0	0	0	0	0	1	0	0	0	0	0	0	0	0	0	0	0	0	0	0	0	0	0	0	0	0	0	0	0	0	0	0	1	1	0	0	0	1	0	2	4	0	0	0	1	0
OTU2477	0	0	0	1	0	0	0	0	1	0	0	0	0	0	0	0	0	0	0	0	0	0	0	1	0	0	0	0	0	0	0	0	0	0	0	0	1	0	0	0	1	0	0	3	1	0	0	0	0
OTU2533	0	0	0	0	0	0	1	0	0	0	0	0	0	0	0	1	0	0	0	0	1	0	0	0	1	1	0	0	1	0	0	0	0	1	0	2	1	0	2	1	1	1	0	0	0	0	0	0	0
OTU2710	0	0	1	0	0	0	0	0	0	0	0	0	0	0	0	0	0	0	0	0	0	0	0	1	0	0	0	0	1	0	0	0	0	0	0	1	0	0	0	0	0	0	0	0	1	1	0	0	0
OTU2777	1	0	0	0	0	0	0	0	0	0	0	0	0	0	0	0	0	0	0	1	1	0	0	0	0	1	0	0	2	0	0	0	0	0	0	0	1	1	0	0	2	0	0	0	0	0	0	0	0
OTU2843	0	0	1	0	1	0	1	3	0	0	0	1	0	0	1	0	0	0	1	2	0	0	0	0	0	0	0	0	0	1	1	0	0	0	0	1	0	0	1	0	0	0	0	0	0	0	0	0	0
OTU2859	0	0	0	0	0	0	1	1	0	0	0	0	1	1	0	1	0	0	0	0	0	0	0	1	1	0	1	0	0	0	0	0	2	1	0	0	0	0	0	0	0	1	0	0	0	1	0	0	0
OTU3603	0	0	1	0	0	0	0	0	0	0	1	1	0	0	1	1	0	0	0	0	0	0	0	2	0	1	1	1	1	0	0	0	0	0	0	0	0	0	0	0	0	0	0	0	0	0	0	0	0
OTU3624	0	0	0	0	0	0	1	0	0	0	0	0	0	0	0	0	1	0	0	0	0	0	0	0	0	0	0	0	0	0	0	0	0	0	0	0	0	0	0	0	0	0	0	0	0	0	0	2	0
OTU3798	1	0	0	0	0	0	0	0	0	0	0	0	0	0	0	0	0	0	0	0	0	0	0	0	0	0	0	1	0	0	0	0	0	0	0	0	0	0	0	0	0	0	0	1	1	0	0	0	0
OTU3835	0	1	0	1	1	0	0	0	1	0	0	0	0	0	0	0	2	0	0	0	0	0	1	0	1	0	0	1	0	0	0	0	1	0	0	1	1	0	0	0	0	0	0	0	0	2	0	0	1
OTU3871	0	0	0	0	1	0	0	0	0	0	0	1	0	0	0	0	0	0	0	0	0	1	9	0	0	0	0	0	0	0	0	0	0	0	2	0	0	0	0	0	0	0	0	0	0	0	0	0	0
OTU3945	0	0	0	0	0	0	0	1	0	0	0	0	0	0	1	0	0	0	0	0	0	0	0	0	0	0	0	1	0	3	0	2	2	0	0	0	0	1	0	2	1	0	2	0	1	0	1	0	0
OTU4173	0	0	0	0	1	0	1	0	0	0	0	0	0	0	0	1	2	0	0	0	0	0	0	0	0	0	3	1	1	0	2	4	0	0	0	0	0	0	0	0	0	0	0	0	0	0	0	0	0
OTU4283	0	0	1	0	0	0	1	0	0	0	0	0	0	0	0	1	0	0	0	0	0	0	0	0	0	0	0	0	0	0	0	0	0	0	1	1	0	0	0	0	0	0	0	0	0	0	1	0	0
OTU4303	0	0	0	0	0	0	0	1	0	0	0	0	0	0	0	0	0	0	0	0	0	0	0	0	1	0	0	0	1	1	1	0	0	0	0	0	2	1	0	0	0	0	0	0	0	0	1	0	2
OTU4537	0	0	0	1	0	0	0	0	0	0	0	0	0	0	0	0	0	0	0	0	0	0	0	0	0	0	0	0	1	0	0	0	0	0	0	0	0	0	0	0	0	0	0	1	0	0	0	0	0
OTU4667	1	0	0	0	0	0	0	0	0	0	0	0	0	1	0	0	0	1	0	0	1	0	0	0	0	0	0	0	0	0	0	1	0	1	0	0	1	0	0	0	1	0	0	1	0	0	0	1	0
OTU4720	0	0	0	0	0	0	0	0	0	0	0	0	0	0	1	0	0	0	0	0	0	0	1	2	0	0	0	0	0	0	0	0	1	0	1	0	0	1	0	0	2	0	0	0	0	1	0	1	0
OTU4730	0	0	0	1	0	0	0	0	0	0	0	0	0	0	0	1	0	0	0	0	0	0	0	0	0	0	0	0	1	1	0	1	0	1	1	0	0	0	0	0	0	0	0	1	0	0	0	0	0
OTU4782	1	0	0	0	0	1	0	0	0	0	0	0	2	0	2	1	0	0	0	0	0	0	0	0	0	1	0	0	0	0	0	0	0	1	0	0	0	0	1	0	0	1	0	0	0	0	0	0	0
OTU4823	0	0	0	1	0	0	0	0	0	0	0	0	0	0	0	0	0	0	0	0	0	0	1	0	0	0	0	0	0	1	1	0	1	0	0	2	0	0	0	1	1	0	0	0	0	1	1	0	0
OTU4854	2	2	0	0	0	0	0	0	0	0	0	0	0	0	0	0	0	1	0	0	0	0	2	1	0	1	0	0	2	1	0	0	1	0	0	0	0	0	0	0	1	0	1	1	1	0	0	0	0
OTU4868	1	0	0	0	0	0	0	0	0	0	0	0	0	0	0	0	0	0	0	0	0	1	0	0	0	0	0	0	0	2	0	0	0	0	0	1	0	2	1	1	0	0	3	0	1	0	2	0	0
OTU5264	0	0	0	0	0	0	0	0	0	0	0	0	1	0	2	0	0	4	1	0	0	0	1	0	0	0	2	0	0	0	1	0	0	0	0	0	0	0	0	0	1	0	1	0	0	1	0	0	0
OTU5422	0	0	0	0	0	0	0	0	0	0	0	0	0	0	0	0	0	0	0	0	0	0	0	0	0	0	0	0	0	0	0	0	0	0	0	0	0	0	0	0	0	0	0	0	0	0	0	0	0
OTU5953	0	0	0	0	0	0	0	0	0	0	0	0	0	0	0	0	0	0	0	1	0	0	1	0	0	0	1	0	0	0	1	0	0	0	0	0	0	0	0	0	0	0	1	0	0	0	0	0	0
OTU45	0	0	0	1	0	0	0	0	0	0	0	0	0	1	0	0	1	0	0	0	0	0	0	0	0	0	0	0	0	1	0	0	1	0	0	1	0	1	0	0	0	1	0	0	0	2	0	0	0
OTU90	0	0	0	0	0	0	0	0	0	0	0	0	0	0	0	0	0	0	0	0	0	0	0	0	0	0	1	1	0	0	0	1	0	0	0	0	1	0	0	0	1	0	0	1	0	0	1	2	0
OTU113	0	0	0	0	0	0	0	0	0	0	0	0	0	0	0	0	0	0	0	0	0	1	0	0	1	0	0	0	0	0	0	0	1	1	0	0	0	0	0	0	0	0	0	0	0	0	0	1	0
OTU136	0	0	0	0	0	1	2	1	0	0	0	0	0	0	0	0	0	0	1	0	0	0	0	1	0	0	0	1	0	0	0	0	0	0	0	0	0	0	0	2	0	0	1	0	1	0	0	0	0
OTU271	0	0	1	0	0	0	2	0	1	0	1	0	0	0	2	0	0	0	0	0	0	0	0	0	2	1	0	0	0	0	0	0	0	0	0	0	0	0	0	0	0	1	0	0	1	0	0	0	0
OTU299	1	0	0	0	1	0	2	0	0	0	0	1	0	0	1	1	0	1	1	0	0	0	0	0	0	0	0	0	0	0	0	0	0	0	0	0	0	0	0	0	1	0	0	2	0	0	0	0	1
OTU419	0	0	0	0	1	1	0	0	0	0	0	0	2	0	0	0	1	0	0	0	0	0	0	1	0	0	1	0	0	1	1	1	0	0	0	0	0	0	0	0	0	0	0	0	0	0	0	0	0
OTU444	0	0	0	0	0	0	0	0	0	0	2	0	1	0	0	0	1	0	1	0	0	0	0	1	0	0	0	0	0	0	0	0	0	2	1	0	0	0	0	0	0	0	1	0	1	0	0	0	1
OTU541	0	0	0	0	1	0	0	1	0	0	1	0	0	0	0	0	1	0	0	0	0	1	0	0	0	1	0	0	1	2	0	0	0	1	4	0	0	0	0	0	0	0	0	0	0	1	0	0	0
OTU587	0	1	0	0	1	0	0	0	0	0	0	0	6	0	0	0	0	0	1	0	0	0	0	0	0	0	0	0	1	0	0	0	0	0	0	0	1	0	2	1	0	2	0	0	0	1	0	0	0
OTU640	0	0	0	0	0	0	0	0	0	1	0	0	0	0	0	0	0	0	2	0	0	0	0	1	0	2	0	0	1	0	1	0	0	0	0	0	0	0	0	0	0	0	0	0	1	0	0	0	0
OTU661	0	0	1	1	0	0	0	0	1	0	1	2	0	0	0	0	0	0	0	0	0	0	0	0	0	0	0	0	0	1	0	0	0	1	0	0	0	0	0	0	2	0	0	1	0	0	0	0	0
OTU726	2	1	1	0	1	1	0	0	0	0	0	1	0	0	0	1	0	0	1	0	0	0	0	1	0	0	0	0	0	0	0	0	0	0	1	0	0	0	0	1	0	1	1	0	1	1	0	0	0
OTU789	1	0	0	0	0	0	0	0	2	1	1	0	1	0	1	2	0	0	0	0	0	0	0	1	0	2	1	1	0	0	1	0	0	0	0	0	0	0	0	0	1	0	0	0	1	0	0	0	0
OTU1050	0	0	0	1	0	1	0	0	0	0	1	0	0	0	1	0	0	0	0	0	0	1	0	0	0	0	0	0	0	0	0	0	0	0	0	0	0	0	0	0	0	0	0	0	0	0	0	0	0
OTU1143	0	0	0	0	0	0	0	0	0	1	0	0	0	0	0	0	0	0	0	0	0	0	1	3	0	0	1	0	0	1	0	0	0	0	0	0	0	0	0	0	0	0	0	0	0	0	0	0	0
OTU1219	0	1	0	0	1	0	1	0	0	0	0	0	0	0	0	0	0	0	0	0	0	1	0	0	0	0	0	0	0	0	0	1	0	0	1	0	0	0	0	0	0	0	0	0	0	3	0	0	0
OTU1225	1	0	0	0	0	0	0	0	0	0	0	0	0	0	0	0	0	0	0	1	0	0	0	1	0	0	0	0	0	0	0	0	0	0	0	1	0	0	0	0	1	0	0	1	0	1	0	2	0
OTU1309	0	0	0	2	3	1	0	0	0	0	0	0	0	0	0	0	3	0	0	0	1	0	0	0	0	0	0	2	0	0	1	0	0	1	0	0	0	0	0	0	1	0	0	0	0	1	0	0	0
OTU1391	0	0	0	0	2	0	0	0	1	0	0	0	0	0	2	0	0	1	0	0	0	0	1	0	0	0	1	0	1	0	0	0	1	0	0	0	1	0	0	0	0	0	0	0	0	0	0	0	0
OTU1402	0	0	0	0	0	0	1	0	0	0	1	0	0	0	0	1	3	1	0	1	1	0	0	0	0	0	0	0	0	3	1	1	0	0	0	0	0	0	0	0	0	1	0	0	0	0	0	0	0
OTU1507	0	0	0	0	1	0	0	0	0	0	0	0	0	0	0	0	0	0	0	0	0	0	0	0	1	0	0	0	1	0	0	0	0	1	0	0	0	0	0	0	0	0	0	0	0	0	0	0	1
OTU1561	0	0	0	0	0	0	0	0	0	0	0	0	0	0	0	0	0	0	0	0	0	0	0	0	0	0	0	0	0	0	0	0	0	0	0	0	1	0	0	0	3	0	7	2	0	0	0	0	0
OTU1604	0	0	0	0	0	0	0	1	0	0	0	0	0	0	0	0	1	0	0	0	0	3	3	0	0	0	0	0	0	0	1	0	0	3	0	0	0	0	0	0	0	0	0	0	0	1	0	0	0
OTU1779	0	0	0	0	0	0	0	0	0	0	0	0	0	0	0	0	0	0	0	0	0	0	0	0	1	0	0	0	0	0	0	0	0	0	0	1	4	1	0	0	1	3	1	0	1	1	3	0	0
OTU1808	0	0	0	0	0	0	0	0	0	0	0	0	1	0	0	1	0	0	0	1	0	1	0	0	0	0	0	0	0	0	1	1	0	0	0	0	1	1	0	0	2	2	0	0	0	0	0	0	0
OTU1835	0	0	1	0	0	0	1	0	1	0	0	0	2	3	2	4	0	2	0	2	0	0	0	0	0	0	0	0	0	0	0	0	1	0	0	0	0	0	0	0	0	0	0	0	0	0	0	0	0
OTU1996	0	0	0	0	0	0	0	0	1	0	0	0	0	0	1	0	0	0	0	0	0	0	2	0	0	0	0	0	2	0	0	0	0	1	0	1	0	0	0	0	0	0	0	1	0	1	0	1	0
OTU2033	0	0	0	0	0	0	0	0	0	0	0	0	0	0	0	0	0	0	0	0	0	0	0	0	0	1	0	0	0	0	0	0	0	0	0	0	0	2	0	0	1	0	1	2	0	0	0	1	0
OTU2246	0	0	0	1	0	0	0	1	1	0	0	1	0	1	0	0	0	0	0	1	0	0	1	0	0	0	0	0	0	0	0	0	0	0	0	0	0	1	0	0	0	1	0	0	4	0	0	0	0
OTU2282	0	0	0	0	1	0	0	0	1	0	0	2	0	0	0	0	1	0	0	0	1	0	0	0	1	1	0	1	0	0	1	1	0	0	0	1	0	0	0	0	1	0	0	0	1	0	0	0	0
OTU2516	0	0	0	0	0	0	0	0	0	0	0	0	0	0	0	0	0	0	1	0	0	0	0	0	1	0	0	0	0	0	0	0	0	0	0	1	4	2	0	1	0	0	0	0	1	1	2	0	0
OTU2597	0	0	0	0	0	0	0	0	0	0	0	0	0	0	0	0	0	0	0	0	0	0	0	0	2	0	0	0	0	0	0	0	0	0	0	3	1	0	0	2	1	1	0	0	0	0	3	0	0
OTU2626	0	0	0	0	0	0	0	0	0	1	0	0	0	0	0	0	0	0	0	0	0	0	0	0	1	1	0	0	1	0	0	0	1	0	1	1	0	1	0	0	1	0	0	0	0	1	1	2	0
OTU2657	0	0	0	1	0	0	0	0	0	1	0	0	0	0	0	0	0	0	0	0	0	0	0	0	0	0	0	0	0	0	0	0	0	0	0	1	0	0	0	0	0	0	0	0	0	0	0	0	0
OTU2799	0	1	0	0	0	0	0	0	0	0	0	0	1	0	0	1	0	0	0	0	0	0	0	0	0	0	0	0	0	0	1	0	0	0	0	0	0	0	1	0	0	0	0	0	0	0	1	0	0
OTU2825	0	0	0	0	0	0	4	0	3	0	0	0	0	0	0	0	0	0	2	2	0	0	0	0	0	0	0	0	0	1	7	0	0	0	0	0	0	0	0	0	0	0	0	0	0	0	0	0	0
OTU3006	1	1	2	0	0	0	0	0	0	2	0	1	0	0	0	0	0	0	0	0	0	0	0	0	0	0	1	0	0	0	1	0	0	1	1	0	0	0	0	0	0	0	0	0	0	0	0	0	0
OTU3025	0	0	0	0	0	0	0	0	0	0	0	0	0	0	0	0	0	0	0	0	0	0	0	0	0	0	0	0	0	0	0	0	0	0	0	1	2	4	1	0	0	0	0	0	0	0	0	0	0
OTU3043	0	0	1	1	0	2	1	0	0	0	0	0	0	0	0	0	0	1	1	0	0	0	0	0	0	0	0	0	0	0	0	0	0	0	0	1	0	1	0	0	1	0	0	0	0	0	0	0	0
OTU3052	0	0	0	0	0	1	0	0	0	0	0	0	0	0	0	0	0	0	0	1	0	0	0	1	0	0	0	0	1	0	0	0	0	0	0	0	0	0	0	0	0	0	0	0	0	0	0	0	0
OTU3062	0	0	0	0	0	0	0	0	0	0	0	0	0	0	0	0	0	0	0	0	0	0	0	0	0	0	1	1	0	0	0	0	0	0	0	0	0	0	0	0	2	0	0	0	0	0	0	1	0
OTU3147	0	0	0	0	0	0	0	0	1	0	0	0	0	0	0	0	0	1	0	0	0	0	1	0	0	0	1	0	0	0	0	0	1	2	0	0	0	0	0	0	0	0	0	1	0	0	1	0	0
OTU3259	0	0	0	0	0	0	1	0	0	0	0	0	0	0	0	0	0	0	0	0	0	0	0	0	0	0	0	0	0	0	0	1	0	0	0	1	0	0	0	0	0	0	2	1	0	0	0	1	0
OTU3288	0	0	0	0	0	0	1	0	0	0	0	0	1	0	0	0	0	0	1	1	0	0	0	0	0	1	0	0	1	1	0	1	0	0	0	0	0	0	0	0	0	2	0	0	0	0	0	0	0
OTU3465	0	0	0	0	1	0	0	0	0	0	0	0	0	0	0	1	0	0	0	0	0	0	0	0	0	0	1	0	2	0	0	1	0	0	0	0	2	0	0	0	0	0	0	0	0	1	0	0	0
OTU3577	0	1	1	0	0	1	2	0	0	0	1	0	0	0	0	0	0	0	0	0	1	0	0	0	0	0	0	0	1	0	1	0	0	1	0	0	0	1	0	0	0	0	0	1	0	2	0	0	0
OTU3711	0	0	0	0	0	1	0	0	1	0	0	1	0	0	0	0	2	1	1	0	0	0	4	0	0	0	0	0	0	0	0	0	0	0	0	0	1	3	0	0	0	0	0	0	0	0	0	0	0
OTU3734	0	0	1	0	0	0	0	0	0	0	0	0	0	0	0	0	1	0	0	0	0	1	0	0	0	1	0	0	0	0	0	0	1	0	0	1	0	0	0	0	0	1	0	0	0	0	0	0	0
OTU4378	0	0	0	0	0	0	1	0	0	0	0	0	0	1	0	0	0	0	0	2	0	0	0	0	0	0	0	0	0	0	0	0	0	0	0	0	0	0	0	0	0	0	0	0	0	0	0	2	2
OTU4461	0	0	0	0	0	0	0	0	0	0	0	0	0	0	0	0	0	0	0	0	6	0	0	0	0	0	0	0	0	0	0	0	0	0	1	0	0	0	0	0	0	0	0	0	0	0	0	0	0
OTU4646	0	0	1	2	0	0	0	0	1	0	0	1	0	1	1	0	0	0	0	0	1	0	0	2	0	0	0	0	1	0	0	0	1	0	0	0	0	1	1	1	0	1	0	0	0	0	0	0	0
OTU4653	0	0	0	1	0	1	0	0	0	0	0	0	0	1	1	0	0	3	0	0	0	0	0	1	0	0	0	0	0	0	0	0	1	0	0	0	0	0	0	1	0	0	0	0	0	1	0	0	1
OTU4796	0	0	0	0	0	0	0	0	0	0	0	0	0	0	0	0	0	0	0	0	0	0	0	1	0	0	0	6	0	0	1	0	0	0	0	1	0	0	0	0	0	0	0	0	0	0	0	0	0
OTU4841	0	1	0	0	0	0	0	0	0	0	0	0	0	0	1	0	0	0	0	0	0	0	0	0	2	0	1	0	0	0	0	0	0	0	0	1	0	0	0	0	1	0	0	1	0	0	6	0	0
OTU4953	0	0	0	0	0	0	0	0	0	0	0	0	0	0	0	0	0	0	1	0	0	0	0	0	1	0	0	0	0	0	0	0	1	0	1	0	0	0	0	0	0	0	0	0	1	0	1	0	0
OTU6105	0	0	0	1	0	0	0	0	0	0	0	0	0	0	1	0	0	0	0	0	0	0	0	0	0	0	0	0	0	0	0	0	0	0	0	1	0	0	0	0	0	0	0	0	0	0	0	0	0
OTU148	4	1	2	1	0	0	0	0	0	1	0	0	0	0	1	0	0	0	0	0	1	0	0	0	0	0	0	0	0	0	0	0	0	0	0	1	0	0	0	0	0	0	0	0	0	0	0	1	0
OTU275	0	0	0	0	1	0	0	0	1	2	0	1	0	0	1	0	0	0	0	0	1	2	0	2	0	0	0	0	0	0	0	0	0	0	0	0	0	0	1	0	0	0	0	0	0	0	0	0	1
OTU332	0	0	0	1	0	0	0	0	0	0	0	1	0	0	0	1	0	0	0	0	0	0	0	0	0	1	2	0	0	0	0	0	0	0	0	0	0	0	0	0	0	0	0	1	0	0	0	0	0
OTU412	0	1	0	0	0	0	0	0	0	0	1	0	0	1	0	1	0	0	0	0	0	0	0	2	0	0	0	0	1	1	1	0	0	0	1	0	0	0	0	0	0	1	0	0	2	0	0	0	0
OTU426	0	0	0	0	0	0	0	0	0	0	0	0	0	0	1	1	0	1	0	0	0	0	0	1	1	0	0	0	0	0	0	0	0	0	1	0	0	0	0	0	0	0	0	0	0	0	0	0	0
OTU445	0	0	0	0	0	0	0	1	0	0	1	0	0	0	0	0	0	0	0	0	0	0	0	0	0	0	1	0	0	0	0	0	0	0	0	0	0	0	0	2	0	1	0	0	0	1	0	0	0
OTU665	0	2	0	0	0	0	0	0	0	0	0	0	0	1	0	0	0	0	0	0	0	0	2	1	0	0	0	0	1	0	0	1	0	0	0	0	0	0	0	0	0	0	0	0	0	0	1	0	1
OTU763	0	1	0	0	0	0	0	0	0	0	0	0	0	0	1	0	0	1	2	1	0	0	1	0	0	0	0	1	0	0	0	0	0	0	0	0	0	0	1	0	1	0	0	0	3	0	0	0	0
OTU767	0	0	0	0	1	0	0	0	0	0	0	0	0	0	0	0	4	0	0	1	0	0	0	0	1	0	1	0	0	0	0	0	0	0	0	1	0	0	0	0	0	0	0	0	0	0	0	0	0
OTU840	0	0	1	0	0	0	0	1	0	0	0	0	0	0	0	0	1	0	0	1	1	1	0	0	0	0	0	0	0	0	0	0	0	0	0	0	0	0	0	0	0	0	0	1	0	0	0	0	1
OTU945	1	2	1	0	0	2	0	0	0	1	0	0	0	0	1	0	1	2	0	0	0	0	0	0	0	0	0	0	0	0	0	0	0	0	0	0	0	0	0	0	0	0	0	0	0	1	0	0	0
OTU1127	1	0	1	1	1	0	0	0	0	0	0	0	0	0	0	0	0	1	0	0	0	0	0	0	0	0	1	1	0	0	0	0	0	0	0	0	0	0	0	0	1	0	0	0	0	0	0	1	0
OTU1339	2	2	0	0	0	0	0	0	1	4	0	0	0	0	0	0	0	1	0	0	0	0	7	0	0	0	0	0	0	0	0	0	0	0	0	0	0	0	0	0	0	0	0	0	0	0	0	0	0
OTU1342	0	0	0	0	0	0	0	0	2	2	0	0	0	2	0	0	0	1	0	0	0	0	2	0	0	0	0	0	0	0	0	0	0	0	0	0	0	0	0	0	0	0	0	0	0	3	0	0	0
OTU1581	0	1	0	0	0	0	0	0	0	0	0	0	0	0	1	2	0	0	0	0	0	0	0	0	0	0	1	1	0	0	0	2	0	0	0	0	0	0	0	0	0	0	0	0	1	0	0	1	0
OTU1738	1	0	0	1	0	0	0	0	0	0	0	1	0	0	0	0	5	0	0	0	0	0	0	0	1	0	0	0	0	0	0	0	1	0	0	0	0	0	1	2	0	1	0	0	0	0	1	0	0
OTU1771	0	0	1	1	0	1	0	1	2	0	0	0	0	0	0	0	0	0	0	0	0	0	0	0	0	0	0	3	1	0	0	0	0	0	1	0	0	0	0	2	2	0	0	0	0	0	1	0	0
OTU1793	0	0	0	0	0	0	0	0	0	0	0	0	0	0	0	1	0	0	0	0	0	0	0	0	0	0	0	0	0	0	0	0	0	0	0	0	0	0	0	0	0	0	0	0	0	0	0	0	0
OTU1914	0	0	0	0	0	0	0	0	0	0	0	0	0	0	1	0	0	0	0	0	1	0	0	0	1	0	0	0	0	0	0	1	0	0	0	0	0	0	0	0	0	0	0	0	0	0	0	0	0
OTU1968	0	0	0	0	1	0	0	0	0	1	0	0	0	0	0	0	1	0	0	0	1	0	0	0	0	1	0	1	0	0	0	0	0	0	0	1	0	0	0	0	2	0	0	1	0	0	0	0	0
OTU2128	0	0	0	0	0	0	0	0	0	1	0	0	0	0	0	0	0	0	0	0	0	0	0	1	0	0	1	0	0	0	0	0	0	0	0	1	0	1	0	0	1	0	0	2	0	0	1	0	0
OTU2380	0	0	1	0	0	0	0	0	0	0	0	0	0	0	0	0	0	1	0	0	0	0	0	0	0	0	0	1	0	0	0	1	0	0	0	0	0	0	0	0	0	0	0	0	0	0	0	0	0
OTU2385	0	0	0	0	0	0	0	0	0	0	0	0	1	1	0	0	0	0	0	0	0	0	0	0	0	0	0	0	0	0	0	0	0	0	0	0	1	0	0	0	0	0	0	0	0	0	0	1	0
OTU2397	0	1	0	0	0	0	0	0	0	0	0	0	0	0	0	0	0	0	0	0	0	0	0	0	0	0	0	0	0	0	1	0	0	0	0	0	0	1	0	0	0	0	2	0	0	0	1	0	0
OTU2495	0	0	0	0	0	0	0	0	0	1	0	0	0	0	0	0	0	1	0	0	0	0	0	0	1	0	0	0	0	0	0	0	1	0	0	0	0	0	1	0	2	0	0	0	1	0	0	0	0
OTU2565	0	2	1	0	0	0	0	2	1	0	0	0	0	1	0	0	1	0	0	0	0	0	1	0	0	0	1	0	0	0	0	0	0	1	0	0	1	0	0	0	0	0	0	0	1	0	0	0	0
OTU2856	0	0	0	1	0	0	0	1	0	0	0	0	0	1	0	0	0	0	0	0	0	0	1	0	0	0	0	0	0	0	0	0	0	0	0	0	0	0	0	0	0	0	0	0	1	3	0	0	0
OTU2923	0	0	0	0	0	0	0	0	0	0	0	0	0	0	0	0	1	0	0	2	0	0	0	0	0	0	1	1	0	0	0	0	1	0	0	0	0	0	0	0	0	0	0	0	0	0	0	0	0
OTU3114	0	0	0	0	0	0	0	0	0	0	0	0	0	0	0	0	0	0	0	0	0	0	0	0	0	0	0	0	0	0	0	0	0	0	0	0	0	0	0	0	0	0	0	0	0	0	0	0	0
OTU3198	0	0	0	1	0	0	0	0	0	0	0	0	1	0	0	0	0	1	0	0	0	0	0	0	0	0	0	0	0	0	2	0	0	0	0	0	0	0	0	0	0	1	0	0	1	0	0	0	0
OTU3380	0	0	0	0	0	0	0	0	0	0	0	0	0	0	0	0	0	0	0	0	0	0	0	0	0	0	0	0	0	0	0	0	0	0	0	0	0	2	0	0	0	0	0	2	1	0	0	0	0
OTU3381	0	0	0	0	0	0	0	0	2	2	0	0	0	0	1	0	0	0	0	0	1	1	1	0	0	0	1	0	0	0	0	0	0	0	1	0	0	0	0	0	1	0	0	0	0	0	0	0	0
OTU3399	1	0	0	0	0	0	0	0	0	0	0	2	0	0	0	0	0	0	0	0	0	0	0	0	0	0	0	0	0	0	0	1	0	0	0	0	0	0	0	0	1	0	0	0	0	0	1	0	1
OTU3688	1	0	0	2	0	0	1	0	0	0	0	0	0	0	0	0	0	0	0	1	0	0	0	1	0	0	0	0	0	0	0	0	0	1	0	0	0	0	0	1	0	0	0	0	0	0	0	0	0
OTU3918	0	0	0	0	0	0	0	0	0	0	0	0	0	1	0	0	0	0	0	0	0	0	0	0	0	2	0	1	0	1	0	0	0	0	0	0	1	0	0	0	0	0	1	2	0	0	1	0	0
OTU3972	0	0	0	0	0	1	1	0	0	1	0	0	0	0	0	0	1	0	0	0	0	0	0	0	0	0	0	0	0	0	0	1	0	0	0	0	0	0	0	0	0	0	0	0	0	1	1	0	0
OTU3978	0	0	0	0	0	0	0	0	1	0	0	0	0	0	0	0	0	0	0	0	0	0	0	0	0	5	1	0	0	0	0	0	1	0	2	0	0	1	0	1	0	1	0	0	0	0	0	0	0
OTU4049	0	1	0	1	0	0	0	0	0	0	3	0	0	0	0	0	1	0	0	0	0	0	2	1	0	0	0	0	1	0	0	0	0	0	0	0	0	0	1	0	0	0	0	0	0	0	0	0	0
OTU4170	0	0	1	0	0	0	0	0	0	0	0	0	0	0	0	0	0	0	0	0	0	0	0	0	0	0	0	1	0	0	0	0	0	0	1	1	0	0	0	0	1	0	1	0	0	0	0	0	0
OTU4225	0	0	0	1	0	0	2	0	1	0	0	0	0	0	0	0	0	0	1	0	0	0	0	0	0	0	0	0	0	1	0	0	0	0	0	0	0	0	0	0	0	0	0	0	0	0	0	0	0
OTU4251	0	0	1	0	0	0	0	0	0	1	0	0	0	0	0	0	0	0	0	0	0	1	0	0	0	0	0	0	0	0	0	0	0	0	0	0	0	1	0	0	0	0	0	0	1	0	0	0	0
OTU4634	0	0	0	0	0	0	0	0	1	0	0	0	0	2	0	0	0	1	2	0	0	0	0	0	0	0	0	0	0	0	1	0	4	0	0	0	0	0	0	0	0	3	0	0	0	1	0	1	0
OTU4664	2	0	0	0	0	0	0	0	3	0	0	0	0	0	0	0	0	0	0	0	1	0	0	0	0	0	0	0	0	0	0	0	0	0	0	1	0	1	0	2	0	0	1	0	0	3	1	0	1
OTU4816	0	0	1	0	0	0	0	0	0	0	0	1	0	0	1	0	0	0	0	1	0	0	1	0	1	0	0	0	0	2	0	0	0	0	0	0	0	0	1	0	0	0	1	0	0	0	0	0	0
OTU4893	1	0	0	0	0	0	0	0	0	1	0	0	2	0	0	0	1	1	1	1	0	0	0	0	0	0	0	1	0	0	0	0	0	0	0	0	0	0	0	0	0	0	0	0	0	0	0	1	1
OTU4995	0	0	0	1	1	1	0	0	1	0	0	2	0	0	0	1	0	0	0	0	0	0	0	0	0	0	0	0	0	0	0	0	0	0	0	0	0	0	1	0	0	0	0	0	0	0	0	1	0
OTU5012	0	0	1	0	1	0	0	0	0	1	0	0	2	0	0	0	0	0	1	0	1	2	0	0	0	0	0	0	1	0	0	0	0	0	0	0	0	0	2	0	2	0	0	0	0	0	0	0	0
OTU5189	0	0	0	0	0	0	0	1	0	0	0	0	0	0	1	0	0	0	0	0	0	0	0	0	0	0	0	0	0	1	0	0	0	0	0	0	0	0	0	0	1	2	0	0	0	0	0	1	0
OTU5511	0	0	0	0	0	0	1	0	0	1	0	0	0	0	0	0	0	0	0	0	0	1	0	0	0	1	0	0	1	0	0	0	0	0	0	0	0	0	1	1	0	1	0	2	0	0	0	0	0
OTU6091	0	1	0	0	0	0	0	0	0	0	0	0	1	1	0	0	1	1	0	1	0	0	0	0	1	0	0	1	0	2	0	0	0	1	0	0	0	0	0	0	1	0	0	0	1	0	0	0	1
OTU6114	0	0	0	0	0	0	0	0	0	0	0	0	0	0	0	0	0	0	0	1	0	0	0	0	0	1	0	1	0	0	0	0	0	0	0	0	0	0	0	1	0	0	0	0	0	0	0	0	0
OTU95	0	0	0	0	0	0	0	0	0	1	0	0	0	0	0	0	0	0	0	0	0	0	0	0	0	0	0	0	0	0	0	0	0	0	0	1	1	0	0	0	0	0	0	1	0	0	0	0	1
OTU323	0	0	0	0	0	0	0	0	0	1	0	0	0	0	0	0	0	0	0	0	0	0	0	1	0	0	0	0	3	0	0	0	0	0	0	1	1	0	1	0	1	0	0	0	0	0	0	1	0
OTU438	1	0	0	1	1	1	0	0	0	1	0	0	2	0	1	0	0	0	0	0	0	0	0	0	2	0	0	0	0	0	0	0	0	0	0	1	0	0	0	0	1	0	0	0	0	0	2	0	0
OTU624	0	0	1	0	0	0	0	0	0	0	0	0	0	1	0	0	0	0	0	0	0	0	0	0	0	0	1	0	0	0	0	0	0	1	0	0	0	0	0	1	0	0	0	0	0	0	1	0	0
OTU666	0	0	0	0	0	1	0	0	0	0	1	0	0	0	0	0	0	0	0	0	0	0	0	0	0	1	0	0	0	0	0	3	0	0	1	0	0	0	0	0	0	0	0	0	0	0	0	1	0
OTU857	0	0	0	0	0	0	0	0	0	0	0	0	0	0	0	0	2	0	1	0	3	0	0	0	0	0	1	0	0	0	0	0	0	0	0	0	0	0	0	0	0	0	0	0	0	0	1	0	0
OTU975	0	2	0	0	3	2	0	0	0	0	0	0	0	0	1	1	0	0	0	0	0	0	0	0	0	1	0	0	0	0	1	0	0	0	1	0	0	0	0	0	0	0	0	0	1	0	0	0	0
OTU1044	0	1	1	0	0	0	0	0	0	0	0	0	0	0	0	0	0	1	0	0	0	0	0	0	0	0	0	0	2	0	0	0	0	0	0	0	0	0	0	0	0	0	0	0	0	0	0	0	0
OTU1179	1	0	1	0	0	0	1	0	0	0	0	1	1	0	0	0	1	0	0	0	0	0	0	0	1	0	0	0	0	0	0	0	1	0	1	0	0	0	0	0	0	0	0	0	0	1	0	0	0
OTU1213	1	1	0	1	1	0	0	0	0	0	0	0	1	0	0	0	0	0	0	0	1	0	0	0	0	0	0	1	1	0	0	0	0	0	0	0	0	0	0	0	0	2	0	0	0	0	0	0	1
OTU1265	0	0	0	0	0	3	0	3	0	0	0	1	0	0	0	0	1	1	0	0	1	0	4	0	0	0	0	0	0	0	0	0	0	1	0	0	0	0	0	0	0	0	0	0	0	2	0	0	0
OTU1302	0	0	0	1	0	0	0	0	0	0	0	1	0	0	0	0	0	1	1	0	0	0	0	0	0	0	0	0	0	1	0	0	0	0	0	0	0	0	0	0	1	0	0	0	1	1	0	0	0
OTU1588	0	0	0	0	0	0	0	0	0	0	0	0	0	0	0	0	0	0	0	0	0	0	0	0	0	0	0	0	0	0	0	0	0	1	1	1	0	0	0	0	0	0	1	0	1	0	0	0	0
OTU1677	0	0	0	0	0	0	0	0	0	0	2	0	0	0	0	0	0	0	0	0	0	0	0	0	0	0	0	1	0	0	0	0	0	1	0	0	0	0	0	0	0	1	0	0	0	0	1	0	0
OTU1716	3	0	0	0	0	0	1	0	0	1	0	0	1	0	2	1	1	0	0	0	1	0	0	0	0	0	0	1	1	0	1	0	0	0	0	0	0	0	0	0	0	0	0	0	0	0	0	0	0
OTU1830	0	0	0	2	0	0	0	0	0	0	0	0	0	0	0	0	0	0	0	0	0	0	0	0	0	0	0	0	0	0	0	0	0	0	0	0	1	0	0	0	1	1	0	0	0	0	0	0	0
OTU1934	0	0	0	1	0	1	0	0	0	0	0	2	0	0	0	0	1	0	0	1	0	0	0	0	1	0	0	0	1	0	0	1	0	0	0	1	0	0	0	0	0	0	1	0	0	0	0	0	1
OTU2030	0	0	0	1	0	0	0	2	0	0	0	0	4	0	0	0	0	1	0	0	1	0	1	0	0	0	0	0	0	0	0	0	0	0	0	1	0	1	0	0	0	0	0	0	0	0	0	0	0
OTU2055	0	0	0	0	0	1	0	0	0	0	0	0	0	0	0	0	0	0	0	1	0	0	0	0	0	0	0	0	1	0	0	0	0	0	0	0	0	0	1	0	1	0	1	0	0	0	0	0	0
OTU2058	0	0	0	0	0	0	0	0	0	0	0	0	0	0	0	0	2	0	0	0	1	0	0	0	0	0	0	0	0	0	0	0	0	0	0	0	2	0	1	0	0	0	1	0	0	0	0	0	0
OTU2100	1	0	0	0	1	0	0	0	0	0	0	0	0	1	1	0	0	1	0	0	0	0	0	0	2	0	0	0	0	0	0	1	0	0	0	0	1	1	0	1	0	1	0	0	0	0	0	0	0
OTU2145	0	1	0	0	0	0	0	0	0	0	0	0	0	0	0	0	0	0	0	0	0	0	0	0	0	0	0	0	0	0	0	0	0	0	0	1	0	1	0	0	0	0	0	0	0	0	0	1	1
OTU2232	0	0	0	1	1	0	0	0	0	0	0	1	0	0	0	0	0	0	0	0	1	0	0	0	0	1	0	0	0	0	0	1	0	0	0	0	1	0	0	0	1	0	0	0	0	0	0	0	1
OTU2340	0	1	0	0	0	0	0	0	0	0	0	0	0	1	0	0	0	0	0	0	0	0	0	0	0	0	0	0	0	0	0	1	0	1	0	1	0	0	0	0	0	0	0	0	0	0	0	0	0
OTU2469	0	0	0	0	0	0	0	0	0	0	0	0	1	0	1	1	1	1	1	0	0	1	0	0	0	0	1	0	1	0	0	0	0	0	0	0	0	0	0	0	0	0	0	0	0	0	0	0	0
OTU2498	0	0	0	0	0	0	0	0	0	0	0	1	0	0	0	0	0	0	0	0	0	3	0	0	0	9	0	0	0	0	0	1	0	1	0	0	0	0	1	0	0	0	0	0	1	1	0	0	0
OTU2514	0	0	0	0	0	0	0	1	1	0	1	0	0	0	0	0	0	0	0	0	0	0	0	0	0	1	0	1	0	0	0	0	0	0	0	0	0	0	1	4	0	0	0	0	2	2	0	0	0
OTU2539	0	0	0	0	0	0	0	0	0	0	0	0	0	0	2	0	0	0	0	0	0	0	0	1	0	0	0	0	0	2	0	0	0	0	0	1	0	1	2	0	1	0	0	0	0	0	0	0	0
OTU2665	0	0	0	1	0	0	0	0	0	2	0	0	0	0	0	3	0	0	0	0	1	0	0	1	0	0	0	0	0	0	0	5	0	5	0	0	0	0	0	0	0	0	0	0	0	0	0	0	0
OTU2801	0	0	0	0	0	0	0	0	0	0	0	0	0	0	0	0	0	0	0	0	0	0	0	0	1	0	0	0	0	0	0	0	0	0	0	0	0	1	0	1	1	1	0	0	0	0	0	0	0
OTU2815	0	0	0	0	0	0	0	0	0	0	0	0	0	0	1	0	0	0	0	0	0	1	0	0	1	0	0	0	0	0	0	0	0	0	0	0	0	0	0	0	1	0	0	0	0	0	0	0	0
OTU2833	0	0	0	0	0	0	0	0	0	0	0	0	0	0	0	0	0	0	0	0	0	0	0	0	0	0	0	1	0	0	0	0	0	0	0	0	0	0	0	0	0	1	0	1	0	0	0	0	1
OTU2919	0	0	0	0	1	0	0	0	0	0	0	0	0	0	0	0	0	0	0	0	0	0	0	0	3	0	0	0	0	0	0	0	0	0	0	0	0	1	0	0	0	0	0	0	1	0	0	0	0
OTU2991	0	0	0	0	0	1	0	1	0	1	0	0	0	0	0	0	0	0	0	0	0	0	0	0	0	0	0	0	0	0	0	0	0	0	0	0	0	3	2	1	1	1	0	1	0	0	0	0	0
OTU3096	1	0	0	0	0	0	0	0	0	0	0	0	0	1	0	0	0	0	0	0	0	0	0	1	0	2	0	0	0	0	0	0	0	0	1	0	0	0	0	0	0	0	0	0	1	0	0	0	0
OTU3172	0	1	0	1	0	0	0	0	0	0	0	1	0	0	0	2	0	2	0	0	0	0	0	0	1	0	0	1	1	0	0	1	1	1	0	0	0	0	0	0	0	0	0	0	1	0	0	0	0
OTU3277	0	0	0	0	0	0	0	0	0	0	0	0	0	0	0	0	0	0	0	0	0	0	0	0	0	0	1	0	0	0	0	0	0	0	0	1	0	0	0	0	0	0	0	0	0	0	0	0	0
OTU3406	0	0	1	0	0	0	0	0	0	0	0	0	0	0	0	0	0	0	0	0	1	0	1	0	0	0	0	0	1	1	0	2	0	0	0	0	0	0	0	0	0	0	0	0	0	0	0	0	0
OTU3441	0	0	0	0	0	0	0	1	0	0	0	0	0	0	0	0	0	0	0	0	1	0	0	0	0	0	0	1	0	0	0	0	0	0	1	0	0	0	0	0	1	1	1	2	0	0	0	0	0
OTU3557	0	0	1	0	0	0	0	0	1	0	0	0	0	0	0	1	0	0	0	1	0	0	0	0	0	0	0	0	0	0	0	0	0	0	0	0	0	0	0	0	0	0	1	0	0	0	0	0	0
OTU3877	0	0	0	0	0	6	0	0	0	0	0	0	0	0	0	0	0	1	0	0	0	0	0	0	0	0	0	1	2	0	0	1	0	0	0	0	0	0	0	0	0	0	0	0	0	0	0	0	0
OTU3927	0	0	0	0	0	0	0	0	0	0	1	0	1	0	0	0	0	0	0	0	0	0	1	0	1	0	0	1	0	0	0	0	0	0	0	0	0	0	0	1	0	0	2	0	0	0	1	1	0
OTU4052	0	0	0	0	0	0	0	0	0	0	0	0	0	0	0	0	0	0	0	0	0	0	0	0	1	0	0	0	0	1	0	0	0	0	0	0	0	0	0	0	1	0	0	1	0	1	0	0	0
OTU4281	0	0	1	0	0	0	0	0	0	0	0	0	0	0	0	0	0	0	1	0	0	0	0	0	0	0	0	0	0	0	0	0	0	0	0	0	0	0	1	0	0	1	0	0	0	0	0	0	0
OTU4290	0	0	0	0	0	0	0	1	0	0	0	0	1	0	0	0	0	1	0	0	0	0	0	0	0	0	0	0	1	0	0	0	0	0	0	0	0	0	0	0	0	0	0	0	2	0	0	0	0
OTU4382	0	0	1	0	0	0	0	0	0	0	1	0	1	0	0	0	0	0	0	1	0	0	1	0	0	0	0	0	0	0	0	0	0	0	0	0	0	0	0	0	0	0	0	0	0	1	0	0	0
OTU4480	0	0	0	0	0	0	0	0	1	0	0	0	0	0	0	1	0	0	0	0	0	0	0	0	0	0	0	0	0	0	0	0	0	0	0	0	0	0	0	0	0	0	2	0	0	0	0	0	0
OTU4595	0	0	0	0	0	0	1	0	0	0	0	0	0	0	0	0	0	0	2	0	0	0	0	0	1	0	0	1	0	0	0	0	0	0	0	0	0	2	0	0	0	1	1	0	0	1	0	0	0
OTU4596	0	0	0	0	0	0	1	0	0	0	1	1	0	4	0	0	0	0	0	0	0	0	0	0	0	0	0	0	0	1	0	1	0	0	0	0	0	1	0	3	0	0	0	0	0	0	1	0	1
OTU4661	0	0	0	0	0	0	0	0	0	0	0	0	0	0	0	0	0	0	0	0	0	0	1	0	0	0	0	0	0	1	0	0	0	0	0	0	0	0	0	0	0	0	0	1	0	0	0	0	0
OTU4790	0	0	0	0	0	0	0	0	0	0	0	0	0	0	0	0	0	0	0	0	0	0	0	0	0	0	0	0	0	0	0	0	0	0	0	0	1	1	0	0	0	0	1	4	0	0	0	0	0
OTU4809	1	1	1	0	0	0	0	0	0	1	0	0	0	0	0	0	3	0	0	0	0	0	0	0	0	0	0	0	0	0	0	0	0	0	0	0	0	0	0	0	0	0	0	0	0	0	0	0	0
OTU5370	0	0	0	0	0	0	0	0	0	0	0	0	0	0	0	0	0	0	0	0	0	0	0	0	0	0	0	0	0	1	0	0	0	0	0	0	0	0	0	0	0	0	0	0	1	0	0	0	0
OTU5626	0	0	0	0	1	0	0	0	0	0	0	0	0	0	0	0	1	1	0	0	0	0	1	0	0	0	0	0	0	0	0	0	0	0	0	0	0	0	0	0	0	0	0	0	0	0	0	0	0
OTU223	0	0	0	0	0	0	0	1	0	0	0	0	0	0	0	0	0	0	0	0	0	0	0	0	0	0	0	1	0	0	0	0	0	0	1	0	0	0	0	0	0	0	1	0	1	0	0	0	0
OTU450	0	0	0	0	0	0	0	0	0	0	0	0	0	0	0	0	0	0	0	0	0	0	0	0	0	0	0	0	0	0	0	0	0	1	0	2	2	0	0	0	1	1	1	0	0	0	1	0	0
OTU455	0	0	1	0	0	0	0	0	0	0	0	2	0	0	1	0	1	0	1	0	0	0	0	0	0	0	0	0	0	1	0	0	1	0	0	0	0	0	0	0	0	1	1	0	0	0	0	0	0
OTU457	0	0	0	0	0	0	0	0	0	0	0	0	0	0	0	0	0	0	0	0	0	0	0	1	1	0	0	0	0	2	0	0	0	0	0	0	0	0	0	0	1	0	1	1	0	0	0	1	0
OTU497	0	0	0	0	0	0	0	0	1	1	0	1	1	2	0	2	0	0	1	0	0	0	0	0	0	1	0	0	0	0	0	0	1	0	0	0	0	0	0	0	0	0	0	0	1	2	0	0	0
OTU551	0	1	0	0	0	0	0	2	0	0	0	0	0	0	0	0	0	0	0	1	0	0	0	0	0	0	0	0	0	0	0	0	0	0	0	0	0	0	0	0	0	0	0	0	0	0	0	0	2
OTU674	0	0	0	0	0	0	0	0	0	0	0	0	0	0	0	0	0	1	0	1	0	0	0	0	0	0	0	0	0	0	0	0	0	0	0	0	0	0	1	0	0	0	0	0	0	0	0	0	0
OTU720	0	0	0	0	0	0	0	0	0	1	0	0	0	0	0	0	0	0	0	0	0	0	0	0	0	0	0	0	0	0	0	0	0	0	0	0	0	0	0	0	0	0	0	0	0	0	0	0	0
OTU734	0	0	0	0	0	0	0	0	0	0	0	0	0	0	0	1	0	0	0	1	0	0	0	1	0	0	0	0	0	0	0	0	0	0	0	0	0	0	0	0	0	0	0	0	0	1	0	0	0
OTU810	0	0	0	0	0	0	0	0	0	0	0	0	0	0	0	3	0	7	2	2	0	0	0	0	0	0	0	0	0	0	0	0	0	0	0	0	0	0	0	0	0	0	0	0	0	0	0	0	0
OTU841	0	0	0	0	0	0	0	0	0	0	1	0	0	0	1	0	2	0	0	0	0	0	0	0	0	0	0	0	0	1	0	0	0	0	0	0	0	0	0	1	4	0	0	1	2	1	0	0	0
OTU952	0	0	0	0	0	1	0	2	0	0	0	1	0	0	0	0	0	0	0	1	0	2	0	0	0	0	0	0	1	0	0	0	0	0	0	0	1	1	0	0	1	0	0	0	0	0	0	0	0
OTU987	0	0	0	0	0	0	0	0	1	0	0	0	0	0	1	0	1	2	0	0	1	0	1	0	0	0	2	0	0	0	0	0	0	0	0	0	0	0	0	0	0	0	0	0	1	0	0	1	0
OTU1020	0	0	0	0	0	0	0	0	0	0	0	0	0	0	0	0	0	0	0	0	0	1	0	0	0	0	0	0	0	1	0	2	1	0	0	0	0	2	1	0	0	0	0	0	0	1	0	1	0
OTU1121	0	0	0	0	0	1	0	0	0	0	0	0	0	0	0	0	0	0	0	0	0	0	0	0	0	0	1	0	0	0	0	1	2	0	0	0	0	1	0	0	0	0	0	0	0	0	0	0	0
OTU1272	0	0	0	0	0	0	0	0	0	0	0	0	0	0	0	0	0	0	3	0	1	0	0	0	0	1	0	0	0	1	2	3	1	0	0	0	0	0	0	0	0	0	0	0	0	0	0	1	0
OTU1393	0	0	0	0	0	0	0	0	0	0	0	1	0	0	0	0	1	0	0	0	0	0	0	1	0	0	0	1	0	0	1	0	0	0	0	0	0	0	1	0	0	0	0	0	1	0	0	0	0
OTU1522	0	0	0	0	0	1	0	0	0	0	0	0	0	0	0	0	0	0	0	0	0	0	0	0	0	0	0	0	0	0	0	0	0	0	0	0	1	1	0	0	1	0	0	0	0	0	0	0	0
OTU1559	2	0	0	0	0	0	0	3	0	0	0	1	0	0	0	1	0	0	0	0	0	0	0	0	0	1	0	0	1	0	0	2	2	0	1	0	0	0	0	0	0	0	0	0	0	0	0	0	0
OTU1568	0	0	1	0	0	0	0	0	0	0	0	0	0	0	0	1	0	0	0	0	0	0	0	3	2	1	0	1	0	0	0	0	0	0	0	1	1	0	0	0	0	0	0	0	0	1	0	0	0
OTU1574	0	0	0	0	0	0	0	0	0	1	0	0	0	0	0	0	0	1	0	0	2	0	0	0	0	1	0	0	0	0	0	0	0	0	0	0	0	0	0	0	0	0	1	0	1	1	1	0	0
OTU1603	0	2	0	0	0	0	0	0	0	0	0	0	0	1	0	0	0	0	0	0	0	0	0	0	1	3	0	0	0	0	0	0	0	1	0	0	0	0	0	1	0	0	1	1	0	0	2	0	0
OTU1729	1	1	0	0	0	0	1	0	0	0	0	0	0	0	0	0	1	0	2	0	0	0	0	0	0	0	0	1	0	0	1	0	0	5	1	0	0	0	0	0	0	0	0	0	1	0	0	0	0
OTU1931	0	0	0	0	0	0	0	1	0	1	0	0	0	0	0	1	0	0	0	0	0	0	0	0	1	0	0	0	0	0	0	1	0	0	0	0	0	1	0	0	0	0	2	0	0	1	0	0	0
OTU1952	0	0	0	0	0	0	0	0	0	0	0	0	2	0	1	0	0	0	0	0	0	0	0	0	0	0	0	0	0	0	0	1	0	0	1	0	0	0	0	0	0	0	0	0	0	0	0	0	0
OTU2025	0	0	0	0	0	0	0	0	0	0	0	0	0	0	0	0	0	0	0	0	0	0	0	0	0	0	0	0	0	0	0	0	0	0	1	0	0	0	1	0	0	0	0	1	0	0	0	0	0
OTU2054	0	0	0	0	0	0	0	0	0	0	0	0	0	0	0	2	0	0	0	0	0	0	0	0	0	0	0	0	0	0	0	0	0	0	0	0	0	1	0	0	1	0	0	0	0	0	1	0	0
OTU2325	0	2	0	0	0	0	0	0	0	1	0	0	1	0	1	0	0	0	0	0	1	0	0	0	0	0	0	0	0	1	0	0	0	0	0	0	0	1	0	1	0	0	0	0	0	1	0	0	0
OTU2387	0	0	0	0	0	0	0	0	0	0	0	0	0	0	1	0	0	0	1	0	0	1	0	0	0	0	1	0	0	1	0	1	0	0	0	0	0	0	0	0	0	0	0	1	0	0	0	1	0
OTU2405	0	0	0	0	0	1	0	0	0	2	0	0	0	0	0	0	0	1	0	0	0	0	0	0	0	0	1	0	1	0	0	0	0	1	1	0	0	0	0	0	0	0	0	0	0	0	0	0	0
OTU2441	1	1	0	0	0	1	0	0	0	0	1	0	0	0	0	0	0	0	0	0	0	0	0	0	1	0	0	0	1	0	0	0	0	0	0	0	1	0	0	0	0	0	0	0	0	0	0	0	0
OTU2442	1	0	0	1	0	0	0	0	0	0	0	0	0	0	0	0	0	0	0	0	0	0	0	0	1	0	0	0	0	0	0	0	0	0	0	0	0	1	1	0	0	1	0	0	0	1	0	0	0
OTU2625	0	1	0	0	0	0	0	0	0	0	0	0	0	0	0	0	0	1	0	0	0	0	0	0	0	0	0	0	0	0	0	0	0	0	0	1	0	0	0	0	1	0	0	2	0	0	0	0	1
OTU2687	2	0	0	0	0	0	0	0	0	0	0	0	0	0	0	0	0	0	1	0	0	0	0	0	0	0	0	0	0	0	0	0	0	0	0	1	0	1	0	0	0	0	0	0	0	1	1	1	0
OTU2711	0	0	0	0	0	0	0	0	0	0	0	0	0	0	0	0	0	0	0	0	1	4	0	0	0	0	1	0	0	0	0	0	0	0	0	0	0	0	4	0	0	0	0	0	0	0	0	0	0
OTU3064	0	0	0	0	0	0	0	0	0	0	0	0	0	0	0	0	0	0	0	0	0	0	0	0	0	0	0	0	0	0	0	0	0	0	0	1	0	0	0	0	0	0	0	0	0	0	1	0	0
OTU3286	0	0	0	0	0	0	0	0	0	0	0	0	0	0	0	2	0	0	0	0	0	0	0	0	0	0	0	0	0	0	0	0	0	0	0	0	2	0	0	2	1	0	0	0	0	0	0	0	0
OTU3431	0	0	1	0	0	0	0	0	0	0	0	0	0	0	0	1	0	0	0	0	0	0	0	0	0	0	0	0	0	0	0	0	0	0	0	1	0	0	0	0	0	1	0	0	1	2	0	0	0
OTU3476	0	0	0	1	0	0	0	0	0	0	0	0	0	0	1	0	0	0	0	0	0	0	0	0	0	0	0	0	0	1	0	0	0	0	0	0	0	0	1	0	0	0	0	0	0	0	1	1	0
OTU3555	1	1	2	0	0	0	1	0	0	0	0	0	0	0	0	0	1	0	0	0	0	0	0	1	1	0	0	0	0	0	0	0	0	1	0	0	1	0	0	0	0	0	0	0	0	0	0	0	0
OTU3696	0	0	0	0	0	0	1	0	1	0	0	0	0	0	0	1	1	0	0	0	0	0	0	0	0	0	0	0	0	0	0	0	0	0	1	0	0	0	1	0	1	0	0	0	0	0	0	0	0
OTU3731	0	0	0	0	0	0	0	0	0	0	0	0	0	0	0	1	0	0	0	0	1	0	0	0	0	0	0	0	0	0	0	0	0	0	9	0	0	0	0	0	0	0	0	0	0	0	0	0	0
OTU3733	0	0	0	0	0	0	0	1	0	0	0	0	0	0	0	0	0	0	0	0	0	0	0	0	0	0	5	0	0	0	0	0	0	0	0	0	0	3	0	0	0	0	0	0	0	0	0	0	0
OTU4181	0	0	0	0	6	0	0	0	0	1	0	0	0	0	0	1	4	1	0	0	0	0	0	0	0	0	0	0	0	0	0	0	3	1	0	0	0	0	0	0	0	0	0	0	0	0	0	0	0
OTU4210	0	0	0	0	0	0	1	0	0	0	0	0	0	0	1	0	0	0	0	0	0	0	0	0	2	0	0	1	0	0	0	0	0	0	0	0	0	0	0	0	1	0	0	0	0	0	0	0	0
OTU4449	0	2	0	0	0	1	1	0	2	0	0	0	0	0	0	0	0	0	0	0	1	0	0	0	0	0	0	0	0	0	0	0	5	0	0	0	0	0	0	0	0	0	0	0	0	0	1	0	0
OTU4470	0	0	0	1	0	0	1	0	0	0	0	2	1	1	0	0	0	0	0	0	0	5	0	0	0	0	0	0	0	0	0	0	0	1	0	0	0	0	1	0	0	0	0	0	0	0	0	0	0
OTU4487	0	0	0	0	0	0	0	0	0	0	0	0	0	0	0	0	0	0	0	0	0	0	0	0	0	0	0	0	0	0	0	0	0	0	0	0	0	1	0	0	1	0	1	2	0	0	0	0	0
OTU4566	0	0	0	0	0	0	2	0	0	0	0	0	0	0	0	0	1	0	1	0	0	0	0	0	1	0	0	1	0	0	0	0	0	0	1	1	0	0	0	0	0	0	0	0	0	0	1	0	2
OTU4693	2	2	0	0	0	0	0	0	1	0	0	0	0	0	3	0	0	0	1	0	0	0	2	0	0	0	0	0	0	0	0	0	0	0	0	0	0	0	0	0	0	0	0	0	0	0	0	0	0
OTU4707	0	0	0	2	0	0	0	0	0	0	0	0	0	0	0	0	0	0	0	0	0	0	0	0	2	0	0	0	0	0	0	0	0	0	0	0	0	0	1	0	0	0	0	0	0	0	0	0	0
OTU4715	0	0	0	0	0	0	0	0	0	0	0	0	0	0	0	0	0	0	0	1	0	0	0	0	0	0	0	0	0	0	0	0	0	0	0	0	1	0	1	0	0	0	1	0	0	2	0	0	0
OTU4719	0	0	1	0	0	0	0	0	0	0	0	0	0	0	0	0	0	0	0	0	0	0	0	0	0	1	0	0	0	0	0	0	0	0	0	3	0	0	0	0	0	0	0	0	0	0	0	0	1
OTU4788	0	0	0	0	0	0	0	1	0	0	0	0	0	0	0	1	0	0	0	1	0	0	0	0	0	0	1	0	0	1	2	0	0	0	0	0	1	0	0	0	1	0	0	0	0	0	0	0	0
OTU4802	0	0	0	0	0	0	0	0	0	0	0	0	0	0	0	0	0	0	0	4	0	0	0	0	0	0	0	0	0	0	0	0	0	0	0	0	0	0	1	0	0	0	0	0	0	0	0	0	0
OTU4819	1	0	0	0	0	0	0	0	0	0	0	0	1	0	2	0	0	0	2	3	0	1	0	0	0	1	0	0	0	0	2	2	0	0	0	0	0	0	0	0	0	0	0	0	0	0	0	0	0
OTU4820	1	0	0	0	0	0	0	0	0	1	0	0	0	1	0	0	0	0	0	0	0	1	0	0	0	1	0	0	0	1	0	0	1	1	0	1	0	0	0	0	0	0	1	1	0	0	0	0	0
OTU4876	1	0	0	0	0	1	0	0	0	0	0	0	0	0	0	0	0	0	0	0	0	0	0	0	0	0	0	0	0	0	0	0	0	0	0	0	0	0	0	0	0	0	0	0	0	0	0	0	0
OTU5135	0	0	0	0	1	0	0	0	0	0	0	0	1	0	0	0	1	0	0	0	0	0	0	0	0	0	0	0	0	0	0	0	0	0	0	1	0	0	0	0	1	0	0	0	0	0	0	0	0
OTU5687	0	0	0	0	0	0	0	0	0	0	0	0	0	0	0	0	0	0	0	0	0	0	0	0	0	0	0	0	0	0	0	14	0	0	0	0	0	0	0	0	0	1	0	0	2	0	0	0	0
OTU5688	0	0	0	0	0	0	0	0	0	0	0	0	0	0	0	0	0	0	0	0	0	0	0	0	0	0	0	0	0	9	7	0	0	0	0	0	0	0	0	0	0	0	0	0	1	0	0	0	0
OTU13	0	1	0	0	2	0	0	0	0	0	0	1	0	0	0	0	1	0	0	0	0	0	0	0	0	0	0	0	0	0	0	0	0	0	0	0	0	0	0	2	0	0	0	0	1	0	0	0	0
OTU81	0	0	0	0	0	0	0	0	0	0	0	0	0	0	0	1	0	0	0	0	0	0	0	0	0	0	0	0	0	0	1	1	0	0	0	0	1	0	0	0	0	0	1	0	0	1	0	1	0
OTU133	0	0	0	0	0	0	0	0	0	0	0	0	0	0	0	0	0	0	0	0	0	0	0	0	0	0	0	0	0	0	0	0	0	0	0	0	1	0	1	0	0	0	0	1	0	0	0	0	1
OTU141	0	0	0	0	0	1	1	0	0	0	0	0	0	0	1	0	0	2	0	0	0	0	0	0	1	0	0	0	0	0	0	0	0	0	1	0	0	0	0	0	0	0	0	0	0	0	1	0	0
OTU227	1	0	1	0	1	0	0	0	0	0	1	1	0	0	0	1	0	0	0	0	0	0	0	0	0	0	0	1	0	0	0	2	0	0	0	0	0	0	0	0	0	0	0	0	0	0	0	0	0
OTU389	1	1	0	0	0	0	0	0	0	0	0	0	0	0	0	0	0	0	1	0	0	0	0	0	0	0	0	1	0	0	0	0	0	0	0	1	1	0	0	0	1	0	0	0	0	0	1	1	0
OTU394	0	0	0	0	0	0	0	0	0	0	0	0	0	0	0	0	0	0	0	0	0	0	0	0	1	0	0	2	0	0	0	0	1	0	0	0	0	0	0	0	1	0	0	0	0	1	0	1	0
OTU544	0	0	0	0	1	0	0	0	0	0	0	2	0	0	0	0	0	0	1	1	0	0	1	0	0	2	0	0	0	0	0	0	0	0	0	1	0	0	0	0	0	0	1	0	0	0	0	0	0
OTU645	0	0	0	2	0	0	0	0	0	0	0	0	0	0	0	0	0	0	0	0	0	0	0	0	0	0	0	0	0	0	0	0	0	0	0	0	0	0	0	0	1	0	0	0	0	0	0	0	0
OTU814	0	0	0	0	0	1	1	1	0	0	0	0	0	0	0	0	0	0	1	0	2	0	0	0	0	0	0	0	0	0	1	0	0	0	0	0	0	0	0	0	0	0	0	0	1	0	0	0	0
OTU822	0	0	0	0	0	0	1	0	0	0	0	0	0	0	0	0	0	0	1	0	0	0	0	0	0	0	0	0	2	0	0	0	0	0	1	0	0	0	4	0	0	0	0	0	0	1	1	0	0
OTU852	0	1	0	0	0	1	0	0	0	0	0	0	2	0	0	0	0	0	0	1	0	0	0	0	0	0	0	1	0	0	0	0	0	0	0	0	0	0	0	0	0	0	0	1	0	0	0	1	0
OTU885	0	0	0	0	0	0	0	0	1	0	0	0	1	0	0	0	0	0	0	0	0	0	0	0	1	0	0	0	1	0	1	2	1	0	0	0	0	0	0	0	0	0	0	0	0	0	0	0	0
OTU948	0	0	0	0	0	0	0	0	0	0	0	0	0	0	0	0	0	0	0	0	0	0	0	0	0	0	0	0	0	0	0	0	0	0	0	0	0	0	1	1	2	0	0	0	0	1	0	0	0
OTU955	1	0	0	0	0	0	0	1	0	0	1	1	0	1	0	1	0	0	0	0	0	0	0	0	0	0	2	0	0	0	0	0	0	1	0	0	0	0	0	0	0	0	0	0	2	0	1	0	0
OTU1029	0	7	0	0	0	0	0	0	0	1	0	0	0	0	0	0	1	0	0	0	0	0	0	0	0	0	2	0	0	1	0	0	0	1	0	0	0	0	0	0	0	0	0	0	0	0	0	0	0
OTU1063	1	0	0	0	0	0	0	0	0	0	0	0	0	0	0	0	0	0	0	0	0	0	0	0	0	0	0	0	1	0	1	1	2	0	0	0	0	0	0	3	0	1	1	0	0	2	0	0	0
OTU1086	0	0	0	1	1	0	1	0	0	2	0	2	0	0	0	0	0	0	0	0	0	0	0	0	0	0	0	0	0	0	1	0	0	0	0	0	0	0	0	0	0	0	0	0	0	0	0	0	1
OTU1142	0	0	0	1	0	0	0	0	0	1	0	0	0	0	1	0	0	0	0	0	0	0	0	2	0	0	1	0	0	1	0	0	0	0	0	0	0	0	0	0	0	0	0	2	1	0	0	0	0
OTU1191	1	0	0	0	0	0	0	0	0	0	0	0	0	0	1	0	0	1	1	0	0	0	0	0	0	0	0	0	0	0	0	2	0	0	1	0	0	0	0	0	0	0	0	1	0	0	0	0	0
OTU1194	0	0	0	0	0	0	1	1	0	0	0	0	0	0	0	0	0	0	0	0	0	0	0	0	0	0	0	0	0	1	1	0	1	0	0	0	0	0	0	0	0	0	0	0	0	0	1	0	4
OTU1382	0	0	0	0	0	0	3	0	2	0	0	0	0	0	0	0	0	0	7	0	0	0	0	0	0	0	0	0	0	0	1	1	0	0	0	0	0	0	0	0	0	0	0	0	0	0	0	0	0
OTU1427	0	0	0	0	0	0	0	0	0	0	0	0	0	0	0	0	0	0	0	0	0	0	0	0	0	0	0	0	0	1	0	0	0	0	0	0	0	0	0	0	0	0	0	0	0	0	0	0	0
OTU1480	0	0	0	0	0	0	0	0	0	0	0	0	0	0	0	0	0	0	0	0	0	0	0	0	0	0	1	0	0	0	0	0	0	0	0	0	1	0	0	0	0	0	0	0	0	0	0	5	0
OTU1553	0	1	0	0	1	1	0	0	1	0	1	1	1	1	1	0	0	0	1	0	0	0	0	1	0	1	0	1	0	0	0	0	0	0	0	0	0	0	0	0	0	0	0	0	0	0	0	0	0
OTU1575	0	0	0	1	0	1	0	0	0	0	0	0	0	0	1	0	0	0	0	0	0	0	0	2	0	0	0	1	1	1	0	0	0	0	0	0	1	0	0	0	0	0	0	0	1	0	0	0	0
OTU1659	0	0	0	0	0	1	0	0	0	0	0	0	0	0	0	0	0	0	0	0	0	3	0	0	0	0	0	0	0	0	0	0	0	0	0	0	0	0	0	0	1	0	0	0	0	0	0	0	0
OTU1726	1	0	0	0	1	0	0	0	0	0	0	0	0	0	0	0	0	0	0	0	0	0	0	0	0	1	0	0	0	0	1	0	0	0	0	0	0	1	3	1	0	1	0	0	1	0	0	0	2
OTU1734	1	3	0	0	0	0	0	0	0	0	0	1	0	2	0	0	0	0	0	0	0	0	0	0	0	0	0	0	0	0	0	1	0	0	0	0	0	0	0	0	0	0	0	0	0	0	0	0	0
OTU1747	0	0	0	0	0	0	0	0	0	0	0	0	0	0	0	0	0	0	0	0	0	0	0	0	0	0	1	0	1	0	0	13	1	0	0	0	0	0	0	0	0	0	0	0	0	0	0	0	0
OTU1815	0	1	0	0	0	0	0	1	0	1	0	0	0	1	0	0	1	1	0	0	1	1	0	0	0	1	0	0	0	0	0	0	0	0	0	0	0	0	0	0	0	0	0	0	0	0	0	0	0
OTU1906	0	2	0	0	0	1	0	0	0	0	0	0	0	0	0	0	0	0	0	0	0	0	0	0	0	1	0	0	1	1	0	0	0	0	1	0	0	0	0	0	0	1	0	0	0	0	0	1	1
OTU1935	0	0	0	0	0	0	0	0	0	0	0	0	0	0	0	1	0	0	0	0	0	0	0	0	0	0	0	0	0	0	0	0	0	0	0	0	2	1	1	2	0	0	0	0	0	0	0	0	0
OTU2014	0	0	0	0	0	0	0	1	0	0	0	0	0	0	0	0	0	0	0	0	0	0	0	1	1	0	0	0	0	0	0	0	0	0	0	1	0	0	0	1	0	0	0	0	0	0	1	0	0
OTU2038	0	0	0	0	0	0	0	0	0	0	0	0	0	0	0	0	0	0	0	0	0	0	0	0	0	0	0	0	0	0	0	0	0	0	0	0	0	0	0	0	0	0	0	1	0	1	0	0	0
OTU2248	0	0	0	0	0	0	0	0	0	0	0	0	0	0	1	0	0	0	0	0	0	0	0	0	0	0	0	0	0	0	0	0	0	0	0	0	2	0	0	0	0	0	1	1	0	0	2	0	0
OTU2280	0	0	1	0	0	0	1	0	0	0	1	0	0	0	0	0	0	0	0	0	0	0	0	0	0	0	0	0	0	1	0	0	0	0	0	0	1	0	1	0	0	1	0	0	0	0	0	0	0
OTU2374	0	0	0	0	1	0	0	0	0	0	1	0	0	0	0	0	0	0	0	0	0	1	0	0	0	0	0	0	0	0	0	0	0	0	0	0	0	0	2	0	0	0	0	0	0	1	0	0	0
OTU2395	0	0	0	0	0	0	0	0	0	0	3	0	0	0	0	0	0	0	0	0	0	0	1	1	0	0	0	0	0	0	1	0	0	0	1	0	0	0	0	0	0	0	0	0	0	1	0	0	1
OTU2508	0	0	0	0	0	0	1	0	0	0	0	0	0	0	0	0	0	0	0	0	0	0	0	0	0	0	0	0	0	12	0	0	0	0	0	0	0	0	0	0	0	0	1	0	0	0	2	0	0
OTU2519	0	0	1	0	1	0	0	0	0	0	0	0	0	0	0	0	0	1	0	0	0	0	0	1	1	0	0	0	0	0	0	0	0	2	0	0	0	0	0	1	0	0	0	0	0	0	0	1	0
OTU2612	0	0	0	0	0	0	0	0	0	0	0	1	0	0	0	0	0	1	0	0	0	3	5	0	0	0	0	0	0	0	0	0	0	0	2	0	0	0	0	0	0	0	0	0	0	0	0	0	0
OTU2653	0	0	0	0	1	0	0	0	1	0	0	0	1	1	0	2	0	0	0	0	0	0	0	0	0	0	0	0	0	0	0	0	0	0	0	0	1	0	2	0	1	0	0	0	0	0	0	0	0
OTU2694	0	0	0	0	0	0	0	0	0	0	0	0	0	0	0	0	0	0	0	0	0	0	0	0	0	0	0	0	0	0	0	0	0	0	0	0	0	0	0	0	1	0	0	0	0	0	0	0	0
OTU2810	0	0	0	0	0	0	0	0	1	0	0	0	0	0	0	0	0	0	0	0	0	0	0	2	0	0	0	0	0	0	0	0	0	0	0	0	0	0	0	0	0	0	1	0	0	2	0	0	1
OTU2813	0	0	1	0	0	1	0	0	0	0	0	0	0	0	0	0	0	0	0	1	2	0	0	0	0	0	0	0	0	0	1	0	0	0	0	0	0	0	0	0	1	2	0	0	0	0	0	0	2
OTU2902	0	0	0	0	0	0	0	1	0	1	0	0	0	0	0	0	0	0	0	0	0	0	0	0	0	0	0	0	0	0	0	1	1	0	0	0	0	1	0	0	0	0	0	0	0	0	1	0	0
OTU2935	0	0	0	0	0	1	0	0	0	0	0	0	0	0	0	0	0	0	0	0	0	0	0	0	0	1	0	1	0	1	1	0	0	0	0	0	0	1	0	1	1	0	0	1	0	0	0	1	0
OTU3048	0	0	0	0	0	0	0	0	0	1	0	0	0	0	0	0	0	0	0	0	0	0	0	0	0	0	0	1	0	0	0	0	0	0	1	0	0	0	0	0	1	0	0	0	0	0	0	0	0
OTU3059	0	0	0	0	0	0	0	0	0	2	0	0	0	0	0	0	0	0	0	0	0	0	0	0	0	0	0	0	1	0	0	0	0	2	0	0	0	0	0	0	0	0	0	0	1	0	0	0	0
OTU3171	0	0	1	0	0	0	1	0	0	0	1	1	1	0	0	0	0	0	0	0	0	1	1	0	0	0	1	1	0	1	0	0	0	0	0	0	0	0	0	0	1	0	1	0	0	0	1	0	0
OTU3263	1	2	1	0	0	0	0	0	0	0	1	0	3	2	1	0	0	0	0	0	0	1	0	2	0	0	0	0	0	0	0	0	0	0	0	0	0	0	0	0	0	0	0	0	1	0	0	0	0
OTU3343	2	0	0	0	0	0	1	0	0	1	0	0	1	0	0	0	0	0	1	1	0	1	0	1	0	1	0	1	0	0	0	0	1	1	0	0	0	1	1	0	0	0	0	0	0	0	0	0	0
OTU3421	0	0	0	2	0	0	0	0	0	0	0	0	0	0	0	0	0	0	0	0	0	0	0	0	0	0	0	0	0	0	0	0	0	0	0	0	1	0	0	0	0	0	0	0	0	0	1	1	0
OTU3569	0	0	0	1	0	0	0	0	0	0	0	0	0	0	1	0	0	0	0	0	0	1	0	0	0	1	1	0	0	0	0	0	0	0	0	0	0	0	0	0	0	0	0	0	0	0	0	0	1
OTU3735	0	1	0	2	0	0	0	0	0	0	0	0	0	0	0	0	0	1	0	0	0	0	0	0	2	0	0	0	0	0	0	0	0	0	0	2	0	0	0	0	0	0	0	0	0	0	0	0	0
OTU3779	0	0	0	0	0	0	0	1	0	0	0	0	0	0	1	0	0	0	0	1	2	0	0	0	1	0	1	1	0	2	1	0	0	0	0	0	0	0	0	0	0	0	0	0	0	0	0	0	1
OTU3823	0	0	0	0	0	0	0	0	0	0	0	0	0	0	0	0	0	0	0	0	0	0	0	0	0	0	2	0	0	0	0	0	0	0	1	0	0	0	0	0	0	0	0	0	0	0	1	1	0
OTU3863	1	0	0	0	0	0	0	0	0	0	0	1	2	0	0	0	0	0	0	0	1	1	0	0	0	0	0	0	0	0	0	0	0	0	0	0	0	0	0	2	0	0	0	0	0	0	0	0	1
OTU3982	1	0	0	0	2	0	0	0	1	0	0	0	0	0	0	0	1	0	0	0	1	0	0	0	0	0	0	1	1	0	0	0	0	0	0	0	0	0	0	0	0	0	0	0	1	0	0	0	1
OTU4077	0	0	0	0	1	0	0	0	0	0	0	0	0	0	0	0	0	0	0	0	0	0	0	0	0	0	0	0	0	0	0	0	1	0	0	0	0	0	1	0	0	0	0	0	0	0	0	0	0
OTU4428	2	1	0	0	1	0	0	1	0	0	0	0	0	0	0	0	0	0	0	0	0	0	1	1	0	0	5	0	0	0	0	0	0	1	0	0	0	0	0	0	0	0	0	0	1	1	0	0	0
OTU4431	0	0	0	0	0	1	0	2	1	0	1	0	0	0	1	0	0	0	0	0	0	1	0	1	0	0	0	0	0	0	0	1	0	0	1	0	0	0	1	0	0	0	0	0	0	1	0	0	0
[truncated: 3,880 more rows]
[truncated: 54 more columns]

## Sheet: Table S5
Table S5. Permanova analysis for fungal anf bacterial community: Here we perform the test without the interaction factors
ITS
adonis(formula = ITS_bray_perm ~ Inoculation + Plant_Presence + Plant_Species, data = ITS_Meta, permutations = 999, strata = ITS_Meta$Block)
Blocks: strata
Permutation: free
Number of permutations: 999
Terms added sequentially (first to last)
Df SumsOfSqs MeanSqs F.Model R2 Pr(>F)
Inoculation 1 0.5675 0.56755 4.8686 0.03623 0.001 ***
Plant_Presence 1 1.7199 1.71989 14.7536 0.10978 0.001 ***
Plant_Species 3 1.7212 0.57374 4.9217 0.10987 0.001 ***
Residuals 100 11.6574 0.11657 0.74412
Total 105 15.6661 1.00000
---
16S
adonis(formula = bacteria_bray_perm ~ Inoculation + Plant_Presence + Plant_Species, data = bacteria_Meta, permutations = 999, strata = bacteria_Meta$Block)
Blocks: strata
Permutation: free
Number of permutations: 999
Terms added sequentially (first to last)
Df SumsOfSqs MeanSqs F.Model R2 Pr(>F)
Inoculation 1 0.5015 0.50154 3.865 0.03276 0.001 ***
Plant_Presence 1 2.1622 2.16222 16.663 0.14122 0.001 ***
Plant_Species 3 0.8382 0.27939 2.153 0.05474 0.001 ***
Residuals 91 11.8087 0.12977 0.77127
Total 96 15.3106 1.00000
